# Supplementary material for: Nanobubbles explain the large slip observed on lubricant-infused surfaces
Source: Nat Commun. 2022 Jan 17;13:351. doi: 10.1038/s41467-022-28016-1 (PMC8764024; doi:10.1038/s41467-022-28016-1)
Supplement: Supplementary file 3 — Source Data [file 41467_2022_28016_MOESM3_ESM.zip]

Archive with 4 entries (4 files):
- 322077_3_data_set_6087927_r33ss3.xlsx
- 322077_3_data_set_6087928_r33ss3.csv
- 322077_3_data_set_6087929_r33ss3.csv
- 322077_3_data_set_6087930_r33ss3.csv
