# Supplementary material for: Nanobubbles explain the large slip observed on lubricant-infused surfaces
Source: Nat Commun. 2022 Jan 17;13:351. doi: 10.1038/s41467-022-28016-1 (PMC8764024; doi:10.1038/s41467-022-28016-1)
Supplement: Supplementary file 3 — Source Data [file 41467_2022_28016_MOESM3_ESM.zip › 322077_3_data_set_6087927_r33ss3.xlsx]

## Sheet: Fig1e
Substrate	TW-SiO10	SiW	TW-SiO10	SiW	SiWPDMS	TW-SiO10	SiW	SiWPDMS	SiWOTS
c_air	1.4	1.4	23	23	23	44	44	44	44
1	0.0243012	0.104923	3.1013	0.0391351	0.158046	6.18037	-0.086481	0.51304	0.546637
2	2.47409	0.114896	2.0507	0.0351247	-0.0911242	5.22185	0.251775	-0.367613	0.464349
3	2.66793	-0.250622	6.26001	0.0433467	-0.133337	6.21318	0.216421	0.101994	0.193447
4	3.24594	0.0198576	1.26349	0.140211	-0.190246	4.7689	0.206793	0.135547	0.580924
5	3.53634	-0.216133	5.04439	0.110054	-0.192909	7.47784	-0.0351452	0.221145	0.396434
6	0.766606	0.114366	2.75505	0.0834517	-0.0465692	5.72718	0.0431171	0.184423	0.0739822
7	2.34152	0.149749	4.7395	0.0773468	0.17599	5.50228	0.123013	0.188107	0.567741
8	1.82793	0.0193731	1.04833	0.165277	-0.194306	7.79843	0.121193	0.230214	0.557464
9	2.80968	-0.102758	5.77188	0.0727955	-0.0176786	5.36487	0.165711		0.105121
10	4.57751	-0.131418	3.59296	0.0426958	0.206501	4.10707	-0.0751242		0.138093
11	1.91107	-0.293382	5.15975	0.119372	0.327407	5.71392	0.462398		0.116339
12	3.08822	-0.0192666	0.688452	0.167519	-0.147719	4.60056	0.4742		-0.264654
13	2.64984	-0.098697	6.63373	0.142112	0.000163415	4.03151	-0.252397		-0.0270704
14	3.35911	-0.0610708	3.35017	0.0718359	0.264006	5.39516	-0.211243		-0.116403
15	4.28542	-0.121059	5.07286	0.0876899	0.393021	4.61591	0.240398		0.424
16	4.01464	0.195247		0.208819	-0.17454	5.01521	0.541081		-0.202625
17	3.03705	-0.192071				6.14591	0.314863		0.0408382
18	2.56061	0.0195767				5.13955	-0.206863		0.262636
19	3.11504	-0.163625				6.36441	0.385125		-0.0261522
20	4.42974					4.11105			0.000431569
21						4.83854			-0.230075
22						3.83262			0.0177149
23						4.52149			-0.215682
24						5.34819			0.165654
25						3.41153			-0.112182
26						5.7115			0.347368
27						6.08785			0.170583
28						4.50334			0.0507448
29						4.04831			-0.0734782
30						4.82081			-0.108086
31						5.53736			-0.273987
32						5.07352			-0.121736
33						5.2631			0.656852
34						6.73562			0.0584157
35						4.72885			-0.112314
36						5.04937			-0.255368
37						5.67176			-0.0917085
38						6.13437
39						4.29164
40						4.74427
41						5.65782
42						4.8218
43						4.36347
44						6.83012
45						3.67614
46						3.5724
47						3.88611
48						2.93701
49						8.65506
50						5.71497
51						5.70815
52						3.6505
53						6.1501
54						5.27716
55						3.38748
56						5.29964
57						5.56262
58						7.34834
59						5.61454
60						6.73415
61						5.57353
62						5.81551
63						6.54942
64						5.68905
65						4.26137
66						5.3275
67						5.8547
68						4.89995
69						3.99703
70						6.46323
71						4.02444
72						3.34216
73						4.94805
74						2.96893
75						4.67716
76						4.99955
77						3.45673
78						4.52208
79						3.79971
80						4.96621
81						4.26836
82						4.77947
83						5.18494
84						7.41461
85						7.11297
86						5.68625
87						7.18378
88						6.23446
89						5.85643
90						4.90572
91						5.69741
92						7.30302
93						7.15871
94						5.81468
95						3.71227
96						5.62693
97						4.50853
98						3.03208
99						4.38856
100						2.74609
101						5.869
102						3.13556
103						3.22595
104						4.61276

## Sheet: Fig3
Part a		AVERAGE PRESSURE REDUCTION (Pa)
				Flow rate ul/min
			c_air (mg/kg)	200	400	600	800
		TW-LIS 10cSt	44	-43.0917	-76.151	-120.995	-171.263
		TW-LIS 10cSt	23	-31.3506	-58.0055	-96.2399	-128.092
		TW-LIS 10cSt	1.4	-24.8402	-42.887	-79.3306	-117.418
		STANDARD DEVIATION PRESSURE REDUCTION (Pa)
				Flow rate ul/min
			c_air (mg/kg)	200	400	600	800
		TW-LIS 10cSt	44	9.85685	12.9528	18.248	27.7958
		TW-LIS 10cSt	23	8.01232	13.7602	24.2993	38.6992
		TW-LIS 10cSt	1.4	2.08564	11.2403	10.2413	11.5846
Part b		AVERAGE PRESSURE REDUCTION (Pa)
				Flow rate ul/min
			c_air (mg/kg)	200	400	600	800
		PTFE	44	-3.56864	0.531322	-4.11829	-7.72914
		TW-SHS	44	-51.1703	-94.1528	-155.689	-204.895
		TW-LIS 10cSt	44	-43.0917	-76.151	-120.995	-171.263
		TW-LIS Hexadecane	44	-40.9224	-81.3223	-128.576	-180.129
		STANDARD DEVIATION PRESSURE REDUCTION (Pa)
				Flow rate ul/min
			c_air (mg/kg)	200	400	600	800
		PTFE	44	7.71785	9.24483	7.72604	14.3263
		TW-SHS	44	11.3523	14.6415	18.8827	27.2197
		TW-LIS 10cSt	44	9.85685	12.9528	18.248	27.7958
		TW-LIS Hexadecane	44	8.0474	13.0446	24.2585	34.1489
Part c		AVERAGE DRAG REDUCTION ( )
				Flow rate ul/min
			c_air (mg/kg)	200	400	600	800
		TW-LIS 10cSt	44	0.126766	0.11201	0.118647	0.125954
		TW-LIS 10cSt	23	0.0922267	0.0853196	0.0943722	0.0942045
		TW-LIS 10cSt	1.4	0.0730743	0.0630821	0.077791	0.0863542
		STANDARD DEVIATION DRAG REDUCTION ( )
				Flow rate ul/min
			c_air (mg/kg)	200	400	600	800
		TW-LIS 10cSt	44	0.0289967	0.0190521	0.0178939	0.0204423
		TW-LIS 10cSt	23	0.0235705	0.0202397	0.0238277	0.0284611
		TW-LIS 10cSt	1.4	0.0061355	0.0165332	0.0100426	0.00851982
Part d		AVERAGE DRAG REDUCTION ( )
				Flow rate ul/min
			c_air (mg/kg)	200	400	600	800
		PTFE	44	0.0104982	-0.000781516	0.00403837	0.00568436
		TW-SHS	44	0.150532	0.138488	0.152668	0.150689
		TW-LIS 10cSt	44	0.126766	0.11201	0.118647	0.125954
		TW-LIS Hexadecane	44	0.120385	0.119616	0.126081	0.132475
		STANDARD DEVIATION DRAG REDUCTION ( )
				Flow rate ul/min
			c_air (mg/kg)	200	400	600	800
		PTFE	44	0.0227042	0.0135981	0.0075761	0.0105362
		TW-SHS	44	0.033396	0.021536	0.0185162	0.0200186
		TW-LIS 10cSt	44	0.0289967	0.0190521	0.0178939	0.0204423
		TW-LIS Hexadecane	44	0.0236737	0.0191872	0.0237877	0.0251147
Part e
				Lubricant	Silicone oil 10 cSt	Silicone oil 5 cSt	Hexadecane	Silicone oil 10 cSt	Hexadecane	Silicone oil 10 cSt	Hexadecane	Silicone oil 10 cSt
				Fluid	Water	Water	Water	Glycerol solution	Glycerol solution	Glycerol solution	Glycerol solution	Glycerol solution
				Viscosity ratio	0.0957013	0.2	0.296269	1	3.09577	5.48399	9.28731	9.68841
		AVERAGE EFFECTIVE SLIP LENGTH (µm) AS A FUNCTION OF VISCOSITY RATIO
		TW-LIS 5cSt				4.61096
		TW-LIS 10cSt			5.19567			6.72153		12.7918		17.8819
		TW-LIS Hexadecane					5.38577		10.4801		12.6543
		STANDARD DEVIATION OF THE EFFECTIVE SLIP LENGTH (µm) AS A FUNCTION OF VISCOSITY RATIO
		TW-LIS 5cSt				0.555075
		TW-LIS 10cSt			1.12812			1.64577		4.76804		6.17428
		TW-LIS Hexadecane					1.12978		2.91267		4.1148

## Sheet: Fig5
Part b (middle panel)
x (um)	y (um)	height (nm)	lub thickness (nm)	air thickness (nm)	h water(nm)	b lub µm	b air µm	b water µm	b solid µm	b total µm
0	0	1242.63	0	159.952	195.065	0	8.95733	0.195065	0.02	9.2724
0	0.0634921	1229.05	0	169.052	199.538	0	9.4669	0.199538	0.02	9.78644
0	0.126984	1216.78	0	179.338	201.526	0	10.0429	0.201526	0.02	10.3644
0	0.190476	1183.59	0	212.59	201.468	0	11.905	0.201468	0.02	12.2265
0	0.253968	1211.77	0	180.292	205.582	0	10.0964	0.205582	0.02	10.422
0	0.31746	1254.09	0	145.833	197.721	0	8.16664	0.197721	0.02	8.48436
0	0.380952	1287.65	0	107.908	202.082	0	6.04286	0.202082	0.02	6.36494
0	0.444444	1313.94	0	67.2682	216.43	0	3.76702	0.21643	0.02	4.10345
0	0.507937	1319.68	0	58.1502	219.808	0	3.25641	0.219808	0.02	3.59622
0	0.571429	1326.67	0	57.4721	213.498	0	3.21844	0.213498	0.02	3.55194
0	0.634921	1334.96	0	42.7776	219.909	0	2.39555	0.219909	0.02	2.73545
0	0.698413	1335.58	0	45.9352	216.13	0	2.57237	0.21613	0.02	2.9085
0	0.761905	1315.3	0	56.765	225.582	0	3.17884	0.225582	0.02	3.52442
0	0.825397	1290.14	0	87.2353	220.272	0	4.88518	0.220272	0.02	5.22545
0	0.888889	1274.49	0	103.33	219.826	0	5.7865	0.219826	0.02	6.12633
0	0.952381	1254.81	0	117.991	224.843	0	6.60748	0.224843	0.02	6.95233
0	1.01587	1220.75	0	153.466	223.426	0	8.59408	0.223426	0.02	8.93751
0	1.07937	1186.48	0	161.643	249.516	0	9.05201	0.249516	0.02	9.42152
0	1.14286	1147.66	42.3763	178.483	229.124	0.00423763	9.99504	0.229124	0.02	10.3484
0	1.20635	1200.76	0	180.853	216.031	0	10.1278	0.216031	0.02	10.4638
0	1.26984	1230.52	0	149.1	218.026	0	8.34958	0.218026	0.02	8.6876
0	1.33333	1254.08	0	123.493	220.073	0	6.91561	0.220073	0.02	7.25568
0	1.39683	1271.23	0	108.358	218.06	0	6.06804	0.21806	0.02	6.4061
0	1.46032	1283.72	0	96.8605	217.065	0	5.42419	0.217065	0.02	5.76125
0	1.52381	1301.27	0	75.4476	220.922	0	4.22507	0.220922	0.02	4.56599
0	1.5873	1304.59	0	57.4443	235.613	0	3.21688	0.235613	0.02	3.57249
0	1.65079	1292.99	0	0	304.657	0	0	0.304657	0.02	0.424657
0	1.71429	1274.83	0	126.091	196.717	0	7.06112	0.196717	0.02	7.37784
0	1.77778	1254.09	0	131.709	211.839	0	7.37573	0.211839	0.02	7.70757
0	1.84127	1241.6	0	151.788	204.257	0	8.50012	0.204257	0.02	8.82437
0	1.90476	1222.79	0	162.817	212.031	0	9.11776	0.212031	0.02	9.44979
0	1.96825	1208.45	31.1236	161.397	196.675	0.00311236	9.03823	0.196675	0.02	9.35801
0	2.03175	1236.99	0	155.112	205.537	0	8.68627	0.205537	0.02	9.01181
0	2.09524	1243.91	0	145.068	208.66	0	8.12382	0.20866	0.02	8.45248
0	2.15873	1241.36	18.6938	138.817	198.769	0.00186938	7.77374	0.198769	0.02	8.09438
0	2.22222	1231.01	13.6499	158.551	194.43	0.00136499	8.87884	0.19443	0.02	9.19463
0	2.28571	1207.38	36.7954	146.258	207.207	0.00367954	8.19044	0.207207	0.02	8.52132
0	2.34921	1172.97	70.544	156.161	197.971	0.0070544	8.74501	0.197971	0.02	9.07004
0	2.4127	1236.75	0	168.451	192.439	0	9.43326	0.192439	0.02	9.7457
0	2.47619	1300.66	0	117.373	179.612	0	6.57292	0.179612	0.02	6.87253
0	2.53968	1375.99	0	0	221.654	0	0	0.221654	0.02	0.341654
0	2.60317	1432.94	0	0	164.7	0	0	0.1647	0.02	0.2847
0	2.66667	1465.9	0	0	131.746	0	0	0.131746	0.02	0.251746
0	2.73016	1464.08	0	0	133.565	0	0	0.133565	0.02	0.253565
0	2.79365	1458.69	0	15.3534	123.599	0	0.85979	0.123599	0.02	1.10339
0	2.85714	1446.57	22.0526	0	129.023	0.00220526	0	0.129023	0.02	0.251228
0	2.92063	1427.24	25.7196	0	144.684	0.00257196	0	0.144684	0.02	0.267256
0	2.98413	1404.31	25.6389	0	167.693	0.00256389	0	0.167693	0.02	0.290257
0	3.04762	1388.65	0	23.405	185.592	0	1.31068	0.185592	0.02	1.61627
0	3.11111	1372.95	0	25.4022	199.29	0	1.42252	0.19929	0.02	1.74181
0	3.1746	1361.56	0	27.9603	208.127	0	1.56578	0.208127	0.02	1.8939
0	3.2381	1352.86	0	20.7879	223.993	0	1.16412	0.223993	0.02	1.50812
0	3.30159	1342.94	23.1969	0	231.502	0.00231969	0	0.231502	0.02	0.353821
0	3.36508	1324.29	30.0438	0	243.305	0.00300438	0	0.243305	0.02	0.366309
0	3.42857	1303.33	36.4576	0	257.854	0.00364576	0	0.257854	0.02	0.3815
0	3.49206	1288.62	37.7013	0	271.325	0.00377013	0	0.271325	0.02	0.395096
0	3.55556	1274.13	0	37.1624	286.355	0	2.08109	0.286355	0.02	2.48745
0	3.61905	1248.02	0	47.0847	302.533	0	2.63674	0.302533	0.02	3.05928
0	3.68254	1229.7	0	52.6488	315.298	0	2.94833	0.315298	0.02	3.38363
0	3.74603	1221.19	0	38.8673	337.582	0	2.17657	0.337582	0.02	2.63415
0	3.80952	1200.94	0	58.6749	338.025	0	3.28579	0.338025	0.02	3.74382
0	3.87302	1163.28	0	89.9597	344.399	0	5.03774	0.344399	0.02	5.50214
0	3.93651	1139.45	0	94.9954	363.198	0	5.31974	0.363198	0.02	5.80294
0	4	1113.07	0	121.136	363.438	0	6.78362	0.363438	0.02	7.26706
0.0634921	0	1255.05	0	181.179	161.412	0	10.146	0.161412	0.02	10.4274
0.0634921	0.0634921	1252.02	0	0	345.62	0	0	0.34562	0.02	0.46562
0.0634921	0.126984	1239.85	0	181.781	176.012	0	10.1797	0.176012	0.02	10.4757
0.0634921	0.190476	1221.21	0	198.547	177.884	0	11.1187	0.177884	0.02	11.4165
0.0634921	0.253968	1199.01	14.9407	208.457	175.231	0.00149407	11.6736	0.175231	0.02	11.9703
0.0634921	0.31746	1268.77	0	155.745	173.123	0	8.72175	0.173123	0.02	9.01487
0.0634921	0.380952	1295.84	0	120.929	180.874	0	6.77201	0.180874	0.02	7.07288
0.0634921	0.444444	1316.24	0	0	281.401	0	0	0.281401	0.02	0.401401
0.0634921	0.507937	1326.39	0	87.2135	184.043	0	4.88396	0.184043	0.02	5.188
0.0634921	0.571429	1338.35	0	0	259.294	0	0	0.259294	0.02	0.379294
0.0634921	0.634921	1338.66	0	65.2799	193.707	0	3.65567	0.193707	0.02	3.96938
0.0634921	0.698413	1337.12	0	64.9947	195.528	0	3.6397	0.195528	0.02	3.95523
0.0634921	0.761905	1324.22	0	75.529	197.891	0	4.22962	0.197891	0.02	4.54751
0.0634921	0.825397	1303.68	0	96.541	197.418	0	5.4063	0.197418	0.02	5.72371
0.0634921	0.888889	1276.55	0	120.617	200.477	0	6.75457	0.200477	0.02	7.07505
0.0634921	0.952381	1239.03	0	143.233	215.378	0	8.02106	0.215378	0.02	8.35644
0.0634921	1.01587	1190.83	18.1476	185.208	203.454	0.00181476	10.3716	0.203454	0.02	10.6969
0.0634921	1.07937	1161.34	49.0057	187.812	199.489	0.00490057	10.5175	0.199489	0.02	10.8419
0.0634921	1.14286	1151.88	67.2455	164.493	214.021	0.00672455	9.2116	0.214021	0.02	9.55235
0.0634921	1.20635	1195.98	17.7615	191.259	192.644	0.00177615	10.7105	0.192644	0.02	11.0249
0.0634921	1.26984	1225.49	0	164.129	208.028	0	9.19121	0.208028	0.02	9.51924
0.0634921	1.33333	1241.75	0	158.16	197.733	0	8.85699	0.197733	0.02	9.17472
0.0634921	1.39683	1254.77	0	150.413	192.461	0	8.42311	0.192461	0.02	8.73557
0.0634921	1.46032	1289.41	0	100.218	208.019	0	5.61221	0.208019	0.02	5.94023
0.0634921	1.52381	1313.37	0	87.2358	197.04	0	4.8852	0.19704	0.02	5.20224
0.0634921	1.5873	1311.5	0	78.9412	207.202	0	4.42071	0.207202	0.02	4.74791
0.0634921	1.65079	1305.97	0	101.447	190.228	0	5.68104	0.190228	0.02	5.99127
0.0634921	1.71429	1286.73	0	112.173	198.741	0	6.28171	0.198741	0.02	6.60045
0.0634921	1.77778	1271.61	0	143.265	182.77	0	8.02286	0.18277	0.02	8.32563
0.0634921	1.84127	1245.79	0	161.309	190.542	0	9.03329	0.190542	0.02	9.34383
0.0634921	1.90476	1270.2	0	140.601	186.841	0	7.87364	0.186841	0.02	8.18049
0.0634921	1.96825	1296.19	0	123.374	178.082	0	6.90895	0.178082	0.02	7.20703
0.0634921	2.03175	1293.51	0	110.044	194.086	0	6.16247	0.194086	0.02	6.47656
0.0634921	2.09524	1284.32	0	134.808	178.514	0	7.54923	0.178514	0.02	7.84774
0.0634921	2.15873	1265.63	0	148.66	183.353	0	8.32498	0.183353	0.02	8.62834
0.0634921	2.22222	1241.94	32.9201	127.61	195.173	0.00329201	7.14619	0.195173	0.02	7.46465
0.0634921	2.28571	1227.45	32.8796	158.098	179.219	0.00328796	8.85349	0.179219	0.02	9.15599
0.0634921	2.34921	1188.21	63.6262	170.259	175.546	0.00636262	9.53448	0.175546	0.02	9.83639
0.0634921	2.4127	1242.31	0	180.192	175.142	0	10.0908	0.175142	0.02	10.3859
0.0634921	2.47619	1301.47	0	118.489	177.683	0	6.63537	0.177683	0.02	6.93305
0.0634921	2.53968	1381.96	0	62.277	153.403	0	3.48751	0.153403	0.02	3.76091
0.0634921	2.60317	1431.48	0	0	166.16	0	0	0.16616	0.02	0.28616
0.0634921	2.66667	1458.86	0	0	138.778	0	0	0.138778	0.02	0.258778
0.0634921	2.73016	1459.81	0	0	137.83	0	0	0.13783	0.02	0.25783
0.0634921	2.79365	1461.59	0	0	136.049	0	0	0.136049	0.02	0.256049
0.0634921	2.85714	1446.57	0	18.02	133.049	0	1.00912	0.133049	0.02	1.26217
0.0634921	2.92063	1422.77	28.8535	0	146.023	0.00288535	0	0.146023	0.02	0.268909
0.0634921	2.98413	1411.15	22.6562	0	163.834	0.00226562	0	0.163834	0.02	0.2861
0.0634921	3.04762	1389.78	25.974	0	181.886	0.0025974	0	0.181886	0.02	0.304484
0.0634921	3.11111	1383.12	22.3985	0	192.129	0.00223985	0	0.192129	0.02	0.314369
0.0634921	3.1746	1369.53	24.2092	0	203.906	0.00242092	0	0.203906	0.02	0.326327
0.0634921	3.2381	1358.42	19.0682	0	220.152	0.00190682	0	0.220152	0.02	0.342059
0.0634921	3.30159	1345.78	20.6619	0	231.205	0.00206619	0	0.231205	0.02	0.353271
0.0634921	3.36508	1334.06	21.9263	0	241.652	0.00219263	0	0.241652	0.02	0.363844
0.0634921	3.42857	1315.62	30.6925	0	251.327	0.00306925	0	0.251327	0.02	0.374397
0.0634921	3.49206	1298.19	31.6747	0	267.781	0.00316747	0	0.267781	0.02	0.390948
0.0634921	3.55556	1281.6	32.2841	0	283.757	0.00322841	0	0.283757	0.02	0.406986
0.0634921	3.61905	1258.6	0	34.1245	304.913	0	1.91097	0.304913	0.02	2.33589
0.0634921	3.68254	1240.61	0	32.7698	324.263	0	1.83511	0.324263	0.02	2.27937
0.0634921	3.74603	1229.06	0	33.323	335.257	0	1.86609	0.335257	0.02	2.32134
0.0634921	3.80952	1210.75	0	41.4256	345.47	0	2.31983	0.34547	0.02	2.7853
0.0634921	3.87302	1181.18	0	61.5525	354.915	0	3.44694	0.354915	0.02	3.92186
0.0634921	3.93651	1162.55	0	73.0063	362.087	0	4.08835	0.362087	0.02	4.57044
0.0634921	4	1144.34	0	80.5728	372.729	0	4.51208	0.372729	0.02	5.00481
0.126984	0	1216.75	0	223.088	157.801	0	12.4929	0.157801	0.02	12.7707
0.126984	0.0634921	1212.23	0	216.009	169.4	0	12.0965	0.1694	0.02	12.3859
0.126984	0.126984	1201	12.4112	0	384.231	0.00124112	0	0.384231	0.02	0.505472
0.126984	0.190476	1190.32	22.1267	208.087	177.106	0.00221267	11.6529	0.177106	0.02	11.9522
0.126984	0.253968	1177.04	30.3246	215.829	174.452	0.00303246	12.0865	0.174452	0.02	12.3839
0.126984	0.31746	1233.06	0	182.935	181.65	0	10.2444	0.18165	0.02	10.546
0.126984	0.380952	1268.54	0	0	329.104	0	0	0.329104	0.02	0.449104
0.126984	0.444444	1288.83	0	0	308.814	0	0	0.308814	0.02	0.428814
0.126984	0.507937	1303.56	0	100.521	193.562	0	5.62916	0.193562	0.02	5.94273
0.126984	0.571429	1310.71	0	89.6569	197.274	0	5.02079	0.197274	0.02	5.33806
0.126984	0.634921	1305.01	0	96.7229	195.909	0	5.41648	0.195909	0.02	5.73239
0.126984	0.698413	1297.55	0	100.649	199.443	0	5.63633	0.199443	0.02	5.95578
0.126984	0.761905	1276.01	0	0	321.637	0	0	0.321637	0.02	0.441637
0.126984	0.825397	1225.34	0	168.269	204.039	0	9.42306	0.204039	0.02	9.7471
0.126984	0.888889	1199.96	29.8217	1580.04	0	0.00298217	88.4825	0	0.02	88.6054
0.126984	0.952381	1137.89	71.2341	0	388.519	0.00712341	0	0.388519	0.02	0.515643
0.126984	1.01587	1123.02	94.8203	168.79	211.013	0.00948203	9.45226	0.211013	0.02	9.79276
0.126984	1.07937	1115.92	99.8196	0	381.907	0.00998196	0	0.381907	0.02	0.511889
0.126984	1.14286	1117.2	92.8783	187.023	200.539	0.00928783	10.4733	0.200539	0.02	10.8031
0.126984	1.20635	1142.5	61.4766	180.641	213.03	0.00614766	10.1159	0.21303	0.02	10.4551
0.126984	1.26984	1152.8	65.6969	0	379.146	0.00656969	0	0.379146	0.02	0.505716
0.126984	1.33333	1164.25	32.049	0	401.345	0.0032049	0	0.401345	0.02	0.52455
0.126984	1.39683	1243.96	0	0	353.684	0	0	0.353684	0.02	0.473684
0.126984	1.46032	1297.97	0	0	299.675	0	0	0.299675	0.02	0.419675
0.126984	1.52381	1314.46	0	557.462	0	0	31.2179	0	0.02	31.3379
0.126984	1.5873	1318.5	0	74.2509	204.894	0	4.15805	0.204894	0.02	4.48294
0.126984	1.65079	1304.89	0	0	292.756	0	0	0.292756	0.02	0.412756
0.126984	1.71429	1296.47	0	1196.03	0	0	66.9776	0	0.02	67.0976
0.126984	1.77778	1273.65	0	118.04	205.952	0	6.61022	0.205952	0.02	6.93617
0.126984	1.84127	1261.46	0	118.453	217.727	0	6.63336	0.217727	0.02	6.97109
0.126984	1.90476	1308.82	0	100.079	188.744	0	5.60441	0.188744	0.02	5.91316
0.126984	1.96825	1321.48	0	77.9164	198.249	0	4.36332	0.198249	0.02	4.68157
0.126984	2.03175	1321.96	0	86.4143	189.267	0	4.8392	0.189267	0.02	5.14847
0.126984	2.09524	1312.68	0	86.0423	198.925	0	4.81837	0.198925	0.02	5.13729
0.126984	2.15873	1288.68	0	115.251	193.709	0	6.45404	0.193709	0.02	6.76775
0.126984	2.22222	1264.35	0	149.432	183.857	0	8.36818	0.183857	0.02	8.67203
0.126984	2.28571	1226.44	13.398	168.64	189.169	0.0013398	9.44385	0.189169	0.02	9.75436
0.126984	2.34921	1210.85	83.9216	108.644	194.226	0.00839216	6.08407	0.194226	0.02	6.40669
0.126984	2.4127	1245.84	0	74.5977	277.203	0	4.17747	0.277203	0.02	4.57467
0.126984	2.47619	1302.2	0	45.628	249.819	0	2.55517	0.249819	0.02	2.92499
0.126984	2.53968	1374.48	0	51.4934	171.673	0	2.88363	0.171673	0.02	3.1753
0.126984	2.60317	1421.08	0	17.5662	158.995	0	0.983707	0.158995	0.02	1.2627
0.126984	2.66667	1447.16	0	0	150.481	0	0	0.150481	0.02	0.270481
0.126984	2.73016	1447.4	0	0	150.247	0	0	0.150247	0.02	0.270247
0.126984	2.79365	1455.43	0	0	142.216	0	0	0.142216	0.02	0.262216
0.126984	2.85714	1433.39	0	0	164.258	0	0	0.164258	0.02	0.284258
0.126984	2.92063	1428.21	0	0	169.429	0	0	0.169429	0.02	0.289429
0.126984	2.98413	1417.05	0	10.898	169.698	0	0.610288	0.169698	0.02	0.899986
0.126984	3.04762	1400.68	20.5889	0	176.369	0.00205889	0	0.176369	0.02	0.298428
0.126984	3.11111	1395.35	19.1911	0	183.099	0.00191911	0	0.183099	0.02	0.305018
0.126984	3.1746	1383.26	16.8723	1265.16	0	0.00168723	70.8488	0	0.02	70.9705
0.126984	3.2381	1371.09	13.5246	0	213.026	0.00135246	0	0.213026	0.02	0.334378
0.126984	3.30159	1353.85	15.8819	0	227.913	0.00158819	0	0.227913	0.02	0.349501
0.126984	3.36508	1340.04	24.7271	350.884	0	0.00247271	19.6495	0	0.02	19.772
0.126984	3.42857	1327.96	21.6009	0	248.086	0.00216009	0	0.248086	0.02	0.370247
0.126984	3.49206	1304.31	27.4096	0	265.919	0.00274096	0	0.265919	0.02	0.388659
0.126984	3.55556	1275.86	38.6258	1410.88	0	0.00386258	79.0093	0	0.02	79.1332
0.126984	3.61905	1257.96	33.8626	0	305.821	0.00338626	0	0.305821	0.02	0.429207
0.126984	3.68254	1251.78	0	24.1105	321.751	0	1.35019	0.321751	0.02	1.79194
0.126984	3.74603	1230.38	0	35.5435	331.717	0	1.99044	0.331717	0.02	2.44215
0.126984	3.80952	1214.87	0	40.704	342.07	0	2.27942	0.34207	0.02	2.74149
0.126984	3.87302	1192.73	0	49.5036	355.411	0	2.7722	0.355411	0.02	3.24761
0.126984	3.93651	1172.73	0	58.6846	366.226	0	3.28634	0.366226	0.02	3.77256
0.126984	4	1151.46	0	65.628	380.559	0	3.67517	0.380559	0.02	4.17573
0.190476	0	1181.94	0	256.094	159.613	0	14.3412	0.159613	0.02	14.6209
0.190476	0.0634921	1175.77	26.9884	231.639	163.242	0.00269884	12.9718	0.163242	0.02	13.2577
0.190476	0.126984	1162.6	0	270.475	164.566	0	15.1466	0.164566	0.02	15.4311
0.190476	0.190476	1155.65	45.2155	230.302	166.474	0.00452155	12.8969	0.166474	0.02	13.1879
0.190476	0.253968	1135.75	57.0879	230.622	174.185	0.00570879	12.9148	0.174185	0.02	13.2147
0.190476	0.31746	1194.42	15.6424	209.278	178.306	0.00156424	11.7196	0.178306	0.02	12.0194
0.190476	0.380952	1240.22	0	179.381	178.037	0	10.0454	0.178037	0.02	10.3434
0.190476	0.444444	1256.58	0	156.004	185.056	0	8.73622	0.185056	0.02	9.04127
0.190476	0.507937	1272.37	0	133.897	191.378	0	7.49822	0.191378	0.02	7.80959
0.190476	0.571429	1278.7	0	127.39	191.556	0	7.13383	0.191556	0.02	7.44539
0.190476	0.634921	1269.37	0	129.536	198.739	0	7.25403	0.198739	0.02	7.57277
0.190476	0.698413	1245.87	0	155.413	196.355	0	8.70313	0.196355	0.02	9.01949
0.190476	0.761905	1171.89	0	226.32	199.433	0	12.6739	0.199433	0.02	12.9933
0.190476	0.825397	1159.69	30.1795	208.351	199.42	0.00301795	11.6676	0.19942	0.02	11.9901
0.190476	0.888889	1129.57	59.3177	206.527	202.224	0.00593177	11.5655	0.202224	0.02	11.8937
0.190476	0.952381	1142.69	68.9807	183.627	202.346	0.00689807	10.2831	0.202346	0.02	10.6123
0.190476	1.01587	1147.28	37.0294	206.338	206.995	0.00370294	11.5549	0.206995	0.02	11.8856
0.190476	1.07937	1142.14	42.5798	209.428	203.494	0.00425798	11.728	0.203494	0.02	12.0557
0.190476	1.14286	1116.53	90.2935	184.146	206.673	0.00902935	10.3122	0.206673	0.02	10.6479
0.190476	1.20635	1108.13	95.5631	189.359	204.59	0.00955631	10.6041	0.20459	0.02	10.9383
0.190476	1.26984	1122.2	62.2556	211.339	201.845	0.00622556	11.835	0.201845	0.02	12.1631
0.190476	1.33333	1180.4	19.0525	197.472	200.72	0.00190525	11.0584	0.20072	0.02	11.3811
0.190476	1.39683	1250.24	0	147.152	200.249	0	8.24053	0.200249	0.02	8.56078
0.190476	1.46032	1287.38	0	108.56	201.702	0	6.07936	0.201702	0.02	6.40106
0.190476	1.52381	1298.17	0	103.633	195.844	0	5.80345	0.195844	0.02	6.11929
0.190476	1.5873	1305.07	0	100.2	192.374	0	5.61122	0.192374	0.02	5.9236
0.190476	1.65079	1311.4	0	86.2699	199.972	0	4.83111	0.199972	0.02	5.15109
0.190476	1.71429	1298.29	0	108.135	191.218	0	6.05559	0.191218	0.02	6.36681
0.190476	1.77778	1274.87	0	133.836	188.934	0	7.49484	0.188934	0.02	7.80378
0.190476	1.84127	1290.19	0	119.651	187.803	0	6.70045	0.187803	0.02	7.00825
0.190476	1.90476	1324.83	0	85.0873	187.721	0	4.76489	0.187721	0.02	5.07261
0.190476	1.96825	1338.96	0	77.9844	180.702	0	4.36713	0.180702	0.02	4.66783
0.190476	2.03175	1335.83	0	80.576	181.232	0	4.51226	0.181232	0.02	4.81349
0.190476	2.09524	1312.85	0	105.121	179.675	0	5.88678	0.179675	0.02	6.18645
0.190476	2.15873	1300.64	0	113.349	183.653	0	6.34754	0.183653	0.02	6.6512
0.190476	2.22222	1268.22	0	151.234	178.19	0	8.46909	0.17819	0.02	8.76728
0.190476	2.28571	1246.4	0	170.39	180.858	0	9.54183	0.180858	0.02	9.84269
0.190476	2.34921	1227.97	0	195.695	173.976	0	10.9589	0.173976	0.02	11.2529
0.190476	2.4127	1266.2	0	157.341	174.102	0	8.81111	0.174102	0.02	9.10521
0.190476	2.47619	1295.88	0	132.642	169.121	0	7.42796	0.169121	0.02	7.71708
0.190476	2.53968	1377.76	0	60.7295	159.153	0	3.40085	0.159153	0.02	3.68001
0.190476	2.60317	1434.61	0	0	163.03	0	0	0.16303	0.02	0.28303
0.190476	2.66667	1451.49	0	0	146.154	0	0	0.146154	0.02	0.266154
0.190476	2.73016	1447.17	0	14.7559	135.715	0	0.82633	0.135715	0.02	1.08205
0.190476	2.79365	1440.5	22.8136	0	134.334	0.00228136	0	0.134334	0.02	0.256615
0.190476	2.85714	1430.55	0	16.4668	150.625	0	0.922141	0.150625	0.02	1.19277
0.190476	2.92063	1414.72	0	0	182.918	0	0	0.182918	0.02	0.302918
0.190476	2.98413	1408.51	0	0	189.133	0	0	0.189133	0.02	0.309133
0.190476	3.04762	1394.43	0	13.4305	189.782	0	0.752108	0.189782	0.02	1.06189
0.190476	3.11111	1385.61	0	13.5331	198.497	0	0.757854	0.198497	0.02	1.07635
0.190476	3.1746	1376.67	0	8.8887	212.088	0	0.497767	0.212088	0.02	0.829856
0.190476	3.2381	1356.89	0	0	240.751	0	0	0.240751	0.02	0.360751
0.190476	3.30159	1350.17	0	13.3373	234.134	0	0.746889	0.234134	0.02	1.10102
0.190476	3.36508	1338.03	0	16.828	242.782	0	0.942368	0.242782	0.02	1.30515
0.190476	3.42857	1320.85	0	0	276.792	0	0	0.276792	0.02	0.396792
0.190476	3.49206	1303.52	0	13.3507	280.774	0	0.747639	0.280774	0.02	1.14841
0.190476	3.55556	1284.94	0	16.5465	296.156	0	0.926604	0.296156	0.02	1.34276
0.190476	3.61905	1262.33	0	22.1159	313.202	0	1.23849	0.313202	0.02	1.67169
0.190476	3.68254	1251.94	0	19.1479	326.552	0	1.07228	0.326552	0.02	1.51883
0.190476	3.74603	1242.52	0	20.7342	334.391	0	1.16112	0.334391	0.02	1.61551
0.190476	3.80952	1216	0	38.7923	342.849	0	2.17237	0.342849	0.02	2.63522
0.190476	3.87302	1204.37	0	33.5733	359.7	0	1.8801	0.3597	0.02	2.3598
0.190476	3.93651	1173.31	0	51.7705	372.566	0	2.89915	0.372566	0.02	3.39171
0.190476	4	1157.1	0	66.9297	373.609	0	3.74806	0.373609	0.02	4.24167
0.253968	0	1160.74	47.1978	237.333	152.373	0.00471978	13.2907	0.152373	0.02	13.5678
0.253968	0.0634921	1143.54	48.4813	251.041	154.578	0.00484813	14.0583	0.154578	0.02	14.3377
0.253968	0.126984	1133.09	146.831	154.057	163.662	0.0146831	8.6272	0.163662	0.02	8.92555
0.253968	0.190476	1107.87	104.379	216.343	169.048	0.0104379	12.1152	0.169048	0.02	12.4147
0.253968	0.253968	1095.04	141.258	187.915	173.434	0.0141258	10.5233	0.173434	0.02	10.8308
0.253968	0.31746	1139.88	56.0362	222.211	179.511	0.00560362	12.4438	0.179511	0.02	12.749
0.253968	0.380952	1182.33	27.0443	212.055	176.216	0.00270443	11.8751	0.176216	0.02	12.174
0.253968	0.444444	1210.93	0	209.569	177.144	0	11.7359	0.177144	0.02	12.033
0.253968	0.507937	1192.61	18.8356	206.828	179.367	0.00188356	11.5824	0.179367	0.02	11.8836
0.253968	0.571429	1198.78	0	211.662	187.199	0	11.8531	0.187199	0.02	12.1603
0.253968	0.634921	1181.73	64.3854	155.493	196.031	0.00643854	8.70762	0.196031	0.02	9.03009
0.253968	0.698413	1162.58	37.973	199.193	197.897	0.0037973	11.1548	0.197897	0.02	11.4765
0.253968	0.761905	1115.59	64.3468	217.712	199.991	0.00643468	12.1919	0.199991	0.02	12.5183
0.253968	0.825397	1100.37	299.461	0	197.81	0.0299461	0	0.19781	0.02	0.347756
0.253968	0.888889	1146.15	43.7769	204.017	203.7	0.00437769	11.425	0.2037	0.02	11.7531
0.253968	0.952381	1179.11	31.5352	185.988	201.012	0.00315352	10.4153	0.201012	0.02	10.7395
0.253968	1.01587	1179.07	18.2267	194.298	206.049	0.00182267	10.8807	0.206049	0.02	11.2085
0.253968	1.07937	1159.94	45.529	190.43	201.745	0.0045529	10.6641	0.201745	0.02	10.9904
0.253968	1.14286	1140.96	49.7778	182.884	224.025	0.00497778	10.2415	0.224025	0.02	10.5905
0.253968	1.20635	1113.19	142.727	134.586	207.143	0.0142727	7.53681	0.207143	0.02	7.87823
0.253968	1.26984	1116.66	88.3715	189.51	203.105	0.00883715	10.6125	0.203105	0.02	10.9445
0.253968	1.33333	1186.45	0	206.075	205.116	0	11.5402	0.205116	0.02	11.8653
0.253968	1.39683	1244.47	0	147.261	205.909	0	8.24664	0.205909	0.02	8.57255
0.253968	1.46032	1268.57	0	129.453	199.616	0	7.24938	0.199616	0.02	7.56899
0.253968	1.52381	1296.89	0	100.793	199.961	0	5.6444	0.199961	0.02	5.96436
0.253968	1.5873	1316.78	0	80.4057	200.456	0	4.50272	0.200456	0.02	4.82317
0.253968	1.65079	1308.54	0	92.3226	196.78	0	5.17007	0.19678	0.02	5.48685
0.253968	1.71429	1293.28	0	1188.83	0	0	66.5746	0	0.02	66.6946
0.253968	1.77778	1271.27	0	141.144	185.232	0	7.90409	0.185232	0.02	8.20932
0.253968	1.84127	1314.16	0	93.0359	190.447	0	5.21001	0.190447	0.02	5.52046
0.253968	1.90476	1343.94	0	69.2553	184.453	0	3.8783	0.184453	0.02	4.18275
0.253968	1.96825	1350.9	0	62.9077	183.84	0	3.52283	0.18384	0.02	3.82667
0.253968	2.03175	1336.09	0	77.8716	183.683	0	4.36081	0.183683	0.02	4.66449
0.253968	2.09524	1314.64	0	101.471	181.529	0	5.68238	0.181529	0.02	5.9839
0.253968	2.15873	1299.14	0	116.93	181.573	0	6.54809	0.181573	0.02	6.84966
0.253968	2.22222	1278.63	0	138.872	180.14	0	7.77685	0.18014	0.02	8.07699
0.253968	2.28571	1262.19	0	153.584	181.865	0	8.6007	0.181865	0.02	8.90256
0.253968	2.34921	1253.64	0	166.67	177.336	0	9.33351	0.177336	0.02	9.63085
0.253968	2.4127	1283.08	0	142.007	172.553	0	7.9524	0.172553	0.02	8.24495
0.253968	2.47619	1319.85	0	105.72	172.077	0	5.92033	0.172077	0.02	6.2124
0.253968	2.53968	1396.26	0	32.4974	168.881	0	1.81985	0.168881	0.02	2.10873
0.253968	2.60317	1440.97	0	0	156.668	0	0	0.156668	0.02	0.276668
0.253968	2.66667	1449.35	0	0	148.297	0	0	0.148297	0.02	0.268297
0.253968	2.73016	1446.9	0	13.6227	137.122	0	0.762871	0.137122	0.02	1.01999
0.253968	2.79365	1434.62	27.7741	0	135.248	0.00277741	0	0.135248	0.02	0.258025
0.253968	2.85714	1427.35	22.1232	0	148.173	0.00221232	0	0.148173	0.02	0.270385
0.253968	2.92063	1408.32	0	21.311	168.007	0	1.19342	0.168007	0.02	1.48142
0.253968	2.98413	1403.24	0	11.4508	182.953	0	0.641245	0.182953	0.02	0.944198
0.253968	3.04762	1393.71	0	8.735	195.202	0	0.48916	0.195202	0.02	0.804362
0.253968	3.11111	1376.78	0	0	220.86	0	0	0.22086	0.02	0.34086
0.253968	3.1746	1368.4	0	10.5463	218.695	0	0.590593	0.218695	0.02	0.929288
0.253968	3.2381	1355.72	0	10.5138	231.411	0	0.588773	0.231411	0.02	0.940183
0.253968	3.30159	1345.54	0	9.9328	242.168	0	0.556237	0.242168	0.02	0.918405
0.253968	3.36508	1327.31	0	12.86	257.473	0	0.72016	0.257473	0.02	1.09763
0.253968	3.42857	1313.63	0	9.6129	274.397	0	0.538322	0.274397	0.02	0.93272
0.253968	3.49206	1291.24	0	14.1742	292.228	0	0.793755	0.292228	0.02	1.20598
0.253968	3.55556	1270.12	0	22.4823	305.039	0	1.25901	0.305039	0.02	1.68405
0.253968	3.61905	1248.11	0	30.3428	319.187	0	1.6992	0.319187	0.02	2.13838
0.253968	3.68254	1249.53	0	17.9238	330.185	0	1.00373	0.330185	0.02	1.45392
0.253968	3.74603	1246.01	0	13.6613	337.974	0	0.765033	0.337974	0.02	1.22301
0.253968	3.80952	1221.24	0	29.5085	346.894	0	1.65248	0.346894	0.02	2.11937
0.253968	3.87302	1199.04	0	37.4957	361.111	0	2.09976	0.361111	0.02	2.58087
0.253968	3.93651	1174.06	0	59.4766	364.111	0	3.33069	0.364111	0.02	3.8148
0.253968	4	1156.16	0	66.4511	375.035	0	3.72126	0.375035	0.02	4.2163
0.31746	0	1169.89	72.6406	200.782	154.331	0.00726406	11.2438	0.154331	0.02	11.5254
0.31746	0.0634921	1148.23	163.347	138.769	147.298	0.0163347	7.77106	0.147298	0.02	8.0547
0.31746	0.126984	1116	0	314.414	167.225	0	17.6072	0.167225	0.02	17.8944
0.31746	0.190476	1111.41	94.6741	216.839	174.718	0.00946741	12.143	0.174718	0.02	12.4472
0.31746	0.253968	1092.37	133.032	214.471	157.771	0.0133032	12.0104	0.157771	0.02	12.3014
0.31746	0.31746	1066.11	129.665	225.957	175.907	0.0129665	12.6536	0.175907	0.02	12.9625
0.31746	0.380952	1105.33	85.9288	221.11	185.274	0.00859288	12.3822	0.185274	0.02	12.696
0.31746	0.444444	1139.09	59.6092	232.869	166.071	0.00596092	13.0407	0.166071	0.02	13.3327
0.31746	0.507937	1126.4	14.531	266.557	190.155	0.0014531	14.9272	0.190155	0.02	15.2388
0.31746	0.571429	1140.28	49.2823	218.134	189.945	0.00492823	12.2155	0.189945	0.02	12.5304
0.31746	0.634921	1121.78	60.1808	219.154	196.533	0.00601808	12.2726	0.196533	0.02	12.5952
0.31746	0.698413	1113.27	90.858	201.866	191.65	0.0090858	11.3045	0.19165	0.02	11.6252
0.31746	0.761905	1107.56	92.5902	190.84	206.648	0.00925902	10.687	0.206648	0.02	11.023
0.31746	0.825397	1104.24	105.206	187.423	200.776	0.0105206	10.4957	0.200776	0.02	10.827
0.31746	0.888889	1174.25	24.3802	200.175	198.834	0.00243802	11.2098	0.198834	0.02	11.5311
0.31746	0.952381	1194.23	15.6326	185.498	202.284	0.00156326	10.3879	0.202284	0.02	10.7117
0.31746	1.01587	1192.93	0	202.241	202.467	0	11.3255	0.202467	0.02	11.648
0.31746	1.07937	1178.6	23.1421	194.127	201.774	0.00231421	10.8711	0.201774	0.02	11.1952
0.31746	1.14286	1164.89	52.6077	180.506	199.64	0.00526077	10.1083	0.19964	0.02	10.4332
0.31746	1.20635	1129.74	64.4459	203.988	199.471	0.00644459	11.4233	0.199471	0.02	11.7492
0.31746	1.26984	1106.58	95.8357	191.227	203.999	0.00958357	10.7087	0.203999	0.02	11.0423
0.31746	1.33333	1182.34	25.9167	186.53	202.853	0.00259167	10.4457	0.202853	0.02	10.7711
0.31746	1.39683	1228.67	0	171.053	197.923	0	9.57896	0.197923	0.02	9.89689
0.31746	1.46032	1276.5	0	124.332	196.815	0	6.96258	0.196815	0.02	7.2794
0.31746	1.52381	1313.48	0	82.4978	201.666	0	4.61988	0.201666	0.02	4.94154
0.31746	1.5873	1321.67	0	84.1994	191.773	0	4.71517	0.191773	0.02	5.02694
0.31746	1.65079	1314.64	0	87.1987	195.806	0	4.88313	0.195806	0.02	5.19893
0.31746	1.71429	1330.89	0	82.0446	184.71	0	4.5945	0.18471	0.02	4.89921
0.31746	1.77778	1374.9	0	42.7371	180.007	0	2.39328	0.180007	0.02	2.69329
0.31746	1.84127	1387.33	0	31.0342	179.277	0	1.73792	0.179277	0.02	2.03719
0.31746	1.90476	1389.13	0	31.5826	176.932	0	1.76863	0.176932	0.02	2.06556
0.31746	1.96825	1383.47	0	39.8129	174.362	0	2.22952	0.174362	0.02	2.52388
0.31746	2.03175	1366.85	0	55.617	175.18	0	3.11455	0.17518	0.02	3.40973
0.31746	2.09524	1328.13	0	93.072	176.439	0	5.21203	0.176439	0.02	5.50847
0.31746	2.15873	1308.89	0	109.668	179.089	0	6.14139	0.179089	0.02	6.44047
0.31746	2.22222	1280.7	0	139.911	177.036	0	7.83501	0.177036	0.02	8.13205
0.31746	2.28571	1262.55	0	157.723	177.368	0	8.83247	0.177368	0.02	9.12983
0.31746	2.34921	1279.83	0	143.028	174.786	0	8.00958	0.174786	0.02	8.30437
0.31746	2.4127	1302.14	0	127.143	168.362	0	7.11999	0.168362	0.02	7.40835
0.31746	2.47619	1337.61	0	90.4818	169.547	0	5.06698	0.169547	0.02	5.35653
0.31746	2.53968	1401.29	0	31.3378	165.011	0	1.75492	0.165011	0.02	2.03993
0.31746	2.60317	1441.04	0	0	156.6	0	0	0.1566	0.02	0.2766
0.31746	2.66667	1450.9	0	0	146.743	0	0	0.146743	0.02	0.266743
0.31746	2.73016	1450.12	14.0103	0	133.517	0.00140103	0	0.133517	0.02	0.254918
0.31746	2.79365	1437.05	28.4754	0	132.113	0.00284754	0	0.132113	0.02	0.25496
0.31746	2.85714	1418.51	33.0386	0	146.092	0.00330386	0	0.146092	0.02	0.269395
0.31746	2.92063	1406.41	0	23.7503	167.487	0	1.33002	0.167487	0.02	1.6175
0.31746	2.98413	1395.34	0	17.8936	184.407	0	1.00204	0.184407	0.02	1.30645
0.31746	3.04762	1377.25	0	0	220.39	0	0	0.22039	0.02	0.34039
0.31746	3.11111	1369.85	0	0	227.795	0	0	0.227795	0.02	0.347795
0.31746	3.1746	1359.92	0	10.2807	227.447	0	0.575719	0.227447	0.02	0.923166
0.31746	3.2381	1346.58	0	13.4024	237.659	0	0.750534	0.237659	0.02	1.10819
0.31746	3.30159	1332.5	0	13.0222	252.121	0	0.729243	0.252121	0.02	1.10136
0.31746	3.36508	1313.28	18.0012	0	266.366	0.00180012	0	0.266366	0.02	0.388166
0.31746	3.42857	1296.09	18.3195	0	283.231	0.00183195	0	0.283231	0.02	0.405063
0.31746	3.49206	1277.29	0	28.0047	292.347	0	1.56826	0.292347	0.02	1.98061
0.31746	3.55556	1258.23	0	35.3889	304.023	0	1.98178	0.304023	0.02	2.4058
0.31746	3.61905	1245.24	0	38.1099	314.297	0	2.13415	0.314297	0.02	2.56845
0.31746	3.68254	1246.91	0	21.3067	329.423	0	1.19318	0.329423	0.02	1.6426
0.31746	3.74603	1243.33	0	14.4005	339.915	0	0.806428	0.339915	0.02	1.26634
0.31746	3.80952	1222.92	0	27.7135	347.007	0	1.55196	0.347007	0.02	2.01896
0.31746	3.87302	1193.95	0	44.0842	359.605	0	2.46872	0.359605	0.02	2.94832
0.31746	3.93651	1174.99	0	54.202	368.453	0	3.03531	0.368453	0.02	3.52376
0.31746	4	1160.04	0	64.4916	373.116	0	3.61153	0.373116	0.02	4.10465
0.380952	0	1186.59	40.7995	229.244	141.007	0.00407995	12.8377	0.141007	0.02	13.1028
0.380952	0.0634921	1166.77	55.6081	217.546	157.715	0.00556081	12.1826	0.157715	0.02	12.4659
0.380952	0.126984	1141.8	75.1166	218.888	161.839	0.00751166	12.2578	0.161839	0.02	12.5471
0.380952	0.190476	1108.17	99.9783	224.873	164.623	0.00999783	12.5929	0.164623	0.02	12.8875
0.380952	0.253968	1083.4	114.123	233.037	167.085	0.0114123	13.0501	0.167085	0.02	13.3486
0.380952	0.31746	1072.57	123.936	242.715	158.427	0.0123936	13.592	0.158427	0.02	13.8828
0.380952	0.380952	1087.2	106.72	229.396	174.325	0.010672	12.8462	0.174325	0.02	13.1512
0.380952	0.444444	1095.34	102.155	221.835	178.314	0.0102155	12.4228	0.178314	0.02	12.7313
0.380952	0.507937	1098.87	94.8294	232.71	171.234	0.00948294	13.0318	0.171234	0.02	13.3325
0.380952	0.571429	1174.73	58.7789	173.552	190.579	0.00587789	9.71891	0.190579	0.02	10.0354
0.380952	0.634921	1217.19	0	199.264	181.191	0	11.1588	0.181191	0.02	11.46
0.380952	0.698413	1216.35	0	194.373	186.92	0	10.8849	0.18692	0.02	11.1918
0.380952	0.761905	1203.75	22.8224	224.068	147.006	0.00228224	12.5478	0.147006	0.02	12.8171
0.380952	0.825397	1137.51	47.029	219.39	193.713	0.0047029	12.2858	0.193713	0.02	12.6043
0.380952	0.888889	1191.88	0	204.328	201.434	0	11.4424	0.201434	0.02	11.7638
0.380952	0.952381	1211.76	0	184.699	201.187	0	10.3431	0.201187	0.02	10.6643
0.380952	1.01587	1209.04	63.3792	118.361	206.861	0.00633792	6.62824	0.206861	0.02	6.96144
0.380952	1.07937	1184.21	0	213.572	199.863	0	11.9601	0.199863	0.02	12.2799
0.380952	1.14286	1175.4	44.9145	171.732	205.594	0.00449145	9.61697	0.205594	0.02	9.94706
0.380952	1.20635	1138.48	13.6385	241.96	203.56	0.00136385	13.5497	0.20356	0.02	13.8747
0.380952	1.26984	1122.31	87.382	184.787	203.168	0.0087382	10.3481	0.203168	0.02	10.68
0.380952	1.33333	1167.99	43.8024	179.207	206.644	0.00438024	10.0356	0.206644	0.02	10.3666
0.380952	1.39683	1232.9	0	166.063	198.683	0	9.29956	0.198683	0.02	9.61824
0.380952	1.46032	1291.11	0	112.021	194.509	0	6.2732	0.194509	0.02	6.58771
0.380952	1.52381	1320.34	0	85.7712	191.534	0	4.80319	0.191534	0.02	5.11472
0.380952	1.5873	1322.54	0	78.2479	196.851	0	4.38188	0.196851	0.02	4.69873
0.380952	1.65079	1326.29	0	81.2774	190.074	0	4.55153	0.190074	0.02	4.86161
0.380952	1.71429	1366.42	0	46.3788	184.843	0	2.59721	0.184843	0.02	2.90206
0.380952	1.77778	1402.75	0	18.0224	176.871	0	1.00925	0.176871	0.02	1.30613
0.380952	1.84127	1419	0	0	178.644	0	0	0.178644	0.02	0.298644
0.380952	1.90476	1417.26	0	0	180.38	0	0	0.18038	0.02	0.30038
0.380952	1.96825	1408.68	0	15.6108	173.35	0	0.874205	0.17335	0.02	1.16756
0.380952	2.03175	1396	0	25.5797	176.064	0	1.43246	0.176064	0.02	1.72853
0.380952	2.09524	1375.61	0	42.1612	179.868	0	2.36103	0.179868	0.02	2.6609
0.380952	2.15873	1340.66	0	76.8062	180.179	0	4.30115	0.180179	0.02	4.60133
0.380952	2.22222	1309.21	0	110.934	177.497	0	6.21229	0.177497	0.02	6.50979
0.380952	2.28571	1277.18	0	143.128	177.336	0	8.01515	0.177336	0.02	8.31248
0.380952	2.34921	1295.86	0	111.945	189.838	0	6.26894	0.189838	0.02	6.57878
0.380952	2.4127	1313.5	0	108.517	175.629	0	6.07698	0.175629	0.02	6.37261
0.380952	2.47619	1342.3	0	84.997	170.343	0	4.75983	0.170343	0.02	5.05017
0.380952	2.53968	1397.71	0	30.1854	169.751	0	1.69038	0.169751	0.02	1.98013
0.380952	2.60317	1441.61	0	0	156.029	0	0	0.156029	0.02	0.276029
0.380952	2.66667	1450.33	0	0	147.313	0	0	0.147313	0.02	0.267313
0.380952	2.73016	1447.55	0	13.5392	136.557	0	0.758195	0.136557	0.02	1.01475
0.380952	2.79365	1432.11	28.0035	0	137.525	0.00280035	0	0.137525	0.02	0.260325
0.380952	2.85714	1413.49	30.7812	0	153.369	0.00307812	0	0.153369	0.02	0.276447
0.380952	2.92063	1395.25	25.8781	0	176.516	0.00258781	0	0.176516	0.02	0.299103
0.380952	2.98413	1381.74	0	20.1071	195.794	0	1.126	0.195794	0.02	1.44179
0.380952	3.04762	1364.3	0	17.5582	215.788	0	0.983259	0.215788	0.02	1.31905
0.380952	3.11111	1346.92	0	18.4966	232.227	0	1.03581	0.232227	0.02	1.38804
0.380952	3.1746	1340.71	0	11.0719	245.857	0	0.620026	0.245857	0.02	0.985884
0.380952	3.2381	1321.64	0	14.4892	261.516	0	0.811395	0.261516	0.02	1.19291
0.380952	3.30159	1303.01	0	21.6633	272.966	0	1.21314	0.272966	0.02	1.60611
0.380952	3.36508	1298	0	17.6622	281.978	0	0.989083	0.281978	0.02	1.39106
0.380952	3.42857	1289.42	0	18.9136	289.313	0	1.05916	0.289313	0.02	1.46847
0.380952	3.49206	1282.69	0	14.9187	300.039	0	0.835447	0.300039	0.02	1.25549
0.380952	3.55556	1266.47	21.925	0	309.247	0.0021925	0	0.309247	0.02	0.43144
0.380952	3.61905	1245.27	34.9255	0	317.446	0.00349255	0	0.317446	0.02	0.440939
0.380952	3.68254	1237.05	0	26.7149	333.88	0	1.49603	0.33388	0.02	1.94991
0.380952	3.74603	1240.36	0	14.6665	342.621	0	0.821324	0.342621	0.02	1.28394
0.380952	3.80952	1223.95	0	18.1612	355.534	0	1.01703	0.355534	0.02	1.49256
0.380952	3.87302	1198.57	0	1166.81	0	0	65.3414	0	0.02	65.4614
0.380952	3.93651	1175.27	0	45.173	377.2	0	2.52969	0.3772	0.02	3.02689
0.380952	4	1159.88	0	49.8335	387.925	0	2.79068	0.387925	0.02	3.2986
0.444444	0	1210.39	23.4404	213.644	150.17	0.00234404	11.9641	0.15017	0.02	12.2366
0.444444	0.0634921	1183.33	0	272.155	142.161	0	15.2407	0.142161	0.02	15.5029
0.444444	0.126984	1139.16	80.7768	229.571	148.14	0.00807768	12.856	0.14814	0.02	13.1322
0.444444	0.190476	1089.78	97.4539	252.928	157.482	0.00974539	14.164	0.157482	0.02	14.4512
0.444444	0.253968	1099.9	101	247.501	149.244	0.0101	13.86	0.149244	0.02	14.1394
0.444444	0.31746	1118.41	137.585	181.414	160.23	0.0137585	10.1592	0.16023	0.02	10.4532
0.444444	0.380952	1122.82	93.2182	209.561	172.041	0.00932182	11.7354	0.172041	0.02	12.0368
0.444444	0.444444	1116.94	62.4718	254.244	163.984	0.00624718	14.2377	0.163984	0.02	14.5279
0.444444	0.507937	1129.84	119.341	174.982	173.483	0.0119341	9.79899	0.173483	0.02	10.1044
0.444444	0.571429	1215.46	75.6691	123.883	182.626	0.00756691	6.93746	0.182626	0.02	7.24765
0.444444	0.634921	1240.89	48.8049	125.153	182.798	0.00488049	7.00856	0.182798	0.02	7.31624
0.444444	0.698413	1251.02	23.8797	136.663	186.081	0.00238797	7.65315	0.186081	0.02	7.96162
0.444444	0.761905	1239.25	0	169.447	188.942	0	9.48906	0.188942	0.02	9.798
0.444444	0.825397	1220.08	185.439	0	192.12	0.0185439	0	0.19212	0.02	0.330664
0.444444	0.888889	1209.58	0	190.976	197.084	0	10.6947	0.197084	0.02	11.0118
0.444444	0.952381	1223.88	0	168.761	205.002	0	9.45061	0.205002	0.02	9.77561
0.444444	1.01587	1214.72	104.307	73.6104	205.006	0.0104307	4.12218	0.205006	0.02	4.45762
0.444444	1.07937	1196.96	11.0542	193.306	196.325	0.00110542	10.8251	0.196325	0.02	11.1425
0.444444	1.14286	1177.1	45.2322	178.622	196.691	0.00452322	10.0028	0.196691	0.02	10.324
0.444444	1.20635	1156.79	79.8518	160.168	200.829	0.00798518	8.96939	0.200829	0.02	9.29821
0.444444	1.26984	1140.13	106.784	147.553	203.175	0.0106784	8.26297	0.203175	0.02	8.59683
0.444444	1.33333	1178.54	55.4531	159.267	204.385	0.00554531	8.91892	0.204385	0.02	9.24885
0.444444	1.39683	1243.11	20.6298	136.277	197.623	0.00206298	7.6315	0.197623	0.02	7.95118
0.444444	1.46032	1289.14	0	112.992	195.515	0	6.32754	0.195515	0.02	6.64305
0.444444	1.52381	1311.31	0	92.2798	194.056	0	5.16767	0.194056	0.02	5.48172
0.444444	1.5873	1311.7	0	96.1342	189.806	0	5.38352	0.189806	0.02	5.69332
0.444444	1.65079	1346.35	0	63.2308	188.063	0	3.54092	0.188063	0.02	3.84899
0.444444	1.71429	1388.1	0	19.9377	189.601	0	1.11651	0.189601	0.02	1.42611
0.444444	1.77778	1420.02	0	0	177.62	0	0	0.17762	0.02	0.29762
0.444444	1.84127	1432.3	0	0	165.339	0	0	0.165339	0.02	0.285339
0.444444	1.90476	1430.71	0	0	166.936	0	0	0.166936	0.02	0.286936
0.444444	1.96825	1422.41	0	0	175.23	0	0	0.17523	0.02	0.29523
0.444444	2.03175	1406.24	0	24.5109	166.889	0	1.37261	0.166889	0.02	1.6595
0.444444	2.09524	1390.06	0	34.4921	173.089	0	1.93156	0.173089	0.02	2.22465
0.444444	2.15873	1366.32	0	53.3148	178.011	0	2.98563	0.178011	0.02	3.28364
0.444444	2.22222	1333.23	0	85.9656	178.45	0	4.81407	0.17845	0.02	5.11252
0.444444	2.28571	1311.06	0	108.144	178.436	0	6.05606	0.178436	0.02	6.35449
0.444444	2.34921	1312.2	0	106.999	178.439	0	5.99194	0.178439	0.02	6.29038
0.444444	2.4127	1317.56	0	94.2657	185.822	0	5.27888	0.185822	0.02	5.5847
0.444444	2.47619	1337.44	0	80.0878	180.113	0	4.48492	0.180113	0.02	4.78503
0.444444	2.53968	1398.68	0	26.2148	172.752	0	1.46803	0.172752	0.02	1.76078
0.444444	2.60317	1442.8	0	16.7766	138.065	0	0.93949	0.138065	0.02	1.19755
0.444444	2.66667	1449.04	0	0	148.603	0	0	0.148603	0.02	0.268603
0.444444	2.73016	1446.02	0	0	151.62	0	0	0.15162	0.02	0.27162
0.444444	2.79365	1429.76	26.2737	0	141.607	0.00262737	0	0.141607	0.02	0.264234
0.444444	2.85714	1406.98	0	37.7802	152.884	0	2.11569	0.152884	0.02	2.38857
0.444444	2.92063	1386.12	32.2725	0	179.248	0.00322725	0	0.179248	0.02	0.302475
0.444444	2.98413	1372.86	20.7738	0	204.007	0.00207738	0	0.204007	0.02	0.326084
0.444444	3.04762	1350.65	0	14.5474	232.444	0	0.814654	0.232444	0.02	1.1671
0.444444	3.11111	1324.05	0	30.1077	243.49	0	1.68603	0.24349	0.02	2.04952
0.444444	3.1746	1312.89	0	25.9768	258.78	0	1.4547	0.25878	0.02	1.83348
0.444444	3.2381	1307.48	0	20.8838	269.284	0	1.16949	0.269284	0.02	1.55878
0.444444	3.30159	1304.2	0	18.1346	275.306	0	1.01554	0.275306	0.02	1.41084
0.444444	3.36508	1302.26	0	10.3062	285.078	0	0.577147	0.285078	0.02	0.982225
0.444444	3.42857	1287.29	0	15.2043	295.152	0	0.851441	0.295152	0.02	1.26659
0.444444	3.49206	1283.44	0	13.0927	301.11	0	0.733191	0.30111	0.02	1.1543
0.444444	3.55556	1275.45	17.5209	0	304.671	0.00175209	0	0.304671	0.02	0.426423
0.444444	3.61905	1254.93	28.962	0	313.755	0.0028962	0	0.313755	0.02	0.436651
0.444444	3.68254	1232.94	34.8202	0	329.884	0.00348202	0	0.329884	0.02	0.453366
0.444444	3.74603	1230.1	0	20.8643	346.675	0	1.1684	0.346675	0.02	1.63508
0.444444	3.80952	1214.6	0	21.2642	361.783	0	1.1908	0.361783	0.02	1.67258
0.444444	3.87302	1190.07	0	27.4522	380.119	0	1.53732	0.380119	0.02	2.03744
0.444444	3.93651	1168.87	0	38.0797	390.697	0	2.13246	0.390697	0.02	2.64316
0.444444	4	1145.37	0	56.2771	395.996	0	3.15152	0.395996	0.02	3.66751
0.507937	0	1238.02	0	220.986	138.636	0	12.3752	0.138636	0.02	12.6339
0.507937	0.0634921	1215.28	57.6151	184.412	140.333	0.00576151	10.3271	0.140333	0.02	10.5931
0.507937	0.126984	1137.24	80.3643	238.426	141.613	0.00803643	13.3518	0.141613	0.02	13.6215
0.507937	0.190476	1099.33	259.552	92.1679	146.594	0.0259552	5.1614	0.146594	0.02	5.45395
0.507937	0.253968	1126.86	142.963	176.492	151.328	0.0142963	9.88354	0.151328	0.02	10.1692
0.507937	0.31746	1142.58	35.7163	265.184	154.161	0.00357163	14.8503	0.154161	0.02	15.128
0.507937	0.380952	1142.66	64.199	227.387	163.391	0.0064199	12.7337	0.163391	0.02	13.0235
0.507937	0.444444	1140.95	53.9963	235.659	167.041	0.00539963	13.1969	0.167041	0.02	13.4894
0.507937	0.507937	1169.16	0	255.357	173.125	0	14.3	0.173125	0.02	14.5931
0.507937	0.571429	1248.02	0	171.656	177.964	0	9.61276	0.177964	0.02	9.91072
0.507937	0.634921	1260.48	0	155.478	181.69	0	8.70675	0.18169	0.02	9.00844
0.507937	0.698413	1258.05	0	156.186	183.403	0	8.74641	0.183403	0.02	9.04981
0.507937	0.761905	1242.09	0	169.077	186.471	0	9.46833	0.186471	0.02	9.7748
0.507937	0.825397	1230.85	0	172.164	194.626	0	9.64121	0.194626	0.02	9.95583
0.507937	0.888889	1226.3	0	174.524	196.819	0	9.77334	0.196819	0.02	10.0902
0.507937	0.952381	1231.86	0	166.79	198.994	0	9.34026	0.198994	0.02	9.65926
0.507937	1.01587	1222.54	0	168.505	206.595	0	9.4363	0.206595	0.02	9.7629
0.507937	1.07937	1198.99	10.5172	190.187	197.948	0.00105172	10.6505	0.197948	0.02	10.9695
0.507937	1.14286	1187.71	17.6633	185.207	207.062	0.00176633	10.3716	0.207062	0.02	10.7004
0.507937	1.20635	1163.41	56.0189	177.994	200.218	0.00560189	9.96768	0.200218	0.02	10.2935
0.507937	1.26984	1147.01	87.181	162.37	201.079	0.0087181	9.09274	0.201079	0.02	9.42254
0.507937	1.33333	1190.43	70.0955	134.132	202.985	0.00700955	7.51139	0.202985	0.02	7.84139
0.507937	1.39683	1250.13	0	148.543	198.969	0	8.31841	0.198969	0.02	8.63738
0.507937	1.46032	1283.05	0	104.823	209.766	0	5.87007	0.209766	0.02	6.19983
0.507937	1.52381	1297.05	0	108.792	191.803	0	6.09237	0.191803	0.02	6.40418
0.507937	1.5873	1332.73	0	75.6122	189.305	0	4.23428	0.189305	0.02	4.54359
0.507937	1.65079	1373.43	0	28.7794	195.43	0	1.61165	0.19543	0.02	1.92708
0.507937	1.71429	1412.65	0	0	184.993	0	0	0.184993	0.02	0.304993
0.507937	1.77778	1441.22	0	0	156.418	0	0	0.156418	0.02	0.276418
0.507937	1.84127	1450.47	0	0	147.172	0	0	0.147172	0.02	0.267172
0.507937	1.90476	1441.45	21.3936	0	134.797	0.00213936	0	0.134797	0.02	0.256937
0.507937	1.96825	1429.01	27.4422	0	141.192	0.00274422	0	0.141192	0.02	0.263937
0.507937	2.03175	1407.19	38.6253	0	151.829	0.00386253	0	0.151829	0.02	0.275692
0.507937	2.09524	1390.09	0	43.0293	164.519	0	2.40964	0.164519	0.02	2.69416
0.507937	2.15873	1370.03	0	55.4178	172.197	0	3.1034	0.172197	0.02	3.39559
0.507937	2.22222	1355.36	0	63.5068	178.778	0	3.55638	0.178778	0.02	3.85516
0.507937	2.28571	1337.88	0	76.0997	183.668	0	4.26158	0.183668	0.02	4.56525
0.507937	2.34921	1341.78	0	58.9414	196.917	0	3.30072	0.196917	0.02	3.61764
0.507937	2.4127	1329.83	0	88.7362	179.076	0	4.96923	0.179076	0.02	5.2683
0.507937	2.47619	1339.74	0	0	257.906	0	0	0.257906	0.02	0.377906
0.507937	2.53968	1402.4	0	0	195.245	0	0	0.195245	0.02	0.315245
0.507937	2.60317	1441.44	0	0	156.199	0	0	0.156199	0.02	0.276199
0.507937	2.66667	1445.3	0	0	152.345	0	0	0.152345	0.02	0.272345
0.507937	2.73016	1439.68	0	0	157.964	0	0	0.157964	0.02	0.277964
0.507937	2.79365	1438.1	15.998	0	143.543	0.0015998	0	0.143543	0.02	0.265143
0.507937	2.85714	1407.55	18.8688	0	171.222	0.00188688	0	0.171222	0.02	0.293109
0.507937	2.92063	1386.19	27.9731	0	183.477	0.00279731	0	0.183477	0.02	0.306274
0.507937	2.98413	1376.25	10.4089	0	210.987	0.00104089	0	0.210987	0.02	0.332027
0.507937	3.04762	1353.15	0	10.2498	234.244	0	0.573989	0.234244	0.02	0.928233
0.507937	3.11111	1321.35	0	25.8995	250.398	0	1.45037	0.250398	0.02	1.82077
0.507937	3.1746	1308.54	0	24.1566	264.942	0	1.35277	0.264942	0.02	1.73771
0.507937	3.2381	1304.16	0	20.0978	273.388	0	1.12548	0.273388	0.02	1.51887
0.507937	3.30159	1308.25	0	10.8946	278.493	0	0.610098	0.278493	0.02	1.00859
0.507937	3.36508	1288.05	0	24.8788	284.716	0	1.39321	0.284716	0.02	1.79793
0.507937	3.42857	1292.63	0	11.0073	294.01	0	0.616409	0.29401	0.02	1.03042
0.507937	3.49206	1288.57	0	10.4406	298.633	0	0.584674	0.298633	0.02	1.00331
0.507937	3.55556	1277.34	23.4023	0	296.897	0.00234023	0	0.296897	0.02	0.419238
0.507937	3.61905	1259.72	29.7146	0	308.206	0.00297146	0	0.308206	0.02	0.431178
0.507937	3.68254	1235.76	34.6193	0	327.264	0.00346193	0	0.327264	0.02	0.450726
0.507937	3.74603	1210.53	37.3764	0	349.732	0.00373764	0	0.349732	0.02	0.473469
0.507937	3.80952	1195.24	0	38.0105	364.392	0	2.12859	0.364392	0.02	2.61298
0.507937	3.87302	1176.05	0	46.5118	375.079	0	2.60466	0.375079	0.02	3.09974
0.507937	3.93651	1155.03	0	58.8943	383.715	0	3.29808	0.383715	0.02	3.8018
0.507937	4	1122.25	0	79.217	396.177	0	4.43615	0.396177	0.02	4.95233
0.571429	0	1246.31	0	210.977	140.356	0	11.8147	0.140356	0.02	12.0751
0.571429	0.0634921	1220.16	0	235.393	142.093	0	13.182	0.142093	0.02	13.4441
0.571429	0.126984	1122.95	144.747	185.092	144.851	0.0144747	10.3652	0.144851	0.02	10.6445
0.571429	0.190476	1117.27	145.434	184.376	150.559	0.0145434	10.3251	0.150559	0.02	10.6102
0.571429	0.253968	1141.51	116.444	191.595	148.093	0.0116444	10.7293	0.148093	0.02	11.0091
0.571429	0.31746	1155.13	113.749	175.317	153.451	0.0113749	9.81776	0.153451	0.02	10.1026
0.571429	0.380952	1148.28	57.724	229.958	161.685	0.0057724	12.8776	0.161685	0.02	13.1651
0.571429	0.444444	1152.99	103.599	174.135	166.923	0.0103599	9.75155	0.166923	0.02	10.0488
0.571429	0.507937	1209.77	42.5748	176.137	169.159	0.00425748	9.86367	0.169159	0.02	10.1571
0.571429	0.571429	1276.24	0	141.829	179.574	0	7.94241	0.179574	0.02	8.24198
0.571429	0.634921	1295.58	0	122.787	179.277	0	6.8761	0.179277	0.02	7.17538
0.571429	0.698413	1284.5	0	126.23	186.912	0	7.06891	0.186912	0.02	7.37582
0.571429	0.761905	1254.98	0	151.527	191.133	0	8.48551	0.191133	0.02	8.79664
0.571429	0.825397	1230.61	0	172.427	194.603	0	9.65594	0.194603	0.02	9.97054
0.571429	0.888889	1231.78	0	172.146	193.716	0	9.64019	0.193716	0.02	9.9539
0.571429	0.952381	1237.11	0	166.884	193.651	0	9.34553	0.193651	0.02	9.65918
0.571429	1.01587	1227.16	0	166.401	204.08	0	9.31848	0.20408	0.02	9.64256
0.571429	1.07937	1199.77	0	195.886	201.989	0	10.9696	0.201989	0.02	11.2916
0.571429	1.14286	1185.28	17.9282	190.331	204.104	0.00179282	10.6586	0.204104	0.02	10.9844
0.571429	1.20635	1161.92	94.5874	135.604	205.532	0.00945874	7.59381	0.205532	0.02	7.9288
0.571429	1.26984	1145.02	34.9419	223.636	194.046	0.00349419	12.5236	0.194046	0.02	12.8412
0.571429	1.33333	1183.48	68.0491	151.759	194.35	0.00680491	8.4985	0.19435	0.02	8.81965
0.571429	1.39683	1237.94	0	146.858	212.847	0	8.22407	0.212847	0.02	8.55692
0.571429	1.46032	1270.22	0	130.192	197.226	0	7.29078	0.197226	0.02	7.60801
0.571429	1.52381	1307.71	0	93.4613	196.474	0	5.23383	0.196474	0.02	5.55031
0.571429	1.5873	1350.66	0	56.4774	190.501	0	3.16273	0.190501	0.02	3.47324
0.571429	1.65079	1388.61	0	27.2237	181.811	0	1.52453	0.181811	0.02	1.82634
0.571429	1.71429	1425.89	0	0	171.752	0	0	0.171752	0.02	0.291752
0.571429	1.77778	1449.08	0	0	148.565	0	0	0.148565	0.02	0.268565
0.571429	1.84127	1452.48	0	0	145.159	0	0	0.145159	0.02	0.265159
0.571429	1.90476	1442.93	0	0	154.71	0	0	0.15471	0.02	0.27471
0.571429	1.96825	1432.79	0	0	164.853	0	0	0.164853	0.02	0.284853
0.571429	2.03175	1418.58	33.3371	0	145.726	0.00333371	0	0.145726	0.02	0.26906
0.571429	2.09524	1399.9	0	38.5694	159.174	0	2.15989	0.159174	0.02	2.43906
0.571429	2.15873	1380.89	0	44.5447	172.206	0	2.4945	0.172206	0.02	2.78671
0.571429	2.22222	1356.45	0	62.4627	178.728	0	3.49791	0.178728	0.02	3.79664
0.571429	2.28571	1361.74	0	61.2275	174.677	0	3.42874	0.174677	0.02	3.72342
0.571429	2.34921	1364.08	0	65.992	167.574	0	3.69555	0.167574	0.02	3.98313
0.571429	2.4127	1359.24	0	51.2584	187.148	0	2.87047	0.187148	0.02	3.17762
0.571429	2.47619	1340.42	0	86.6348	170.583	0	4.85155	0.170583	0.02	5.14213
0.571429	2.53968	1400.4	0	13.1117	184.126	0	0.734255	0.184126	0.02	1.03838
0.571429	2.60317	1434.6	0	0	163.046	0	0	0.163046	0.02	0.283046
0.571429	2.66667	1437.85	0	0	159.789	0	0	0.159789	0.02	0.279789
0.571429	2.73016	1442.7	0	0	154.945	0	0	0.154945	0.02	0.274945
0.571429	2.79365	1430.05	0	0	167.596	0	0	0.167596	0.02	0.287596
0.571429	2.85714	1405.51	0	0	192.136	0	0	0.192136	0.02	0.312136
0.571429	2.92063	1383.88	0	0	213.768	0	0	0.213768	0.02	0.333768
0.571429	2.98413	1367.33	0	0	230.317	0	0	0.230317	0.02	0.350317
0.571429	3.04762	1338.63	0	18.4611	240.555	0	1.03382	0.240555	0.02	1.39438
0.571429	3.11111	1315	0	28.5834	254.058	0	1.60067	0.254058	0.02	1.97473
0.571429	3.1746	1300.37	30.9276	0	266.347	0.00309276	0	0.266347	0.02	0.38944
0.571429	3.2381	1306.57	18.0421	0	273.033	0.00180421	0	0.273033	0.02	0.394838
0.571429	3.30159	1294.68	0	16.4891	286.479	0	0.92339	0.286479	0.02	1.32987
0.571429	3.36508	1287.52	24.3499	0	285.768	0.00243499	0	0.285768	0.02	0.408203
0.571429	3.42857	1294.46	0	0	303.179	0	0	0.303179	0.02	0.423179
0.571429	3.49206	1287.5	20.1521	0	289.987	0.00201521	0	0.289987	0.02	0.412002
0.571429	3.55556	1277.98	27.5061	0	292.158	0.00275061	0	0.292158	0.02	0.414909
0.571429	3.61905	1265.14	29.1211	0	303.386	0.00291211	0	0.303386	0.02	0.426299
0.571429	3.68254	1240.16	33.9298	0	323.554	0.00339298	0	0.323554	0.02	0.446947
0.571429	3.74603	1211.91	41.6448	0	344.092	0.00416448	0	0.344092	0.02	0.468256
0.571429	3.80952	1195.85	0	36.7054	365.083	0	2.0555	0.365083	0.02	2.54059
0.571429	3.87302	1177.26	0	31.4594	388.922	0	1.76173	0.388922	0.02	2.27065
0.571429	3.93651	1151.99	0	57.5463	388.105	0	3.22259	0.388105	0.02	3.7307
0.571429	4	1127.74	0	13.8796	456.018	0	0.777258	0.456018	0.02	1.35328
0.634921	0	1258.2	0	206.234	133.213	0	11.5491	0.133213	0.02	11.8023
0.634921	0.0634921	1230	0	231.784	135.861	0	12.9799	0.135861	0.02	13.2358
0.634921	0.126984	1214.95	55.7918	188.716	138.181	0.00557918	10.5681	0.138181	0.02	10.8319
0.634921	0.190476	1203.44	15.6945	236.722	141.783	0.00156945	13.2565	0.141783	0.02	13.5198
0.634921	0.253968	1181.53	30.5788	240.804	144.726	0.00305788	13.485	0.144726	0.02	13.7528
0.634921	0.31746	1162.94	42.2861	244.752	147.668	0.00422861	13.7061	0.147668	0.02	13.978
0.634921	0.380952	1158.82	48.4126	237.573	152.84	0.00484126	13.3041	0.15284	0.02	13.5818
0.634921	0.444444	1172.13	21.3215	245.555	158.637	0.00213215	13.7511	0.158637	0.02	14.0319
0.634921	0.507937	1246.35	0	182.573	168.725	0	10.2241	0.168725	0.02	10.5128
0.634921	0.571429	1301.2	0	125.213	171.233	0	7.01191	0.171233	0.02	7.30314
0.634921	0.634921	1321.69	0	103.652	172.304	0	5.80453	0.172304	0.02	6.09684
0.634921	0.698413	1314.94	0	104.813	177.891	0	5.86952	0.177891	0.02	6.16741
0.634921	0.761905	1292.26	0	124.918	180.466	0	6.99539	0.180466	0.02	7.29586
0.634921	0.825397	1263.72	0	140.582	193.344	0	7.8726	0.193344	0.02	8.18595
0.634921	0.888889	1228.83	0	177.926	190.886	0	9.96383	0.190886	0.02	10.2747
0.634921	0.952381	1237.85	0	169.959	189.837	0	9.51769	0.189837	0.02	9.82753
0.634921	1.01587	1230.1	0	176.962	190.585	0	9.90988	0.190585	0.02	10.2205
0.634921	1.07937	1206.67	0	191.6	199.37	0	10.7296	0.19937	0.02	11.049
0.634921	1.14286	1184.16	25.8806	194.948	192.656	0.00258806	10.9171	0.192656	0.02	11.2323
0.634921	1.20635	1163.43	54.9514	187.142	192.121	0.00549514	10.4799	0.192121	0.02	10.7975
0.634921	1.26984	1148.75	68.7262	187.471	192.693	0.00687262	10.4984	0.192693	0.02	10.818
0.634921	1.33333	1178.16	37.1397	186.557	195.79	0.00371397	10.4472	0.19579	0.02	10.7667
0.634921	1.39683	1228.46	42.9076	126.886	199.388	0.00429076	7.10563	0.199388	0.02	7.42931
0.634921	1.46032	1268.36	0	134.705	194.581	0	7.54347	0.194581	0.02	7.85805
0.634921	1.52381	1313.4	0	80.6385	203.607	0	4.51576	0.203607	0.02	4.83936
0.634921	1.5873	1357.77	0	0	239.872	0	0	0.239872	0.02	0.359872
0.634921	1.65079	1395.24	0	0	202.398	0	0	0.202398	0.02	0.322398
0.634921	1.71429	1429.16	0	0	168.479	0	0	0.168479	0.02	0.288479
0.634921	1.77778	1446.91	0	0	150.729	0	0	0.150729	0.02	0.270729
0.634921	1.84127	1447.44	0	0	150.201	0	0	0.150201	0.02	0.270201
0.634921	1.90476	1443.21	0	0	154.434	0	0	0.154434	0.02	0.274434
0.634921	1.96825	1434.83	0	24.0353	138.782	0	1.34598	0.138782	0.02	1.60476
0.634921	2.03175	1425.73	0	19.5899	152.327	0	1.09703	0.152327	0.02	1.36936
0.634921	2.09524	1395.42	0	35.8402	166.379	0	2.00705	0.166379	0.02	2.29343
0.634921	2.15873	1375.93	0	44.6657	177.05	0	2.50128	0.17705	0.02	2.79833
0.634921	2.22222	1369.85	0	42.6923	185.096	0	2.39077	0.185096	0.02	2.69586
0.634921	2.28571	1379.94	0	37.1412	180.564	0	2.07991	0.180564	0.02	2.38047
0.634921	2.34921	1375.83	0	34.3555	187.455	0	1.92391	0.187455	0.02	2.23136
0.634921	2.4127	1360.83	0	43.9696	192.84	0	2.4623	0.19284	0.02	2.77514
0.634921	2.47619	1348.89	0	44.8072	203.95	0	2.5092	0.20395	0.02	2.83315
0.634921	2.53968	1392.97	0	25.9211	178.753	0	1.45158	0.178753	0.02	1.75033
0.634921	2.60317	1424.81	0	0	172.83	0	0	0.17283	0.02	0.29283
0.634921	2.66667	1429.11	0	0	168.538	0	0	0.168538	0.02	0.288538
0.634921	2.73016	1431.15	0	0	166.494	0	0	0.166494	0.02	0.286494
0.634921	2.79365	1420.06	18.2772	0	159.301	0.00182772	0	0.159301	0.02	0.281129
0.634921	2.85714	1399.99	24.2707	0	173.381	0.00242707	0	0.173381	0.02	0.295809
0.634921	2.92063	1375.68	32.3234	0	189.636	0.00323234	0	0.189636	0.02	0.312868
0.634921	2.98413	1355.27	27.284	0	215.091	0.0027284	0	0.215091	0.02	0.337819
0.634921	3.04762	1332.69	0	22.2088	242.745	0	1.24369	0.242745	0.02	1.60644
0.634921	3.11111	1314.58	19.6155	0	263.451	0.00196155	0	0.263451	0.02	0.385412
0.634921	3.1746	1283.69	37.8525	0	276.098	0.00378525	0	0.276098	0.02	0.399883
0.634921	3.2381	1272.33	34.6306	0	290.686	0.00346306	0	0.290686	0.02	0.414149
0.634921	3.30159	1265.11	34.9489	0	297.582	0.00349489	0	0.297582	0.02	0.421077
0.634921	3.36508	1287.96	0	0	309.687	0	0	0.309687	0.02	0.429687
0.634921	3.42857	1293.07	0	0	304.574	0	0	0.304574	0.02	0.424574
0.634921	3.49206	1290.21	0	21.7299	285.702	0	1.21687	0.285702	0.02	1.62258
0.634921	3.55556	1282.79	23.3306	0	291.521	0.00233306	0	0.291521	0.02	0.413854
0.634921	3.61905	1261.91	25.6707	0	310.057	0.00256707	0	0.310057	0.02	0.432624
0.634921	3.68254	1237.86	29.2509	0	330.532	0.00292509	0	0.330532	0.02	0.453457
0.634921	3.74603	1215.83	31.8435	0	349.966	0.00318435	0	0.349966	0.02	0.473151
0.634921	3.80952	1196.11	0	32.2236	369.314	0	1.80452	0.369314	0.02	2.29384
0.634921	3.87302	1171.61	0	39.2201	386.809	0	2.19633	0.386809	0.02	2.70313
0.634921	3.93651	1157.87	0	43.6437	396.13	0	2.44405	0.39613	0.02	2.96018
0.634921	4	1136.95	0	52.3473	408.345	0	2.93145	0.408345	0.02	3.45979
0.698413	0	1269.75	48.5122	148.87	130.514	0.00485122	8.33673	0.130514	0.02	8.5921
0.698413	0.0634921	1264.63	74.4242	125.76	132.825	0.00744242	7.04255	0.132825	0.02	7.30282
0.698413	0.126984	1254.39	27.17	178.272	137.806	0.002717	9.98325	0.137806	0.02	10.2438
0.698413	0.190476	1238.68	95.9078	121.282	141.775	0.00959078	6.79179	0.141775	0.02	7.06315
0.698413	0.253968	1215.2	91.8344	144.95	145.663	0.00918344	8.11723	0.145663	0.02	8.39207
0.698413	0.31746	1187.48	23.4049	240.48	146.28	0.00234049	13.4669	0.14628	0.02	13.7355
0.698413	0.380952	1183.04	86.1769	176.291	152.134	0.00861769	9.87231	0.152134	0.02	10.1531
0.698413	0.444444	1190.5	0	249.589	157.552	0	13.977	0.157552	0.02	14.2546
0.698413	0.507937	1271.46	61.2904	93.0435	171.849	0.00612904	5.21044	0.171849	0.02	5.50841
0.698413	0.571429	1319.44	25.7533	83.9534	168.493	0.00257533	4.70139	0.168493	0.02	4.99246
0.698413	0.634921	1339.16	0	81.8984	176.586	0	4.58631	0.176586	0.02	4.8829
0.698413	0.698413	1334.74	0	69.8501	193.05	0	3.91161	0.19305	0.02	4.22466
0.698413	0.761905	1312.01	13.001	79.097	193.533	0.0013001	4.42943	0.193533	0.02	4.74426
0.698413	0.825397	1287.42	67.9807	52.0551	190.186	0.00679807	2.91509	0.190186	0.02	3.23207
0.698413	0.888889	1251.79	121.822	1678.48	0	0.0121822	93.9947	0	0.02	94.1269
0.698413	0.952381	1233.4	69.238	97.446	197.563	0.0069238	5.45698	0.197563	0.02	5.78146
0.698413	1.01587	1229.65	76.9569	88.5477	202.486	0.00769569	4.95867	0.202486	0.02	5.28885
0.698413	1.07937	1204.82	88.4747	100.31	204.036	0.00884747	5.61734	0.204036	0.02	5.95022
0.698413	1.14286	1177.77	129.182	85.8357	204.859	0.0129182	4.8068	0.204859	0.02	5.14458
0.698413	1.20635	1163.07	54.7227	176.916	202.937	0.00547227	9.9073	0.202937	0.02	10.2357
0.698413	1.26984	1184	64.4807	137.465	211.698	0.00644807	7.69802	0.211698	0.02	8.03616
0.698413	1.33333	1190.23	87.4814	121.266	198.666	0.00874814	6.79088	0.198666	0.02	7.11829
0.698413	1.39683	1220.74	40.6378	136.621	199.64	0.00406378	7.65077	0.19964	0.02	7.97447
0.698413	1.46032	1268.54	0	136.119	192.987	0	7.62265	0.192987	0.02	7.93563
0.698413	1.52381	1314.15	0	88.7715	194.724	0	4.9712	0.194724	0.02	5.28593
0.698413	1.5873	1350.25	0	49.9145	197.481	0	2.79521	0.197481	0.02	3.11269
0.698413	1.65079	1386.33	0	20.6478	190.67	0	1.15628	0.19067	0.02	1.46695
0.698413	1.71429	1412.12	0	0	185.526	0	0	0.185526	0.02	0.305526
0.698413	1.77778	1425.89	0	0	171.749	0	0	0.171749	0.02	0.291749
0.698413	1.84127	1435.14	0	0	162.499	0	0	0.162499	0.02	0.282499
0.698413	1.90476	1443.03	0	0	154.617	0	0	0.154617	0.02	0.274617
0.698413	1.96825	1438.35	0	0	159.294	0	0	0.159294	0.02	0.279294
0.698413	2.03175	1423.64	0	0	174.002	0	0	0.174002	0.02	0.294002
0.698413	2.09524	1404.51	0	16.5995	176.53	0	0.929572	0.17653	0.02	1.2261
0.698413	2.15873	1377.61	0	42.0478	177.984	0	2.35468	0.177984	0.02	2.65266
0.698413	2.22222	1392.55	0	25.7542	179.341	0	1.44224	0.179341	0.02	1.74158
0.698413	2.28571	1391.83	0	22.8931	182.92	0	1.28201	0.18292	0.02	1.58493
0.698413	2.34921	1382.1	0	28.4031	187.145	0	1.59057	0.187145	0.02	1.89772
0.698413	2.4127	1362.55	0	0	235.091	0	0	0.235091	0.02	0.355091
0.698413	2.47619	1346.91	0	47.0252	203.704	0	2.63341	0.203704	0.02	2.95711
0.698413	2.53968	1384.26	0	27.5117	185.873	0	1.54066	0.185873	0.02	1.84653
0.698413	2.60317	1409.05	0	0	188.597	0	0	0.188597	0.02	0.308597
0.698413	2.66667	1419.72	0	0	177.922	0	0	0.177922	0.02	0.297922
0.698413	2.73016	1426.8	0	0	170.839	0	0	0.170839	0.02	0.290839
0.698413	2.79365	1419.67	0	0	177.97	0	0	0.17797	0.02	0.29797
0.698413	2.85714	1401.87	25.535	0	170.241	0.0025535	0	0.170241	0.02	0.292795
0.698413	2.92063	1374.76	32.0065	0	190.874	0.00320065	0	0.190874	0.02	0.314074
0.698413	2.98413	1358.43	27.6943	0	211.515	0.00276943	0	0.211515	0.02	0.334284
0.698413	3.04762	1335.37	23.3688	0	238.908	0.00233688	0	0.238908	0.02	0.361245
0.698413	3.11111	1317.9	0	19.2626	260.479	0	1.07871	0.260479	0.02	1.45919
0.698413	3.1746	1287.54	0	15.5673	294.537	0	0.871769	0.294537	0.02	1.28631
0.698413	3.2381	1266.24	0	25.2999	306.106	0	1.41679	0.306106	0.02	1.8429
0.698413	3.30159	1260.96	0	15.385	321.298	0	0.86156	0.321298	0.02	1.30286
0.698413	3.36508	1285.33	0	0	312.312	0	0	0.312312	0.02	0.432312
0.698413	3.42857	1290.68	0	0	306.967	0	0	0.306967	0.02	0.426967
0.698413	3.49206	1295.29	0	13.637	288.714	0	0.763672	0.288714	0.02	1.17239
0.698413	3.55556	1276.81	0	0	320.835	0	0	0.320835	0.02	0.440835
0.698413	3.61905	1263.53	19.8081	0	314.302	0.00198081	0	0.314302	0.02	0.436283
0.698413	3.68254	1243.34	32.863	0	321.437	0.0032863	0	0.321437	0.02	0.444724
0.698413	3.74603	1222.57	31.2595	0	343.812	0.00312595	0	0.343812	0.02	0.466938
0.698413	3.80952	1204.56	0	24.9272	368.151	0	1.39592	0.368151	0.02	1.88407
0.698413	3.87302	1180.09	0	21.5623	395.986	0	1.20749	0.395986	0.02	1.72348
0.698413	3.93651	1159.28	0	43.7762	394.585	0	2.45147	0.394585	0.02	2.96605
0.698413	4	1138.01	0	47.3908	412.238	0	2.65388	0.412238	0.02	3.18612
0.761905	0	1286.81	35.9724	154.225	120.632	0.00359724	8.63659	0.120632	0.02	8.88082
0.761905	0.0634921	1290.31	43.5507	138.416	125.368	0.00435507	7.7513	0.125368	0.02	8.00102
0.761905	0.126984	1276.3	46.1743	150.111	125.06	0.00461743	8.40622	0.12506	0.02	8.65589
0.761905	0.190476	1254.86	42.0477	171.057	129.682	0.00420477	9.57919	0.129682	0.02	9.83307
0.761905	0.253968	1237.84	0	226.651	133.155	0	12.6924	0.133155	0.02	12.9456
0.761905	0.31746	1212.06	0	247.247	138.334	0	13.8459	0.138334	0.02	14.1042
0.761905	0.380952	1201.07	119.826	131.715	145.035	0.0119826	7.37602	0.145035	0.02	7.65303
0.761905	0.444444	1229.62	64.5736	152.579	150.873	0.00645736	8.54441	0.150873	0.02	8.82174
0.761905	0.507937	1299.67	0	137.698	160.279	0	7.7111	0.160279	0.02	7.99138
0.761905	0.571429	1345.95	0	90.9178	160.773	0	5.0914	0.160773	0.02	5.37217
0.761905	0.634921	1362.98	0	64.5701	170.093	0	3.61593	0.170093	0.02	3.90602
0.761905	0.698413	1363.17	0	60.9516	173.525	0	3.41329	0.173525	0.02	3.70681
0.761905	0.761905	1335.22	0	82.8536	179.565	0	4.6398	0.179565	0.02	4.93937
0.761905	0.825397	1314.31	0	100.632	182.706	0	5.63538	0.182706	0.02	5.93808
0.761905	0.888889	1274.64	0	136.998	186.003	0	7.67191	0.186003	0.02	7.97791
0.761905	0.952381	1259.55	16.8743	123.779	197.439	0.00168743	6.93162	0.197439	0.02	7.25074
0.761905	1.01587	1235.04	0	165.953	196.653	0	9.29336	0.196653	0.02	9.61001
0.761905	1.07937	1211.64	22.58	166.381	197.039	0.002258	9.31734	0.197039	0.02	9.63663
0.761905	1.14286	1182.93	0	209.167	205.548	0	11.7134	0.205548	0.02	12.0389
0.761905	1.20635	1181.49	37.581	174.731	203.838	0.0037581	9.78493	0.203838	0.02	10.1125
0.761905	1.26984	1203.01	0	191.596	203.037	0	10.7294	0.203037	0.02	11.0524
0.761905	1.33333	1214.2	0	184.894	198.547	0	10.3541	0.198547	0.02	10.6726
0.761905	1.39683	1222.48	0	176.139	199.028	0	9.86377	0.199028	0.02	10.1828
0.761905	1.46032	1270.14	0	128.854	198.648	0	7.21581	0.198648	0.02	7.53446
0.761905	1.52381	1304.16	0	0	293.485	0	0	0.293485	0.02	0.413485
0.761905	1.5873	1339.47	0	0	258.168	0	0	0.258168	0.02	0.378168
0.761905	1.65079	1371.03	0	31.1953	195.419	0	1.74694	0.195419	0.02	2.06236
0.761905	1.71429	1394.2	0	23.8037	179.635	0	1.33301	0.179635	0.02	1.63264
0.761905	1.77778	1409.94	0	0	187.701	0	0	0.187701	0.02	0.307701
0.761905	1.84127	1420.63	0	0	177.013	0	0	0.177013	0.02	0.297013
0.761905	1.90476	1421	0	0	176.646	0	0	0.176646	0.02	0.296646
0.761905	1.96825	1411.16	0	0	186.481	0	0	0.186481	0.02	0.306481
0.761905	2.03175	1406.65	0	14.4587	176.538	0	0.809687	0.176538	0.02	1.10623
0.761905	2.09524	1392.54	0	29.9364	175.171	0	1.67644	0.175171	0.02	1.97161
0.761905	2.15873	1396.94	0	25.3596	175.342	0	1.42014	0.175342	0.02	1.71548
0.761905	2.22222	1410.28	0	11.9778	175.38	0	0.670757	0.17538	0.02	0.966137
0.761905	2.28571	1407.1	0	12.9615	177.577	0	0.725844	0.177577	0.02	1.02342
0.761905	2.34921	1392.52	0	19.9884	185.139	0	1.11935	0.185139	0.02	1.42449
0.761905	2.4127	1372.9	0	35.0558	189.687	0	1.96312	0.189687	0.02	2.27281
0.761905	2.47619	1352.67	0	49.8073	195.163	0	2.78921	0.195163	0.02	3.10437
0.761905	2.53968	1367.15	0	14.8345	215.66	0	0.830732	0.21566	0.02	1.16639
0.761905	2.60317	1386.37	0	0	211.27	0	0	0.21127	0.02	0.33127
0.761905	2.66667	1402.99	0	0	194.651	0	0	0.194651	0.02	0.314651
0.761905	2.73016	1410.45	0	0	187.193	0	0	0.187193	0.02	0.307193
0.761905	2.79365	1408.24	0	0	189.405	0	0	0.189405	0.02	0.309405
0.761905	2.85714	1386.89	0	0	210.755	0	0	0.210755	0.02	0.330755
0.761905	2.92063	1368.35	27.9979	0	201.292	0.00279979	0	0.201292	0.02	0.324092
0.761905	2.98413	1350.56	28.9233	0	218.156	0.00289233	0	0.218156	0.02	0.341048
0.761905	3.04762	1333.15	24.2251	0	240.27	0.00242251	0	0.24027	0.02	0.362692
0.761905	3.11111	1306.93	28.3246	0	262.388	0.00283246	0	0.262388	0.02	0.385221
0.761905	3.1746	1284.58	37.3713	0	275.692	0.00373713	0	0.275692	0.02	0.39943
0.761905	3.2381	1272.88	36.6276	0	288.132	0.00366276	0	0.288132	0.02	0.411795
0.761905	3.30159	1272.45	27.0144	0	298.174	0.00270144	0	0.298174	0.02	0.420876
0.761905	3.36508	1262.01	28.9922	0	306.645	0.00289922	0	0.306645	0.02	0.429544
0.761905	3.42857	1276.9	0	12.4923	308.249	0	0.699569	0.308249	0.02	1.12782
0.761905	3.49206	1283.39	0	0	314.254	0	0	0.314254	0.02	0.434254
0.761905	3.55556	1271.3	0	0	326.341	0	0	0.326341	0.02	0.446341
0.761905	3.61905	1258.75	27.7326	0	311.161	0.00277326	0	0.311161	0.02	0.433934
0.761905	3.68254	1239.9	34.2193	0	323.525	0.00342193	0	0.323525	0.02	0.446947
0.761905	3.74603	1222.46	33.5751	0	341.61	0.00335751	0	0.34161	0.02	0.464968
0.761905	3.80952	1197.3	34.767	0	365.572	0.0034767	0	0.365572	0.02	0.489048
0.761905	3.87302	1180.92	32.7052	0	384.014	0.00327052	0	0.384014	0.02	0.507285
0.761905	3.93651	1157.33	0	44.3445	395.964	0	2.48329	0.395964	0.02	2.99926
0.761905	4	1147.05	0	43.7653	406.831	0	2.45086	0.406831	0.02	2.97769
0.825397	0	1296.57	79.7595	99.8553	121.46	0.00797595	5.5919	0.12146	0.02	5.84133
0.825397	0.0634921	1297.48	54.3568	121.762	124.041	0.00543568	6.81869	0.124041	0.02	7.06817
0.825397	0.126984	1279.65	62.234	131.264	124.491	0.0062234	7.3508	0.124491	0.02	7.60151
0.825397	0.190476	1260.9	102.112	108.642	125.987	0.0102112	6.08397	0.125987	0.02	6.34017
0.825397	0.253968	1238.29	0	228.61	130.74	0	12.8022	0.13074	0.02	13.0529
0.825397	0.31746	1215.92	100.685	147.309	133.725	0.0100685	8.24933	0.133725	0.02	8.51312
0.825397	0.380952	1200.9	109.523	143.932	143.289	0.0109523	8.0602	0.143289	0.02	8.33444
0.825397	0.444444	1239.32	0	208.273	150.049	0	11.6633	0.150049	0.02	11.9333
0.825397	0.507937	1310.95	0	126.812	159.88	0	7.1015	0.15988	0.02	7.38138
0.825397	0.571429	1354.81	0	73.6759	169.154	0	4.12585	0.169154	0.02	4.415
0.825397	0.634921	1369.29	0	51.5856	176.766	0	2.88879	0.176766	0.02	3.18556
0.825397	0.698413	1366.81	0	48.5711	182.264	0	2.71998	0.182264	0.02	3.02225
0.825397	0.761905	1344.43	0	62.4237	190.789	0	3.49573	0.190789	0.02	3.80652
0.825397	0.825397	1327.76	0	72.6855	197.201	0	4.07039	0.197201	0.02	4.38759
0.825397	0.888889	1295.02	0	101.519	201.101	0	5.68508	0.201101	0.02	6.00618
0.825397	0.952381	1272.49	0	127.942	197.212	0	7.16475	0.197212	0.02	7.48196
0.825397	1.01587	1247.62	0	148.5	201.524	0	8.31603	0.201524	0.02	8.63755
0.825397	1.07937	1225.94	45.6807	124.801	201.224	0.00456807	6.98886	0.201224	0.02	7.31465
0.825397	1.14286	1200.67	41.5819	155.027	200.364	0.00415819	8.68152	0.200364	0.02	9.00605
0.825397	1.20635	1193.39	42.511	160.253	201.484	0.0042511	8.97417	0.201484	0.02	9.2999
0.825397	1.26984	1217.75	30.3182	150.3	199.271	0.00303182	8.41679	0.199271	0.02	8.73909
0.825397	1.33333	1223.26	14.273	159.17	200.937	0.0014273	8.91352	0.200937	0.02	9.23588
0.825397	1.39683	1228.22	0	171.818	197.606	0	9.6218	0.197606	0.02	9.9394
0.825397	1.46032	1273	0	127.682	196.96	0	7.15021	0.19696	0.02	7.46717
0.825397	1.52381	1287.71	0	114.647	195.284	0	6.42025	0.195284	0.02	6.73553
0.825397	1.5873	1315.76	0	96.698	185.183	0	5.41509	0.185183	0.02	5.72027
0.825397	1.65079	1347.66	0	63.9068	186.079	0	3.57878	0.186079	0.02	3.88486
0.825397	1.71429	1373.83	0	43.2951	180.522	0	2.42453	0.180522	0.02	2.72505
0.825397	1.77778	1387.13	0	29.5081	181.005	0	1.65245	0.181005	0.02	1.95346
0.825397	1.84127	1392.67	0	28.72	176.257	0	1.60832	0.176257	0.02	1.90458
0.825397	1.90476	1389.14	0	32.9199	175.58	0	1.84351	0.17558	0.02	2.13909
0.825397	1.96825	1384.25	0	39.4748	173.914	0	2.21059	0.173914	0.02	2.5045
0.825397	2.03175	1370.07	0	54.1729	173.396	0	3.03368	0.173396	0.02	3.32708
0.825397	2.09524	1373.08	0	54.4312	170.131	0	3.04815	0.170131	0.02	3.33828
0.825397	2.15873	1413.74	0	14.9489	168.954	0	0.837138	0.168954	0.02	1.12609
0.825397	2.22222	1418.39	0	0	179.257	0	0	0.179257	0.02	0.299257
0.825397	2.28571	1414.83	0	18.5953	164.218	0	1.04134	0.164218	0.02	1.32556
0.825397	2.34921	1393.85	0	28.5236	175.271	0	1.59732	0.175271	0.02	1.89259
0.825397	2.4127	1379.5	0	32.5133	185.633	0	1.82074	0.185633	0.02	2.12638
0.825397	2.47619	1350.75	0	51.5849	195.31	0	2.88875	0.19531	0.02	3.20406
0.825397	2.53968	1342.65	0	59.8734	195.124	0	3.35291	0.195124	0.02	3.66803
0.825397	2.60317	1369.15	0	26.2234	202.266	0	1.46851	0.202266	0.02	1.79078
0.825397	2.66667	1376.83	0	0	220.811	0	0	0.220811	0.02	0.340811
0.825397	2.73016	1384.83	0	0	212.816	0	0	0.212816	0.02	0.332816
0.825397	2.79365	1386.2	0	0	211.443	0	0	0.211443	0.02	0.331443
0.825397	2.85714	1384.97	0	0	212.669	0	0	0.212669	0.02	0.332669
0.825397	2.92063	1366.96	0	0	230.687	0	0	0.230687	0.02	0.350687
0.825397	2.98413	1347.52	0	8.2778	241.846	0	0.463557	0.241846	0.02	0.825402
0.825397	3.04762	1324.27	17.5299	0	255.847	0.00175299	0	0.255847	0.02	0.3776
0.825397	3.11111	1305.65	19.7601	0	272.228	0.00197601	0	0.272228	0.02	0.394204
0.825397	3.1746	1282.12	32.0544	0	283.469	0.00320544	0	0.283469	0.02	0.406674
0.825397	3.2381	1276.05	26.8126	0	294.785	0.00268126	0	0.294785	0.02	0.417466
0.825397	3.30159	1273.02	23.3565	0	301.269	0.00233565	0	0.301269	0.02	0.423604
0.825397	3.36508	1260.42	25.4336	0	311.786	0.00254336	0	0.311786	0.02	0.434329
0.825397	3.42857	1258.53	0	19.8298	319.288	0	1.11047	0.319288	0.02	1.54976
0.825397	3.49206	1262.12	0	0	335.522	0	0	0.335522	0.02	0.455522
0.825397	3.55556	1274.17	0	0	323.475	0	0	0.323475	0.02	0.443475
0.825397	3.61905	1262.43	0	10.6334	324.579	0	0.59547	0.324579	0.02	1.04005
0.825397	3.68254	1240.67	21.1132	0	335.863	0.00211132	0	0.335863	0.02	0.457974
0.825397	3.74603	1217.73	35.3753	0	344.537	0.00353753	0	0.344537	0.02	0.468075
0.825397	3.80952	1200.72	33.0608	0	363.857	0.00330608	0	0.363857	0.02	0.487163
0.825397	3.87302	1178.92	0	31.3096	387.415	0	1.75334	0.387415	0.02	2.26075
0.825397	3.93651	1160.55	0	38.0926	398.999	0	2.13319	0.398999	0.02	2.65218
0.825397	4	1154.79	0	34.5987	408.256	0	1.93753	0.408256	0.02	2.46578
0.888889	0	1329.34	0	161.509	106.798	0	9.04449	0.106798	0.02	9.27129
0.888889	0.0634921	1319.96	120.876	53.78	103.032	0.0120876	3.01168	0.103032	0.02	3.2468
0.888889	0.126984	1281.1	174.814	0	141.731	0.0174814	0	0.141731	0.02	0.279212
0.888889	0.190476	1261.09	116.879	109.218	110.455	0.0116879	6.11624	0.110455	0.02	6.35838
0.888889	0.253968	1247.76	98.3348	129.71	121.84	0.00983348	7.26375	0.12184	0.02	7.51542
0.888889	0.31746	1226.46	0	245.266	125.913	0	13.7349	0.125913	0.02	13.9808
0.888889	0.380952	1207.24	0	255.904	134.499	0	14.3306	0.134499	0.02	14.5851
0.888889	0.444444	1265.18	72.424	117.408	142.63	0.0072424	6.57484	0.14263	0.02	6.84471
0.888889	0.507937	1335.37	23.442	91.5867	147.246	0.0023442	5.12886	0.147246	0.02	5.39844
0.888889	0.571429	1373.76	0	67.5578	156.329	0	3.78324	0.156329	0.02	4.05957
0.888889	0.634921	1383.22	0	50.4353	163.983	0	2.82438	0.163983	0.02	3.10836
0.888889	0.698413	1369.05	0	58.0551	170.538	0	3.25109	0.170538	0.02	3.54162
0.888889	0.761905	1355.12	0	59.5589	182.961	0	3.3353	0.182961	0.02	3.63826
0.888889	0.825397	1334.15	0	75.9601	187.534	0	4.25377	0.187534	0.02	4.5613
0.888889	0.888889	1312.21	0	95.3905	190.043	0	5.34187	0.190043	0.02	5.65191
0.888889	0.952381	1292.38	0	115.576	189.69	0	6.47225	0.18969	0.02	6.78194
0.888889	1.01587	1267.51	0	137.099	193.035	0	7.67752	0.193035	0.02	7.99056
0.888889	1.07937	1245.48	0	153.945	198.219	0	8.62092	0.198219	0.02	8.93914
0.888889	1.14286	1217.69	0	180.559	199.396	0	10.1113	0.199396	0.02	10.4307
0.888889	1.20635	1212.47	0	184.225	200.949	0	10.3166	0.200949	0.02	10.6376
0.888889	1.26984	1230.59	0	166.794	200.256	0	9.34044	0.200256	0.02	9.6607
0.888889	1.33333	1232.4	0	163.388	201.859	0	9.14976	0.201859	0.02	9.47162
0.888889	1.39683	1235.06	0	164.418	198.163	0	9.20741	0.198163	0.02	9.52557
0.888889	1.46032	1264.48	0	138.429	194.73	0	7.75205	0.19473	0.02	8.06678
0.888889	1.52381	1278.1	0	117.031	202.512	0	6.55372	0.202512	0.02	6.87624
0.888889	1.5873	1297.63	0	104.425	195.584	0	5.8478	0.195584	0.02	6.16338
0.888889	1.65079	1337.87	0	61.8604	197.917	0	3.46418	0.197917	0.02	3.7821
0.888889	1.71429	1351.26	0	0	246.387	0	0	0.246387	0.02	0.366387
0.888889	1.77778	1358.81	0	38.8575	199.979	0	2.17602	0.199979	0.02	2.496
0.888889	1.84127	1366.46	0	41.9418	189.241	0	2.34874	0.189241	0.02	2.65798
0.888889	1.90476	1358.78	0	0	238.863	0	0	0.238863	0.02	0.358863
0.888889	1.96825	1347.04	0	0	250.603	0	0	0.250603	0.02	0.370603
0.888889	2.03175	1329.54	0	96.3007	171.799	0	5.39284	0.171799	0.02	5.68464
0.888889	2.09524	1398.3	0	34.3575	164.988	0	1.92402	0.164988	0.02	2.20901
0.888889	2.15873	1429.48	0	0	168.161	0	0	0.168161	0.02	0.288161
0.888889	2.22222	1429.78	0	14.2829	153.578	0	0.799842	0.153578	0.02	1.07342
0.888889	2.28571	1416.87	27.6705	0	153.102	0.00276705	0	0.153102	0.02	0.275869
0.888889	2.34921	1402.03	0	33.6758	161.937	0	1.88584	0.161937	0.02	2.16778
0.888889	2.4127	1384.93	32.3355	0	180.373	0.00323355	0	0.180373	0.02	0.303607
0.888889	2.47619	1355.29	53.1013	0	189.248	0.00531013	0	0.189248	0.02	0.314558
0.888889	2.53968	1334.13	66.0791	0	197.434	0.00660791	0	0.197434	0.02	0.324042
0.888889	2.60317	1342.22	46.5723	0	208.852	0.00465723	0	0.208852	0.02	0.333509
0.888889	2.66667	1356.01	23.0855	0	218.552	0.00230855	0	0.218552	0.02	0.340861
0.888889	2.73016	1363.37	0	11.2818	222.988	0	0.631781	0.222988	0.02	0.974769
0.888889	2.79365	1360.21	0	0	237.432	0	0	0.237432	0.02	0.357432
0.888889	2.85714	1362.07	0	0	235.577	0	0	0.235577	0.02	0.355577
0.888889	2.92063	1348.02	0	12.649	236.97	0	0.708344	0.23697	0.02	1.06531
0.888889	2.98413	1329.44	18.0582	0	250.149	0.00180582	0	0.250149	0.02	0.371955
0.888889	3.04762	1309.9	26.258	0	261.482	0.0026258	0	0.261482	0.02	0.384108
0.888889	3.11111	1289.35	34.7906	0	273.505	0.00347906	0	0.273505	0.02	0.396985
0.888889	3.1746	1288.59	24.7555	0	284.298	0.00247555	0	0.284298	0.02	0.406774
0.888889	3.2381	1291.61	10.5961	0	295.435	0.00105961	0	0.295435	0.02	0.416495
0.888889	3.30159	1277.4	16.0828	0	304.157	0.00160828	0	0.304157	0.02	0.425766
0.888889	3.36508	1258.87	27.0681	0	311.704	0.00270681	0	0.311704	0.02	0.434411
0.888889	3.42857	1238.4	37.8843	0	321.356	0.00378843	0	0.321356	0.02	0.445145
0.888889	3.49206	1247.4	0	19.5493	330.696	0	1.09476	0.330696	0.02	1.54546
0.888889	3.55556	1243.2	0	0	354.444	0	0	0.354444	0.02	0.474444
0.888889	3.61905	1246.77	0	0	350.872	0	0	0.350872	0.02	0.470872
0.888889	3.68254	1237.77	0	10.6724	349.201	0	0.597654	0.349201	0.02	1.06686
0.888889	3.74603	1219.46	0	16.1162	362.063	0	0.902507	0.362063	0.02	1.38457
0.888889	3.80952	1189.15	0	31.6579	376.836	0	1.77284	0.376836	0.02	2.26968
0.888889	3.87302	1173.13	35.8891	0	388.621	0.00358891	0	0.388621	0.02	0.51221
0.888889	3.93651	1162.8	34.2777	0	400.569	0.00342777	0	0.400569	0.02	0.523997
0.888889	4	1155.63	34.2252	0	407.788	0.00342252	0	0.407788	0.02	0.53121
0.952381	0	1462.78	0	0	134.86	0	0	0.13486	0.02	0.25486
0.952381	0.0634921	1366.82	68.4563	40.6003	121.765	0.00684563	2.27362	0.121765	0.02	2.52223
0.952381	0.126984	1332.4	0	161.326	103.92	0	9.03428	0.10392	0.02	9.2582
0.952381	0.190476	1323.02	0	176.301	98.3231	0	9.87286	0.0983231	0.02	10.0912
0.952381	0.253968	1321.49	0	174.285	101.87	0	9.75993	0.10187	0.02	9.9818
0.952381	0.31746	1321.01	33.5274	197.58	45.5263	0.00335274	11.0645	0.0455263	0.02	11.2334
0.952381	0.380952	1265.02	0	210.931	121.693	0	11.8121	0.121693	0.02	12.0538
0.952381	0.444444	1282.79	0	178.438	136.415	0	9.99253	0.136415	0.02	10.2489
0.952381	0.507937	1352.08	0	95.8844	149.682	0	5.36953	0.149682	0.02	5.63921
0.952381	0.571429	1385.65	57.5016	0	154.494	0.00575016	0	0.154494	0.02	0.280245
0.952381	0.634921	1390.75	35.6165	0	171.278	0.00356165	0	0.171278	0.02	0.294839
0.952381	0.698413	1372.21	0	38.5324	186.903	0	2.15781	0.186903	0.02	2.46472
0.952381	0.761905	1349.63	0	65.2976	182.719	0	3.65667	0.182719	0.02	3.95938
0.952381	0.825397	1341.02	25.4272	36.9814	194.21	0.00254272	2.07096	0.19421	0.02	2.38771
0.952381	0.888889	1313.11	0	101.418	183.111	0	5.67941	0.183111	0.02	5.98252
0.952381	0.952381	1295.56	54.5558	60.1363	187.392	0.00545558	3.36763	0.187392	0.02	3.68048
0.952381	1.01587	1276.78	0	128.799	192.061	0	7.21276	0.192061	0.02	7.52482
0.952381	1.07937	1250.11	116.952	0	230.578	0.0116952	0	0.230578	0.02	0.362274
0.952381	1.14286	1223.34	20.5673	159.081	194.655	0.00205673	8.90856	0.194655	0.02	9.22528
0.952381	1.20635	1216.36	0	177.599	203.683	0	9.94554	0.203683	0.02	10.2692
0.952381	1.26984	1231.86	157.984	0	207.804	0.0157984	0	0.207804	0.02	0.343602
0.952381	1.33333	1235.78	0	163.931	197.934	0	9.18015	0.197934	0.02	9.49808
0.952381	1.39683	1226.89	175.592	0	195.163	0.0175592	0	0.195163	0.02	0.332722
0.952381	1.46032	1259.93	0	137.394	200.322	0	7.69404	0.200322	0.02	8.01436
0.952381	1.52381	1298.18	0	96.1179	203.34	0	5.3826	0.20334	0.02	5.70594
0.952381	1.5873	1326.87	76.0162	0	194.757	0.00760162	0	0.194757	0.02	0.322359
0.952381	1.65079	1355.22	53.7429	0	188.682	0.00537429	0	0.188682	0.02	0.314057
0.952381	1.71429	1366.61	44.681	0	186.357	0.0044681	0	0.186357	0.02	0.310825
0.952381	1.77778	1357.65	44.4338	0	195.56	0.00444338	0	0.19556	0.02	0.320004
0.952381	1.84127	1342.96	73.7275	0	180.96	0.00737275	0	0.18096	0.02	0.308332
0.952381	1.90476	1352.37	60.4202	0	184.858	0.00604202	0	0.184858	0.02	0.3109
0.952381	1.96825	1338.21	76.5267	0	182.903	0.00765267	0	0.182903	0.02	0.310556
0.952381	2.03175	1349.4	71.2166	0	177.024	0.00712166	0	0.177024	0.02	0.304145
0.952381	2.09524	1407.95	0	16.7302	172.966	0	0.936891	0.172966	0.02	1.22986
0.952381	2.15873	1435.23	0	0	162.417	0	0	0.162417	0.02	0.282417
0.952381	2.22222	1432.58	0	0	165.064	0	0	0.165064	0.02	0.285064
0.952381	2.28571	1422.55	22.8063	0	152.288	0.00228063	0	0.152288	0.02	0.274569
0.952381	2.34921	1399.52	40.5539	0	157.57	0.00405539	0	0.15757	0.02	0.281626
0.952381	2.4127	1383.42	37.9023	0	176.323	0.00379023	0	0.176323	0.02	0.300113
0.952381	2.47619	1358.59	47.3385	0	191.718	0.00473385	0	0.191718	0.02	0.316452
0.952381	2.53968	1336.55	55.6502	0	205.444	0.00556502	0	0.205444	0.02	0.331009
0.952381	2.60317	1327.16	54.0952	0	216.387	0.00540952	0	0.216387	0.02	0.341796
0.952381	2.66667	1326.66	50.4542	905.296	0	0.00504542	50.6966	0	0.02	50.8216
0.952381	2.73016	1333.01	40.0969	0	224.541	0.00400969	0	0.224541	0.02	0.34855
0.952381	2.79365	1330.96	35.039	0	231.64	0.0035039	0	0.23164	0.02	0.355144
0.952381	2.85714	1326.04	26.9815	0	244.617	0.00269815	0	0.244617	0.02	0.367315
0.952381	2.92063	1315.61	29.8319	0	252.205	0.00298319	0	0.252205	0.02	0.375188
0.952381	2.98413	1305.2	34.8	0	257.638	0.00348	0	0.257638	0.02	0.381118
0.952381	3.04762	1281.2	49.7334	0	266.708	0.00497334	0	0.266708	0.02	0.391681
0.952381	3.11111	1288.3	32.0288	0	277.318	0.00320288	0	0.277318	0.02	0.40052
0.952381	3.1746	1289.97	18.8363	0	288.838	0.00188363	0	0.288838	0.02	0.410722
0.952381	3.2381	1281.5	18.0912	0	298.052	0.00180912	0	0.298052	0.02	0.419861
0.952381	3.30159	1277.3	18.7403	0	301.599	0.00187403	0	0.301599	0.02	0.423473
0.952381	3.36508	1247.55	36.3252	0	313.767	0.00363252	0	0.313767	0.02	0.437399
0.952381	3.42857	1228.76	45.2137	0	323.666	0.00452137	0	0.323666	0.02	0.448187
0.952381	3.49206	1217.13	0	46.3199	334.197	0	2.59391	0.334197	0.02	3.04811
0.952381	3.55556	1219.24	0	34.3546	344.045	0	1.92386	0.344045	0.02	2.3879
0.952381	3.61905	1223.06	0	20.518	354.069	0	1.14901	0.354069	0.02	1.62308
0.952381	3.68254	1219.07	0	16.4921	362.077	0	0.923558	0.362077	0.02	1.40563
0.952381	3.74603	1212.5	0	1950.72	0	0	109.24	0	0.02	109.36
0.952381	3.80952	1187.87	0	27.7182	382.058	0	1.55222	0.382058	0.02	2.05428
0.952381	3.87302	1167.83	35.2845	0	394.53	0.00352845	0	0.39453	0.02	0.518058
0.952381	3.93651	1164.47	28.8454	0	404.33	0.00288454	0	0.40433	0.02	0.527215
0.952381	4	1168.69	17.6528	0	411.295	0.00176528	0	0.411295	0.02	0.533061
1.01587	0	1503.72	0	0	93.9244	0	0	0.0939244	0.02	0.213924
1.01587	0.0634921	1555.92	0	0	41.7196	0	0	0.0417196	0.02	0.16172
1.01587	0.126984	1565.65	0	0	31.9957	0	0	0.0319957	0.02	0.151996
1.01587	0.190476	1552.2	0	0	45.4379	0	0	0.0454379	0.02	0.165438
1.01587	0.253968	1498.44	15.4828	0	83.7164	0.00154828	0	0.0837164	0.02	0.205265
1.01587	0.31746	1451.2	50.52	0	95.9191	0.005052	0	0.0959191	0.02	0.220971
1.01587	0.380952	1347.6	141.781	0	108.266	0.0141781	0	0.108266	0.02	0.242444
1.01587	0.444444	1316.52	0	161.888	119.235	0	9.06574	0.119235	0.02	9.30497
1.01587	0.507937	1370.73	93.9783	0	132.936	0.00939783	0	0.132936	0.02	0.262333
1.01587	0.571429	1392.68	58.299	0	146.662	0.0058299	0	0.146662	0.02	0.272492
1.01587	0.634921	1395.43	46.952	0	155.259	0.0046952	0	0.155259	0.02	0.279954
1.01587	0.698413	1381.48	49.0734	0	167.093	0.00490734	0	0.167093	0.02	0.292
1.01587	0.761905	1353.71	68.0559	0	175.874	0.00680559	0	0.175874	0.02	0.302679
1.01587	0.825397	1337.21	80.4816	0	179.948	0.00804816	0	0.179948	0.02	0.307996
1.01587	0.888889	1316.56	0	91.6685	189.413	0	5.13344	0.189413	0.02	5.44285
1.01587	0.952381	1297.73	106.62	0	193.288	0.010662	0	0.193288	0.02	0.32395
1.01587	1.01587	1284.02	0	119.356	194.268	0	6.68394	0.194268	0.02	6.99821
1.01587	1.07937	1256.49	0	142.962	198.195	0	8.00587	0.198195	0.02	8.32406
1.01587	1.14286	1219.5	0	178.495	199.649	0	9.99571	0.199649	0.02	10.3154
1.01587	1.20635	1209.42	186.679	0	201.541	0.0186679	0	0.201541	0.02	0.340209
1.01587	1.26984	1222.98	0	172.537	202.125	0	9.66207	0.202125	0.02	9.9842
1.01587	1.33333	1231.77	0	163.379	202.496	0	9.14922	0.202496	0.02	9.47171
1.01587	1.39683	1236.18	0	159.534	201.924	0	8.93392	0.201924	0.02	9.25584
1.01587	1.46032	1284.95	0	115.82	196.874	0	6.48591	0.196874	0.02	6.80278
1.01587	1.52381	1322.79	76.8307	0	198.018	0.00768307	0	0.198018	0.02	0.325701
1.01587	1.5873	1351.31	48.7871	0	197.549	0.00487871	0	0.197549	0.02	0.322428
1.01587	1.65079	1376.93	24.7249	0	195.99	0.00247249	0	0.19599	0.02	0.318463
1.01587	1.71429	1377.29	27.7198	0	192.63	0.00277198	0	0.19263	0.02	0.315402
1.01587	1.77778	1359.11	47.3947	0	191.143	0.00473947	0	0.191143	0.02	0.315882
1.01587	1.84127	1354.53	59.1014	0	184.014	0.00591014	0	0.184014	0.02	0.309925
1.01587	1.90476	1360.5	55.9255	0	181.216	0.00559255	0	0.181216	0.02	0.306809
1.01587	1.96825	1351.38	0	0	246.264	0	0	0.246264	0.02	0.366264
1.01587	2.03175	1372.99	0	0	224.649	0	0	0.224649	0.02	0.344649
1.01587	2.09524	1422.72	0	0	174.926	0	0	0.174926	0.02	0.294926
1.01587	2.15873	1442.39	0	0	155.251	0	0	0.155251	0.02	0.275251
1.01587	2.22222	1438.1	17.56	0	141.979	0.001756	0	0.141979	0.02	0.263735
1.01587	2.28571	1421.18	34.5287	0	141.935	0.00345287	0	0.141935	0.02	0.265388
1.01587	2.34921	1406.44	34.4921	0	156.707	0.00344921	0	0.156707	0.02	0.280156
1.01587	2.4127	1377.62	43.5969	0	176.425	0.00435969	0	0.176425	0.02	0.300784
1.01587	2.47619	1357.08	46.8513	0	193.709	0.00468513	0	0.193709	0.02	0.318394
1.01587	2.53968	1342.22	46.3224	0	209.1	0.00463224	0	0.2091	0.02	0.333733
1.01587	2.60317	1324.27	57.9785	0	215.391	0.00579785	0	0.215391	0.02	0.341189
1.01587	2.66667	1321.41	48.5831	0	227.652	0.00485831	0	0.227652	0.02	0.352511
1.01587	2.73016	1329.59	30.3432	0	237.709	0.00303432	0	0.237709	0.02	0.360744
1.01587	2.79365	1317.12	33.1845	0	247.34	0.00331845	0	0.24734	0.02	0.370659
1.01587	2.85714	1306.14	37.6988	0	253.808	0.00376988	0	0.253808	0.02	0.377577
1.01587	2.92063	1293.45	39.7972	0	264.392	0.00397972	0	0.264392	0.02	0.388372
1.01587	2.98413	1292.57	34.9316	0	270.14	0.00349316	0	0.27014	0.02	0.393633
1.01587	3.04762	1288.14	32.0738	0	277.431	0.00320738	0	0.277431	0.02	0.400638
1.01587	3.11111	1288.61	24.2233	0	284.812	0.00242233	0	0.284812	0.02	0.407235
1.01587	3.1746	1289.26	16.1797	0	292.201	0.00161797	0	0.292201	0.02	0.413819
1.01587	3.2381	1282.26	23.5171	0	291.861	0.00235171	0	0.291861	0.02	0.414213
1.01587	3.30159	1269.7	25.2271	0	302.712	0.00252271	0	0.302712	0.02	0.425234
1.01587	3.36508	1245.32	34.9255	0	317.398	0.00349255	0	0.317398	0.02	0.44089
1.01587	3.42857	1220.34	48.054	0	329.251	0.0048054	0	0.329251	0.02	0.454057
1.01587	3.49206	1201.87	53.2193	0	342.555	0.00532193	0	0.342555	0.02	0.467877
1.01587	3.55556	1188.58	52.9478	0	356.116	0.00529478	0	0.356116	0.02	0.481411
1.01587	3.61905	1183.41	49.6218	0	364.607	0.00496218	0	0.364607	0.02	0.489569
1.01587	3.68254	1180.87	40.2999	0	376.475	0.00402999	0	0.376475	0.02	0.500505
1.01587	3.74603	1188.29	19.6194	523.484	0	0.00196194	29.3151	0	0.02	29.437
1.01587	3.80952	1173.49	0	27.4431	396.712	0	1.53681	0.396712	0.02	2.05353
1.01587	3.87302	1146.2	43.7013	0	407.738	0.00437013	0	0.407738	0.02	0.532108
1.01587	3.93651	1155.05	0	28.3901	414.201	0	1.58985	0.414201	0.02	2.12405
1.01587	4	1152.61	25.6712	0	419.367	0.00256712	0	0.419367	0.02	0.541934
1.07937	0	1530.69	0	0	66.9538	0	0	0.0669538	0.02	0.186954
1.07937	0.0634921	1572.31	0	0	25.336	0	0	0.025336	0.02	0.145336
1.07937	0.126984	1578.05	0	0	19.5923	0	0	0.0195923	0.02	0.139592
1.07937	0.190476	1575.77	0	0	21.8758	0	0	0.0218758	0.02	0.141876
1.07937	0.253968	1551.31	0	0	46.3319	0	0	0.0463319	0.02	0.166332
1.07937	0.31746	1528.98	25.4541	0	43.2088	0.00254541	0	0.0432088	0.02	0.165754
1.07937	0.380952	1485.22	21.6621	0	90.7594	0.00216621	0	0.0907594	0.02	0.212926
1.07937	0.444444	1419.65	60.016	0	117.981	0.0060016	0	0.117981	0.02	0.243982
1.07937	0.507937	1375.76	92.3051	0	129.583	0.00923051	0	0.129583	0.02	0.258813
1.07937	0.571429	1386.61	68.6389	0	142.393	0.00686389	0	0.142393	0.02	0.269257
1.07937	0.634921	1387.69	0	57.7613	152.193	0	3.23463	0.152193	0.02	3.50683
1.07937	0.698413	1386.24	45.8081	0	165.591	0.00458081	0	0.165591	0.02	0.290172
1.07937	0.761905	1356.56	69.8253	0	171.253	0.00698253	0	0.171253	0.02	0.298235
1.07937	0.825397	1335.22	86.2726	0	176.147	0.00862726	0	0.176147	0.02	0.304774
1.07937	0.888889	1313.92	0	92.4769	191.25	0	5.17871	0.19125	0.02	5.48996
1.07937	0.952381	1301.55	94.2229	0	201.872	0.00942229	0	0.201872	0.02	0.331294
1.07937	1.01587	1279.09	118.947	0	199.604	0.0118947	0	0.199604	0.02	0.331499
1.07937	1.07937	1250.1	144.017	0	203.525	0.0144017	0	0.203525	0.02	0.337926
1.07937	1.14286	1215.84	0	177.266	204.537	0	9.92691	0.204537	0.02	10.2514
1.07937	1.20635	1191.24	202.012	0	204.394	0.0202012	0	0.204394	0.02	0.344595
1.07937	1.26984	1203.78	0	186.768	207.095	0	10.459	0.207095	0.02	10.7861
1.07937	1.33333	1219.86	176.444	0	201.336	0.0176444	0	0.201336	0.02	0.33898
1.07937	1.39683	1256.21	0	143.802	197.635	0	8.05292	0.197635	0.02	8.37055
1.07937	1.46032	1303.91	96.0883	0	197.642	0.00960883	0	0.197642	0.02	0.327251
1.07937	1.52381	1338.67	61.3338	0	197.639	0.00613338	0	0.197639	0.02	0.323772
1.07937	1.5873	1369.22	31.1798	0	197.245	0.00311798	0	0.197245	0.02	0.320363
1.07937	1.65079	1383.9	17.5276	0	196.212	0.00175276	0	0.196212	0.02	0.317964
1.07937	1.71429	1379.09	0	20.4843	198.067	0	1.14712	0.198067	0.02	1.46519
1.07937	1.77778	1370.05	33.6583	0	193.936	0.00336583	0	0.193936	0.02	0.317302
1.07937	1.84127	1351.93	52.8334	0	192.878	0.00528334	0	0.192878	0.02	0.318161
1.07937	1.90476	1360.39	48.3967	0	188.855	0.00483967	0	0.188855	0.02	0.313695
1.07937	1.96825	1356.5	51.1211	0	190.022	0.00511211	0	0.190022	0.02	0.315134
1.07937	2.03175	1382.81	0	29.7336	185.104	0	1.66508	0.185104	0.02	1.97019
1.07937	2.09524	1432.78	0	0	164.867	0	0	0.164867	0.02	0.284867
1.07937	2.15873	1445.81	0	0	151.831	0	0	0.151831	0.02	0.271831
1.07937	2.22222	1435.05	0	0	162.596	0	0	0.162596	0.02	0.282596
1.07937	2.28571	1433.54	24.7885	0	139.315	0.00247885	0	0.139315	0.02	0.261794
1.07937	2.34921	1406.75	40.9786	0	149.911	0.00409786	0	0.149911	0.02	0.274009
1.07937	2.4127	1381.87	43.9809	0	171.788	0.00439809	0	0.171788	0.02	0.296186
1.07937	2.47619	1362.94	45.1983	0	189.501	0.00451983	0	0.189501	0.02	0.314021
1.07937	2.53968	1345.75	43.5984	0	208.294	0.00435984	0	0.208294	0.02	0.332653
1.07937	2.60317	1324.7	49.3292	0	223.613	0.00493292	0	0.223613	0.02	0.348546
1.07937	2.66667	1317.93	45.8499	0	233.862	0.00458499	0	0.233862	0.02	0.358447
1.07937	2.73016	1326.33	31.5988	0	239.71	0.00315988	0	0.23971	0.02	0.36287
1.07937	2.79365	1330.19	17.6442	0	249.804	0.00176442	0	0.249804	0.02	0.371568
1.07937	2.85714	1318.96	20.6089	0	258.074	0.00206089	0	0.258074	0.02	0.380135
1.07937	2.92063	1307.14	23.9665	0	266.532	0.00239665	0	0.266532	0.02	0.388929
1.07937	2.98413	1302.33	22.6734	0	272.636	0.00226734	0	0.272636	0.02	0.394903
1.07937	3.04762	1294.8	24.2053	0	278.635	0.00242053	0	0.278635	0.02	0.401056
1.07937	3.11111	1291.25	21.405	0	284.989	0.0021405	0	0.284989	0.02	0.40713
1.07937	3.1746	1287.4	21.2717	0	288.97	0.00212717	0	0.28897	0.02	0.411098
1.07937	3.2381	1280.92	23.0455	0	293.673	0.00230455	0	0.293673	0.02	0.415978
1.07937	3.30159	1257.61	34.0906	0	305.945	0.00340906	0	0.305945	0.02	0.429354
1.07937	3.36508	1236.1	40.5148	0	321.03	0.00405148	0	0.32103	0.02	0.445082
1.07937	3.42857	1214.11	45.3858	0	338.146	0.00453858	0	0.338146	0.02	0.462685
1.07937	3.49206	1200.21	49.9458	0	347.489	0.00499458	0	0.347489	0.02	0.472483
1.07937	3.55556	1173.94	63.6938	0	360.013	0.00636938	0	0.360013	0.02	0.486383
1.07937	3.61905	1166.11	66.8999	0	364.637	0.00668999	0	0.364637	0.02	0.491327
1.07937	3.68254	1171.73	51.7278	0	374.186	0.00517278	0	0.374186	0.02	0.499358
1.07937	3.74603	1177.58	23.9547	0	396.103	0.00239547	0	0.396103	0.02	0.518499
1.07937	3.80952	1165.09	33.0887	0	399.469	0.00330887	0	0.399469	0.02	0.522778
1.07937	3.87302	1144.56	41.5841	0	411.502	0.00415841	0	0.411502	0.02	0.535661
1.07937	3.93651	1145.34	31.9578	0	420.346	0.00319578	0	0.420346	0.02	0.543541
1.07937	4	1152.97	0	18.9068	425.769	0	1.05878	0.425769	0.02	1.60455
1.14286	0	1557.29	0	0	40.3517	0	0	0.0403517	0.02	0.160352
1.14286	0.0634921	1592.21	0	0	5.4324	0	0	0.0054324	0.02	0.125432
1.14286	0.126984	1597.64	0	11.9231	0	0	0.667694	0	0.02	0.787694
1.14286	0.190476	1582.58	24.3108	0	0	0.00243108	0	0	0.02	0.122431
1.14286	0.253968	1562.57	32.821	0	2.2475	0.0032821	0	0.0022475	0.02	0.12553
1.14286	0.31746	1545.13	29.7034	0	22.811	0.00297034	0	0.022811	0.02	0.145781
1.14286	0.380952	1522.08	16.1058	0	59.4525	0.00161058	0	0.0594525	0.02	0.181063
1.14286	0.444444	1499.77	0	11.6793	86.1914	0	0.654041	0.0861914	0.02	0.860232
1.14286	0.507937	1474.1	0	0	123.54	0	0	0.12354	0.02	0.24354
1.14286	0.571429	1444.49	0	0	153.157	0	0	0.153157	0.02	0.273157
1.14286	0.634921	1420.29	0	17.8518	159.497	0	0.999701	0.159497	0.02	1.2792
1.14286	0.698413	1379.27	45.1941	0	173.177	0.00451941	0	0.173177	0.02	0.297697
1.14286	0.761905	1355.81	65.6823	0	176.155	0.00656823	0	0.176155	0.02	0.302723
1.14286	0.825397	1331.17	80.8234	0	185.648	0.00808234	0	0.185648	0.02	0.31373
1.14286	0.888889	1312.56	85.713	0	199.369	0.0085713	0	0.199369	0.02	0.32794
1.14286	0.952381	1292.27	113.608	0	191.769	0.0113608	0	0.191769	0.02	0.32313
1.14286	1.01587	1258.89	0	140.383	198.37	0	7.86146	0.19837	0.02	8.17983
1.14286	1.07937	1227.23	165.877	0	204.532	0.0165877	0	0.204532	0.02	0.341119
1.14286	1.14286	1187.05	204.096	0	206.495	0.0204096	0	0.206495	0.02	0.346904
1.14286	1.20635	1208.07	184.084	0	205.488	0.0184084	0	0.205488	0.02	0.343896
1.14286	1.26984	1186.74	32.5494	182.203	196.148	0.00325494	10.2034	0.196148	0.02	10.5228
1.14286	1.33333	1224.04	0	174.454	199.146	0	9.76944	0.199146	0.02	10.0886
1.14286	1.39683	1281.25	124.067	0	192.321	0.0124067	0	0.192321	0.02	0.324727
1.14286	1.46032	1346.43	57.1845	0	194.028	0.00571845	0	0.194028	0.02	0.319746
1.14286	1.52381	1376.4	32.4958	0	188.75	0.00324958	0	0.18875	0.02	0.311999
1.14286	1.5873	1383.2	25.5559	0	188.889	0.00255559	0	0.188889	0.02	0.311445
1.14286	1.65079	1386.66	0	18.7847	192.2	0	1.05194	0.1922	0.02	1.36414
1.14286	1.71429	1387.9	0	21.405	188.341	0	1.19868	0.188341	0.02	1.50702
1.14286	1.77778	1369.65	0	34.3833	193.606	0	1.92546	0.193606	0.02	2.23907
1.14286	1.84127	1350.43	57.7659	0	189.45	0.00577659	0	0.18945	0.02	0.315227
1.14286	1.90476	1348.93	0	59.026	189.69	0	3.30546	0.18969	0.02	3.61515
1.14286	1.96825	1351.92	0	0	245.718	0	0	0.245718	0.02	0.365718
1.14286	2.03175	1394.41	0	16.4521	186.778	0	0.921318	0.186778	0.02	1.2281
1.14286	2.09524	1436.51	0	0	161.128	0	0	0.161128	0.02	0.281128
1.14286	2.15873	1447.79	0	0	149.853	0	0	0.149853	0.02	0.269853
1.14286	2.22222	1444.2	15.4771	0	137.966	0.00154771	0	0.137966	0.02	0.259513
1.14286	2.28571	1421.11	39.4491	0	137.082	0.00394491	0	0.137082	0.02	0.261027
1.14286	2.34921	1408.58	37.4507	0	151.616	0.00374507	0	0.151616	0.02	0.275361
1.14286	2.4127	1381.62	43.0986	0	172.927	0.00430986	0	0.172927	0.02	0.297237
1.14286	2.47619	1363.99	35.4732	0	198.181	0.00354732	0	0.198181	0.02	0.321728
1.14286	2.53968	1347.65	37.0912	0	212.9	0.00370912	0	0.2129	0.02	0.33661
1.14286	2.60317	1332.05	38.7079	0	226.882	0.00387079	0	0.226882	0.02	0.350752
1.14286	2.66667	1313.17	47.4263	0	237.049	0.00474263	0	0.237049	0.02	0.361791
1.14286	2.73016	1309.51	40.0626	0	248.075	0.00400626	0	0.248075	0.02	0.372081
1.14286	2.79365	1319.2	20.05	0	258.393	0.002005	0	0.258393	0.02	0.380398
1.14286	2.85714	1315.27	17.6546	0	264.72	0.00176546	0	0.26472	0.02	0.386485
1.14286	2.92063	1307.91	18.7302	0	271.007	0.00187302	0	0.271007	0.02	0.392881
1.14286	2.98413	1307.01	15.8741	0	274.76	0.00158741	0	0.27476	0.02	0.396348
1.14286	3.04762	1299.41	18.0125	0	280.221	0.00180125	0	0.280221	0.02	0.402023
1.14286	3.11111	1289.95	15.6951	0	291.998	0.00156951	0	0.291998	0.02	0.413567
1.14286	3.1746	1283.17	16.9055	0	297.57	0.00169055	0	0.29757	0.02	0.419261
1.14286	3.2381	1262.54	25.5484	0	309.553	0.00255484	0	0.309553	0.02	0.432107
1.14286	3.30159	1242.86	31.4358	0	323.344	0.00314358	0	0.323344	0.02	0.446487
1.14286	3.36508	1222.25	36.8985	0	338.498	0.00368985	0	0.338498	0.02	0.462188
1.14286	3.42857	1202.31	43.7049	0	351.63	0.00437049	0	0.35163	0.02	0.476
1.14286	3.49206	1179.86	54.1742	0	363.61	0.00541742	0	0.36361	0.02	0.489027
1.14286	3.55556	1151.18	71.9949	0	374.472	0.00719949	0	0.374472	0.02	0.501671
1.14286	3.61905	1149.61	58.5283	0	389.503	0.00585283	0	0.389503	0.02	0.515356
1.14286	3.68254	1158.51	46.0607	0	393.072	0.00460607	0	0.393072	0.02	0.517678
1.14286	3.74603	1157.78	27.0311	0	412.836	0.00270311	0	0.412836	0.02	0.53554
1.14286	3.80952	1147.71	40.8484	0	409.083	0.00408484	0	0.409083	0.02	0.533168
1.14286	3.87302	1125.01	49.5952	0	423.036	0.00495952	0	0.423036	0.02	0.547996
1.14286	3.93651	1118.32	0	54.5203	424.799	0	3.05314	0.424799	0.02	3.59794
1.14286	4	1132.92	29.2791	0	435.44	0.00292791	0	0.43544	0.02	0.558368
1.20635	0	1568.22	0	0	29.4205	0	0	0.0294205	0.02	0.14942
1.20635	0.0634921	1595.19	0	0	2.4535	0	0	0.0024535	0.02	0.122453
1.20635	0.126984	1597.62	0	0	0.0247	0	0	2.47e-05	0.02	0.120025
1.20635	0.190476	1578.95	0	15.9041	2.7921	0	0.89063	0.0027921	0.02	1.01342
1.20635	0.253968	1560.33	0	14.5842	22.7244	0	0.816715	0.0227244	0.02	0.95944
1.20635	0.31746	1544.91	0	0	52.7336	0	0	0.0527336	0.02	0.172734
1.20635	0.380952	1521.98	41.4248	0	34.2372	0.00414248	0	0.0342372	0.02	0.15838
1.20635	0.444444	1507.87	28.6811	0	61.0914	0.00286811	0	0.0610914	0.02	0.18396
1.20635	0.507937	1489.06	0	10.3189	98.269	0	0.577858	0.098269	0.02	0.796127
1.20635	0.571429	1459.96	14.9728	0	122.709	0.00149728	0	0.122709	0.02	0.244207
1.20635	0.634921	1438	0	11.2914	148.353	0	0.632318	0.148353	0.02	0.900672
1.20635	0.698413	1402.55	0	27.2012	167.887	0	1.52327	0.167887	0.02	1.81115
1.20635	0.761905	1349.92	0	69.4947	178.226	0	3.8917	0.178226	0.02	4.18993
1.20635	0.825397	1311.92	0	92.8831	192.842	0	5.20145	0.192842	0.02	5.5143
1.20635	0.888889	1291.26	0	121.331	185.055	0	6.79455	0.185055	0.02	7.0996
1.20635	0.952381	1259.44	0	145.082	193.12	0	8.1246	0.19312	0.02	8.43772
1.20635	1.01587	1214.33	0	189.985	193.324	0	10.6391	0.193324	0.02	10.9525
1.20635	1.07937	1171.93	15.149	216.327	194.24	0.0015149	12.1143	0.19424	0.02	12.4301
1.20635	1.14286	1244.83	0	149.811	203.002	0	8.3894	0.203002	0.02	8.71241
1.20635	1.20635	1267.97	0	124.646	205.028	0	6.98016	0.205028	0.02	7.30519
1.20635	1.26984	1261.29	20.058	152.428	163.868	0.0020058	8.536	0.163868	0.02	8.82187
1.20635	1.33333	1249.77	0	145.606	202.263	0	8.15394	0.202263	0.02	8.4762
1.20635	1.39683	1312.61	0	78.5992	206.438	0	4.40156	0.206438	0.02	4.72799
1.20635	1.46032	1371.8	0	29.3326	196.507	0	1.64263	0.196507	0.02	1.95913
1.20635	1.52381	1404.66	0	0	192.987	0	0	0.192987	0.02	0.312987
1.20635	1.5873	1405.57	0	0	192.069	0	0	0.192069	0.02	0.312069
1.20635	1.65079	1387.09	0	22.3665	188.183	0	1.25252	0.188183	0.02	1.56071
1.20635	1.71429	1377.74	0	30.23	189.677	0	1.69288	0.189677	0.02	2.00256
1.20635	1.77778	1369.57	0	34.3187	193.757	0	1.92185	0.193757	0.02	2.2356
1.20635	1.84127	1348.08	0	50.8662	198.697	0	2.84851	0.198697	0.02	3.1672
1.20635	1.90476	1331.48	0	79.9962	186.162	0	4.47979	0.186162	0.02	4.78595
1.20635	1.96825	1342.28	0	62.4323	192.931	0	3.49621	0.192931	0.02	3.80914
1.20635	2.03175	1395.81	23.0156	0	178.817	0.00230156	0	0.178817	0.02	0.301119
1.20635	2.09524	1431.86	0	0	165.787	0	0	0.165787	0.02	0.285787
1.20635	2.15873	1441.65	0	0	155.992	0	0	0.155992	0.02	0.275992
1.20635	2.22222	1442.39	0	0	155.256	0	0	0.155256	0.02	0.275256
1.20635	2.28571	1424.55	0	0	173.092	0	0	0.173092	0.02	0.293092
1.20635	2.34921	1401.7	42.6587	0	153.288	0.00426587	0	0.153288	0.02	0.277554
1.20635	2.4127	1380.58	44.1678	0	172.898	0.00441678	0	0.172898	0.02	0.297315
1.20635	2.47619	1364.08	33.4455	0	200.119	0.00334455	0	0.200119	0.02	0.323464
1.20635	2.53968	1355.72	30.1355	0	211.784	0.00301355	0	0.211784	0.02	0.334798
1.20635	2.60317	1334.62	38.4998	0	224.518	0.00384998	0	0.224518	0.02	0.348368
1.20635	2.66667	1318.81	37.1977	0	241.632	0.00371977	0	0.241632	0.02	0.365352
1.20635	2.73016	1296	48.8214	0	252.819	0.00488214	0	0.252819	0.02	0.377701
1.20635	2.79365	1304.55	33.2588	0	259.834	0.00332588	0	0.259834	0.02	0.38316
1.20635	2.85714	1309.58	0	20.2944	267.766	0	1.13649	0.267766	0.02	1.52425
1.20635	2.92063	1306.52	0	14.0492	277.079	0	0.786755	0.277079	0.02	1.18383
1.20635	2.98413	1304.76	0	10.7018	282.186	0	0.599301	0.282186	0.02	1.00149
1.20635	3.04762	1294.03	0	0	303.615	0	0	0.303615	0.02	0.423615
1.20635	3.11111	1287.5	0	13.1074	297.036	0	0.734014	0.297036	0.02	1.15105
1.20635	3.1746	1279.11	0	15.7138	302.818	0	0.879973	0.302818	0.02	1.30279
1.20635	3.2381	1263.14	19.2253	0	315.275	0.00192253	0	0.315275	0.02	0.437198
1.20635	3.30159	1231.71	38.0132	0	327.924	0.00380132	0	0.327924	0.02	0.451726
1.20635	3.36508	1214.97	44.8543	0	337.819	0.00448543	0	0.337819	0.02	0.462304
1.20635	3.42857	1196.49	50.647	0	350.51	0.0050647	0	0.35051	0.02	0.475575
1.20635	3.49206	1161.9	74.3703	0	361.368	0.00743703	0	0.361368	0.02	0.488805
1.20635	3.55556	1143	83.2094	0	371.434	0.00832094	0	0.371434	0.02	0.499755
1.20635	3.61905	1137.74	80.0886	0	379.812	0.00800886	0	0.379812	0.02	0.507821
1.20635	3.68254	1151.76	52.9833	0	392.902	0.00529833	0	0.392902	0.02	0.5182
1.20635	3.74603	1145.41	45.9988	0	406.231	0.00459988	0	0.406231	0.02	0.530831
1.20635	3.80952	1131.1	55.124	0	411.417	0.0055124	0	0.411417	0.02	0.536929
1.20635	3.87302	1116.82	61.6083	0	419.215	0.00616083	0	0.419215	0.02	0.545376
1.20635	3.93651	1112.02	0	58.3782	427.249	0	3.26918	0.427249	0.02	3.81643
1.20635	4	1114.36	36.9042	0	446.376	0.00369042	0	0.446376	0.02	0.570067
1.26984	0	1570.95	0	0	26.6975	0	0	0.0266975	0.02	0.146697
1.26984	0.0634921	1591.66	0	0	5.9837	0	0	0.0059837	0.02	0.125984
1.26984	0.126984	1594.43	0	0	3.2164	0	0	0.0032164	0.02	0.123216
1.26984	0.190476	1589.17	0	0	8.4694	0	0	0.0084694	0.02	0.128469
1.26984	0.253968	1565.82	37.6278	0	0	0.00376278	0	0	0.02	0.123763
1.26984	0.31746	1548.93	41.173	0	7.5415	0.0041173	0	0.0075415	0.02	0.131659
1.26984	0.380952	1528.05	40.4382	0	29.1556	0.00404382	0	0.0291556	0.02	0.153199
1.26984	0.444444	1509.28	36.8587	0	51.5071	0.00368587	0	0.0515071	0.02	0.175193
1.26984	0.507937	1496.08	19.5803	0	81.9777	0.00195803	0	0.0819777	0.02	0.203936
1.26984	0.571429	1473.06	0	0	124.586	0	0	0.124586	0.02	0.244586
1.26984	0.634921	1439.2	14.3805	0	144.059	0.00143805	0	0.144059	0.02	0.265497
1.26984	0.698413	1401.94	24.8103	0	170.891	0.00248103	0	0.170891	0.02	0.293372
1.26984	0.761905	1331.93	0	79.0972	186.612	0	4.42944	0.186612	0.02	4.73606
1.26984	0.825397	1300.96	88.8581	0	207.823	0.00888581	0	0.207823	0.02	0.336709
1.26984	0.888889	1281.25	0	119.29	197.108	0	6.68022	0.197108	0.02	6.99733
1.26984	0.952381	1261.74	0	128.195	207.706	0	7.17891	0.207706	0.02	7.50662
1.26984	1.01587	1272.71	115.486	0	209.448	0.0115486	0	0.209448	0.02	0.340996
1.26984	1.07937	1298.44	86.1099	0	213.091	0.00861099	0	0.213091	0.02	0.341702
1.26984	1.14286	1306.49	80.3857	0	210.771	0.00803857	0	0.210771	0.02	0.33881
1.26984	1.20635	1308.65	86.3106	0	202.68	0.00863106	0	0.20268	0.02	0.331311
1.26984	1.26984	1299.89	98.9582	0	198.792	0.00989582	0	0.198792	0.02	0.328688
1.26984	1.33333	1283.41	0	113.979	200.25	0	6.38282	0.20025	0.02	6.70307
1.26984	1.39683	1340.22	0	59.388	198.039	0	3.32573	0.198039	0.02	3.64377
1.26984	1.46032	1396.99	0	0	200.65	0	0	0.20065	0.02	0.32065
1.26984	1.52381	1417.83	0	0	179.814	0	0	0.179814	0.02	0.299814
1.26984	1.5873	1423.8	0	0	173.838	0	0	0.173838	0.02	0.293838
1.26984	1.65079	1411.22	0	0	186.422	0	0	0.186422	0.02	0.306422
1.26984	1.71429	1394.64	15.9855	0	187.018	0.00159855	0	0.187018	0.02	0.308616
1.26984	1.77778	1363.16	42.7574	0	191.724	0.00427574	0	0.191724	0.02	0.316
1.26984	1.84127	1335.06	70.9645	0	191.619	0.00709645	0	0.191619	0.02	0.318716
1.26984	1.90476	1317.8	0	75.1003	204.741	0	4.20562	0.204741	0.02	4.53036
1.26984	1.96825	1340.79	0	17.7168	239.136	0	0.992141	0.239136	0.02	1.35128
1.26984	2.03175	1389.74	0	0	207.908	0	0	0.207908	0.02	0.327908
1.26984	2.09524	1414.03	0	0	183.613	0	0	0.183613	0.02	0.303613
1.26984	2.15873	1425.51	0	0	172.131	0	0	0.172131	0.02	0.292131
1.26984	2.22222	1433.86	0	0	163.782	0	0	0.163782	0.02	0.283782
1.26984	2.28571	1432.58	0	6.2669	158.797	0	0.350946	0.158797	0.02	0.629743
1.26984	2.34921	1398.97	30.1145	0	168.56	0.00301145	0	0.16856	0.02	0.291572
1.26984	2.4127	1377.34	34.3395	0	185.964	0.00343395	0	0.185964	0.02	0.309398
1.26984	2.47619	1373.17	19.6794	0	204.791	0.00196794	0	0.204791	0.02	0.326759
1.26984	2.53968	1360.6	20.4675	0	216.574	0.00204675	0	0.216574	0.02	0.338621
1.26984	2.60317	1337.8	35.4437	0	224.396	0.00354437	0	0.224396	0.02	0.34794
1.26984	2.66667	1323.18	35.0822	0	239.376	0.00350822	0	0.239376	0.02	0.362884
1.26984	2.73016	1302.17	40.3691	0	255.1	0.00403691	0	0.2551	0.02	0.379137
1.26984	2.79365	1280.59	53.637	0	263.414	0.0053637	0	0.263414	0.02	0.388778
1.26984	2.85714	1283.82	35.6927	0	278.132	0.00356927	0	0.278132	0.02	0.401702
1.26984	2.92063	1291.42	0	20.3192	285.899	0	1.13788	0.285899	0.02	1.54377
1.26984	2.98413	1289.96	0	13.6063	294.073	0	0.761953	0.294073	0.02	1.17603
1.26984	3.04762	1281.58	0	12.8178	303.247	0	0.717797	0.303247	0.02	1.14104
1.26984	3.11111	1274.76	0	13.5863	309.294	0	0.760833	0.309294	0.02	1.19013
1.26984	3.1746	1260.74	17.45	0	319.451	0.001745	0	0.319451	0.02	0.441196
1.26984	3.2381	1238.34	26.4536	0	332.846	0.00264536	0	0.332846	0.02	0.455491
1.26984	3.30159	1217.83	28.6139	0	351.201	0.00286139	0	0.351201	0.02	0.474063
1.26984	3.36508	1190.65	52.8928	0	354.104	0.00528928	0	0.354104	0.02	0.479393
1.26984	3.42857	1155.79	81.1045	0	360.745	0.00811045	0	0.360745	0.02	0.488856
1.26984	3.49206	1137.92	84.224	0	375.496	0.0084224	0	0.375496	0.02	0.503919
1.26984	3.55556	1131.39	79.8238	0	386.433	0.00798238	0	0.386433	0.02	0.514415
1.26984	3.61905	1129.18	72.0261	0	396.432	0.00720261	0	0.396432	0.02	0.523635
1.26984	3.68254	1114.27	77.4437	0	405.926	0.00774437	0	0.405926	0.02	0.533671
1.26984	3.74603	1115.56	69.0777	0	413.003	0.00690777	0	0.413003	0.02	0.539911
1.26984	3.80952	1095.78	78.204	0	423.657	0.0078204	0	0.423657	0.02	0.551478
1.26984	3.87302	1093.66	74.7211	0	429.266	0.00747211	0	0.429266	0.02	0.556738
1.26984	3.93651	1096.12	51.2794	0	450.241	0.00512794	0	0.450241	0.02	0.575369
1.26984	4	1086.31	62.2722	0	449.06	0.00622722	0	0.44906	0.02	0.575287
1.33333	0	1556.92	0	0	40.7185	0	0	0.0407185	0.02	0.160718
1.33333	0.0634921	1574.12	0	0	23.5277	0	0	0.0235277	0.02	0.143528
1.33333	0.126984	1581.17	0	0	16.4748	0	0	0.0164748	0.02	0.136475
1.33333	0.190476	1588.01	0	0	9.6313	0	0	0.0096313	0.02	0.129631
1.33333	0.253968	1578.13	0	0	19.5129	0	0	0.0195129	0.02	0.139513
1.33333	0.31746	1549.21	0	0	48.4301	0	0	0.0484301	0.02	0.16843
1.33333	0.380952	1529.38	0	13.3618	54.9023	0	0.748261	0.0549023	0.02	0.923163
1.33333	0.444444	1513.87	0	0	83.7715	0	0	0.0837715	0.02	0.203771
1.33333	0.507937	1492.79	0	0	104.848	0	0	0.104848	0.02	0.224848
1.33333	0.571429	1463.24	0	0	134.399	0	0	0.134399	0.02	0.254399
1.33333	0.634921	1434.27	0	0	163.369	0	0	0.163369	0.02	0.283369
1.33333	0.698413	1395.76	0	22.925	178.961	0	1.2838	0.178961	0.02	1.58276
1.33333	0.761905	1344.37	0	66.3253	186.951	0	3.71422	0.186951	0.02	4.02117
1.33333	0.825397	1309.14	96.1761	0	192.326	0.00961761	0	0.192326	0.02	0.321944
1.33333	0.888889	1286.22	0	88.6067	222.818	0	4.96198	0.222818	0.02	5.30479
1.33333	0.952381	1268.51	0	121.838	207.299	0	6.82294	0.207299	0.02	7.15024
1.33333	1.01587	1297.93	0	98.8366	200.875	0	5.53485	0.200875	0.02	5.85572
1.33333	1.07937	1318.24	67.2314	0	212.17	0.00672314	0	0.21217	0.02	0.338893
1.33333	1.14286	1323.62	0	38.2099	235.816	0	2.13975	0.235816	0.02	2.49557
1.33333	1.20635	1324.43	60.314	0	212.899	0.0060314	0	0.212899	0.02	0.33893
1.33333	1.26984	1313.43	78.8946	0	205.32	0.00788946	0	0.20532	0.02	0.333209
1.33333	1.33333	1301.03	96.9637	0	199.651	0.00969637	0	0.199651	0.02	0.329348
1.33333	1.39683	1361.29	0	41.1855	195.165	0	2.30639	0.195165	0.02	2.62155
1.33333	1.46032	1408.94	0	0	188.703	0	0	0.188703	0.02	0.308703
1.33333	1.52381	1430.68	0	0	166.959	0	0	0.166959	0.02	0.286959
1.33333	1.5873	1427.27	0	16.4023	153.967	0	0.918529	0.153967	0.02	1.1925
1.33333	1.65079	1415.07	24.8599	0	157.717	0.00248599	0	0.157717	0.02	0.280203
1.33333	1.71429	1401.41	22.8459	0	173.383	0.00228459	0	0.173383	0.02	0.295667
1.33333	1.77778	1382.16	30.3769	0	185.102	0.00303769	0	0.185102	0.02	0.308139
1.33333	1.84127	1350.99	0	50.9383	195.71	0	2.85254	0.19571	0.02	3.16825
1.33333	1.90476	1331.26	59.5246	0	206.863	0.00595246	0	0.206863	0.02	0.332816
1.33333	1.96825	1334.31	55.6181	0	207.717	0.00556181	0	0.207717	0.02	0.333279
1.33333	2.03175	1373.64	0	1286.05	0	0	72.0186	0	0.02	72.1386
1.33333	2.09524	1395.4	0	0	202.247	0	0	0.202247	0.02	0.322247
1.33333	2.15873	1409.84	0	0	187.806	0	0	0.187806	0.02	0.307806
1.33333	2.22222	1419.55	0	0	178.097	0	0	0.178097	0.02	0.298097
1.33333	2.28571	1416.88	0	0	180.764	0	0	0.180764	0.02	0.300764
1.33333	2.34921	1395.17	0	0	202.469	0	0	0.202469	0.02	0.322469
1.33333	2.4127	1371.52	0	0	226.122	0	0	0.226122	0.02	0.346122
1.33333	2.47619	1368.81	0	0	228.835	0	0	0.228835	0.02	0.348835
1.33333	2.53968	1362.61	20.0298	0	215.007	0.00200298	0	0.215007	0.02	0.33701
1.33333	2.60317	1345.72	32.3314	0	219.592	0.00323314	0	0.219592	0.02	0.342825
1.33333	2.66667	1328	30.9829	0	238.661	0.00309829	0	0.238661	0.02	0.361759
1.33333	2.73016	1306.38	29.6548	0	261.606	0.00296548	0	0.261606	0.02	0.384572
1.33333	2.79365	1284.99	40.7097	0	271.939	0.00407097	0	0.271939	0.02	0.39601
1.33333	2.85714	1268.06	47.6625	0	281.921	0.00476625	0	0.281921	0.02	0.406688
1.33333	2.92063	1263.57	40.7456	0	293.328	0.00407456	0	0.293328	0.02	0.417403
1.33333	2.98413	1260.88	0	32.5303	304.237	0	1.8217	0.304237	0.02	2.24593
1.33333	3.04762	1253.96	33.8003	0	309.882	0.00338003	0	0.309882	0.02	0.433262
1.33333	3.11111	1252.52	24.7651	0	320.362	0.00247651	0	0.320362	0.02	0.442839
1.33333	3.1746	1229.52	36.8591	0	331.26	0.00368591	0	0.33126	0.02	0.454946
1.33333	3.2381	1211.01	44.7289	0	341.908	0.00447289	0	0.341908	0.02	0.466381
1.33333	3.30159	1188.25	58.3243	0	351.071	0.00583243	0	0.351071	0.02	0.476904
1.33333	3.36508	1174.96	62.9134	0	359.774	0.00629134	0	0.359774	0.02	0.486065
1.33333	3.42857	1161.28	59.8782	0	376.482	0.00598782	0	0.376482	0.02	0.50247
1.33333	3.49206	1142.26	68.4609	0	386.92	0.00684609	0	0.38692	0.02	0.513766
1.33333	3.55556	1129.63	70.2257	0	397.784	0.00702257	0	0.397784	0.02	0.524807
1.33333	3.61905	1124.64	71.1604	0	401.842	0.00711604	0	0.401842	0.02	0.528958
1.33333	3.68254	1105.84	73.8073	0	417.993	0.00738073	0	0.417993	0.02	0.545374
1.33333	3.74603	1078.28	0	102.077	417.288	0	5.71633	0.417288	0.02	6.25362
1.33333	3.80952	1067.17	0	104.702	425.767	0	5.86328	0.425767	0.02	6.40905
1.33333	3.87302	1061.55	99.5144	0	436.582	0.00995144	0	0.436582	0.02	0.566533
1.33333	3.93651	1060.91	95.0538	0	441.681	0.00950538	0	0.441681	0.02	0.571187
1.33333	4	1062.86	86.7188	0	448.062	0.00867188	0	0.448062	0.02	0.576734
1.39683	0	1541.57	0	14.2745	41.7953	0	0.799372	0.0417953	0.02	0.961167
1.39683	0.0634921	1558.47	0	0	39.1689	0	0	0.0391689	0.02	0.159169
1.39683	0.126984	1568.62	0	0	29.0247	0	0	0.0290247	0.02	0.149025
1.39683	0.190476	1572.33	0	0	25.311	0	0	0.025311	0.02	0.145311
1.39683	0.253968	1562.49	0	0	35.151	0	0	0.035151	0.02	0.155151
1.39683	0.31746	1540.05	0	0	57.5955	0	0	0.0575955	0.02	0.177595
1.39683	0.380952	1519.96	0	0	77.6815	0	0	0.0776815	0.02	0.197681
1.39683	0.444444	1500.59	0	0	97.0551	0	0	0.0970551	0.02	0.217055
1.39683	0.507937	1474.18	0	0	123.464	0	0	0.123464	0.02	0.243464
1.39683	0.571429	1433.61	0	1657.01	0	0	92.7924	0	0.02	92.9124
1.39683	0.634921	1398.32	0	38.7583	160.566	0	2.17046	0.160566	0.02	2.45103
1.39683	0.698413	1355.42	0	42.5164	199.71	0	2.38092	0.19971	0.02	2.70063
1.39683	0.761905	1334.91	0	82.6858	180.047	0	4.6304	0.180047	0.02	4.93045
1.39683	0.825397	1305.52	0	101.666	190.453	0	5.69328	0.190453	0.02	6.00374
1.39683	0.888889	1286.05	0	118.681	192.912	0	6.64612	0.192912	0.02	6.95903
1.39683	0.952381	1291.49	0	106.916	199.233	0	5.98731	0.199233	0.02	6.30655
1.39683	1.01587	1316.88	0	76.2302	204.533	0	4.26889	0.204533	0.02	4.59342
1.39683	1.07937	1337.57	0	53.1424	206.934	0	2.97597	0.206934	0.02	3.30291
1.39683	1.14286	1343.29	0	50.3724	203.983	0	2.82085	0.203983	0.02	3.14484
1.39683	1.20635	1338.34	0	57.6022	201.701	0	3.22572	0.201701	0.02	3.54742
1.39683	1.26984	1316.58	0	75.2691	205.791	0	4.21507	0.205791	0.02	4.54086
1.39683	1.33333	1333.3	0	0	264.347	0	0	0.264347	0.02	0.384347
1.39683	1.39683	1391.35	0	0	206.296	0	0	0.206296	0.02	0.326296
1.39683	1.46032	1430.53	0	0	167.108	0	0	0.167108	0.02	0.287108
1.39683	1.52381	1442.77	0	0	154.871	0	0	0.154871	0.02	0.274871
1.39683	1.5873	1439.49	0	15.3373	142.817	0	0.858889	0.142817	0.02	1.12171
1.39683	1.65079	1418.42	0	14.6105	164.608	0	0.818188	0.164608	0.02	1.1028
1.39683	1.71429	1405.68	13.2671	0	178.699	0.00132671	0	0.178699	0.02	0.300026
1.39683	1.77778	1383.57	0	16.096	197.975	0	0.901376	0.197975	0.02	1.21935
1.39683	1.84127	1367.36	0	11.1049	219.179	0	0.621874	0.219179	0.02	0.961054
1.39683	1.90476	1347.71	0	47.6371	202.298	0	2.66768	0.202298	0.02	2.98998
1.39683	1.96825	1322.64	0	0	275.001	0	0	0.275001	0.02	0.395001
1.39683	2.03175	1360	0	14.8887	222.751	0	0.833767	0.222751	0.02	1.17652
1.39683	2.09524	1382.59	0	0	215.051	0	0	0.215051	0.02	0.335051
1.39683	2.15873	1389.91	0	0	207.731	0	0	0.207731	0.02	0.327731
1.39683	2.22222	1396.76	0	0	200.879	0	0	0.200879	0.02	0.320879
1.39683	2.28571	1388.44	0	0	209.2	0	0	0.2092	0.02	0.3292
1.39683	2.34921	1369.22	0	0	228.419	0	0	0.228419	0.02	0.348419
1.39683	2.4127	1365.43	0	14.3018	217.912	0	0.800901	0.217912	0.02	1.13881
1.39683	2.47619	1373.57	0	0	224.076	0	0	0.224076	0.02	0.344076
1.39683	2.53968	1371.08	0	1781.95	0	0	99.7893	0	0.02	99.9093
1.39683	2.60317	1349.44	33.2095	0	214.995	0.00332095	0	0.214995	0.02	0.338316
1.39683	2.66667	1337.84	27.4017	0	232.403	0.00274017	0	0.232403	0.02	0.355143
1.39683	2.73016	1305.24	35.7929	0	256.605	0.00357929	0	0.256605	0.02	0.380184
1.39683	2.79365	1289.91	0	32.3623	275.373	0	1.81229	0.275373	0.02	2.20766
1.39683	2.85714	1273.24	0	33.8948	290.504	0	1.89811	0.290504	0.02	2.30861
1.39683	2.92063	1252.57	0	19.634	325.434	0	1.0995	0.325434	0.02	1.54494
1.39683	2.98413	1228.42	54.4512	0	314.767	0.00544512	0	0.314767	0.02	0.440212
1.39683	3.04762	1218.48	0	54.5019	324.664	0	3.05211	0.324664	0.02	3.49677
1.39683	3.11111	1207.19	0	56.8193	333.631	0	3.18188	0.333631	0.02	3.63551
1.39683	3.1746	1183.37	43.1917	0	371.077	0.00431917	0	0.371077	0.02	0.495396
1.39683	3.2381	1162.1	40.9609	41.7756	352.809	0.00409609	2.33943	0.352809	0.02	2.81634
1.39683	3.30159	1174	55.0983	0	368.54	0.00550983	0	0.36854	0.02	0.49405
1.39683	3.36508	1175.72	0	52.5213	369.398	0	2.94119	0.369398	0.02	3.43059
1.39683	3.42857	1171.45	19.6505	0	406.541	0.00196505	0	0.406541	0.02	0.528506
1.39683	3.49206	1156.71	38.5806	0	402.351	0.00385806	0	0.402351	0.02	0.526209
1.39683	3.55556	1140.13	61.4516	0	396.062	0.00614516	0	0.396062	0.02	0.522207
1.39683	3.61905	1126.65	20.402	40.9905	409.601	0.0020402	2.29547	0.409601	0.02	2.82711
1.39683	3.68254	1108.59	43.4565	0	445.598	0.00434565	0	0.445598	0.02	0.569944
1.39683	3.74603	1082.71	51.7227	41.4564	421.756	0.00517227	2.32156	0.421756	0.02	2.86849
1.39683	3.80952	1062.55	30.0906	73.813	431.188	0.00300906	4.13353	0.431188	0.02	4.68773
1.39683	3.87302	1040.55	0	83.2611	473.829	0	4.66262	0.473829	0.02	5.25645
1.39683	3.93651	1036.19	0	85.8695	475.58	0	4.80869	0.47558	0.02	5.40427
1.39683	4	1030.83	0	75.6191	491.192	0	4.23467	0.491192	0.02	4.84586
1.46032	0	1520.27	0	0	77.3745	0	0	0.0773745	0.02	0.197374
1.46032	0.0634921	1536.68	0	12.0215	48.9387	0	0.673204	0.0489387	0.02	0.842143
1.46032	0.126984	1542.67	0	0	54.9712	0	0	0.0549712	0.02	0.174971
1.46032	0.190476	1537.68	0	0	59.9593	0	0	0.0599593	0.02	0.179959
1.46032	0.253968	1528.08	0	0	69.5581	0	0	0.0695581	0.02	0.189558
1.46032	0.31746	1509.63	0	0	88.0138	0	0	0.0880138	0.02	0.208014
1.46032	0.380952	1490.7	0	0	106.945	0	0	0.106945	0.02	0.226945
1.46032	0.444444	1466.44	0	0	131.204	0	0	0.131204	0.02	0.251204
1.46032	0.507937	1432.37	0	0	165.269	0	0	0.165269	0.02	0.285269
1.46032	0.571429	1394.06	0	31.0215	172.563	0	1.7372	0.172563	0.02	2.02977
1.46032	0.634921	1357.03	48.1337	0	192.475	0.00481337	0	0.192475	0.02	0.317288
1.46032	0.698413	1354.27	0	61.0781	182.296	0	3.42037	0.182296	0.02	3.72267
1.46032	0.761905	1330.15	0	76.9078	190.582	0	4.30684	0.190582	0.02	4.61742
1.46032	0.825397	1307.15	93.7787	0	196.714	0.00937787	0	0.196714	0.02	0.326092
1.46032	0.888889	1287.04	0	108.136	202.467	0	6.05563	0.202467	0.02	6.37809
1.46032	0.952381	1305.97	82.601	0	209.07	0.0082601	0	0.20907	0.02	0.33733
1.46032	1.01587	1333.61	53.5008	0	210.535	0.00535008	0	0.210535	0.02	0.335885
1.46032	1.07937	1345.51	38.6849	0	213.444	0.00386849	0	0.213444	0.02	0.337312
1.46032	1.14286	1349.85	34.5103	0	213.284	0.00345103	0	0.213284	0.02	0.336735
1.46032	1.20635	1341.25	41.4863	0	214.906	0.00414863	0	0.214906	0.02	0.339055
1.46032	1.26984	1320.37	69.5084	0	207.767	0.00695084	0	0.207767	0.02	0.334718
1.46032	1.33333	1344.91	55.1527	0	197.576	0.00551527	0	0.197576	0.02	0.323092
1.46032	1.39683	1398.07	0	0	199.573	0	0	0.199573	0.02	0.319573
1.46032	1.46032	1434.03	0	0	163.61	0	0	0.16361	0.02	0.28361
1.46032	1.52381	1439.86	0	0	157.782	0	0	0.157782	0.02	0.277782
1.46032	1.5873	1440.36	0	0	157.281	0	0	0.157281	0.02	0.277281
1.46032	1.65079	1426.72	0	0	170.928	0	0	0.170928	0.02	0.290928
1.46032	1.71429	1401.1	14.1392	0	182.401	0.00141392	0	0.182401	0.02	0.303815
1.46032	1.77778	1388.25	40.789	0	168.607	0.0040789	0	0.168607	0.02	0.292686
1.46032	1.84127	1368.91	0	38.7429	189.994	0	2.1696	0.189994	0.02	2.4796
1.46032	1.90476	1348.45	0	47.2514	201.942	0	2.64608	0.201942	0.02	2.96802
1.46032	1.96825	1336.13	0	61.0548	200.458	0	3.41907	0.200458	0.02	3.73953
1.46032	2.03175	1338.93	48.193	1466.53	0	0.0048193	82.126	0	0.02	82.2508
1.46032	2.09524	1363.45	0	24.2876	209.909	0	1.36011	0.209909	0.02	1.69001
1.46032	2.15873	1368.07	0	15.4182	214.151	0	0.863419	0.214151	0.02	1.19757
1.46032	2.22222	1369.21	0	12.8833	215.55	0	0.721465	0.21555	0.02	1.05701
1.46032	2.28571	1360.68	0	29.1913	207.769	0	1.63471	0.207769	0.02	1.96248
1.46032	2.34921	1346.22	44.2454	0	207.176	0.00442454	0	0.207176	0.02	0.331601
1.46032	2.4127	1364.39	25.2946	0	207.96	0.00252946	0	0.20796	0.02	0.330489
1.46032	2.47619	1377.82	0	12.0693	207.75	0	0.675881	0.20775	0.02	1.00363
1.46032	2.53968	1374.51	19.2347	0	203.895	0.00192347	0	0.203895	0.02	0.325818
1.46032	2.60317	1355.82	29.9976	0	211.823	0.00299976	0	0.211823	0.02	0.334823
1.46032	2.66667	1338.15	32.3094	0	227.179	0.00323094	0	0.227179	0.02	0.35041
1.46032	2.73016	1312.96	31.4265	0	253.258	0.00314265	0	0.253258	0.02	0.3764
1.46032	2.79365	1294.18	26.5122	0	276.946	0.00265122	0	0.276946	0.02	0.399597
1.46032	2.85714	1278.68	31.4376	0	287.526	0.00314376	0	0.287526	0.02	0.41067
1.46032	2.92063	1252.37	44.4527	0	300.822	0.00444527	0	0.300822	0.02	0.425268
1.46032	2.98413	1222.29	61.3475	0	314.005	0.00613475	0	0.314005	0.02	0.44014
1.46032	3.04762	1191.2	83.481	0	322.96	0.0083481	0	0.32296	0.02	0.451308
1.46032	3.11111	1158.93	103.411	0	335.298	0.0103411	0	0.335298	0.02	0.465639
1.46032	3.1746	1140	0	88.6807	368.958	0	4.96612	0.368958	0.02	5.45508
1.46032	3.2381	1147.34	0	76.1957	374.11	0	4.26696	0.37411	0.02	4.76107
1.46032	3.30159	1162.27	61.9295	0	373.443	0.00619295	0	0.373443	0.02	0.499636
1.46032	3.36508	1175.31	31.3862	0	390.951	0.00313862	0	0.390951	0.02	0.51409
1.46032	3.42857	1165.59	16.7986	0	415.251	0.00167986	0	0.415251	0.02	0.536931
1.46032	3.49206	1155.58	0	21.5409	420.522	0	1.20629	0.420522	0.02	1.74681
1.46032	3.55556	1142.99	11.7989	42.0684	400.787	0.00117989	2.35583	0.400787	0.02	2.8778
1.46032	3.61905	1122.62	44.8412	0	430.185	0.00448412	0	0.430185	0.02	0.554669
1.46032	3.68254	1113.56	39.2508	0	444.831	0.00392508	0	0.444831	0.02	0.568756
1.46032	3.74603	1090.59	57.7227	0	449.326	0.00577227	0	0.449326	0.02	0.575098
1.46032	3.80952	1064.47	74.4294	0	458.739	0.00744294	0	0.458739	0.02	0.586182
1.46032	3.87302	1072.49	40.6622	44.138	440.348	0.00406622	2.47173	0.440348	0.02	3.03614
1.46032	3.93651	1088.13	27.1818	36.5262	445.8	0.00271818	2.04547	0.4458	0.02	2.61399
1.46032	4	1086.16	16.9827	39.4892	455.014	0.00169827	2.2114	0.455014	0.02	2.78811
1.52381	0	1501.99	0	0	95.6538	0	0	0.0956538	0.02	0.215654
1.52381	0.0634921	1517.47	0	12.1103	68.0602	0	0.678177	0.0680602	0.02	0.866237
1.52381	0.126984	1523.62	0	0	74.0244	0	0	0.0740244	0.02	0.194024
1.52381	0.190476	1527.94	0	0	69.7039	0	0	0.0697039	0.02	0.189704
1.52381	0.253968	1498.46	26.3762	0	72.8098	0.00263762	0	0.0728098	0.02	0.195447
1.52381	0.31746	1478.75	33.3841	0	85.5127	0.00333841	0	0.0855127	0.02	0.208851
1.52381	0.380952	1462.85	27.821	0	106.972	0.0027821	0	0.106972	0.02	0.229754
1.52381	0.444444	1447.09	0	14.5624	135.987	0	0.815494	0.135987	0.02	1.07148
1.52381	0.507937	1420.76	0	23.831	153.051	0	1.33454	0.153051	0.02	1.60759
1.52381	0.571429	1392.99	0	46.5977	158.056	0	2.60947	0.158056	0.02	2.88753
1.52381	0.634921	1358.85	68.2776	0	170.515	0.00682776	0	0.170515	0.02	0.297343
1.52381	0.698413	1332.69	85.3222	0	179.627	0.00853222	0	0.179627	0.02	0.308159
1.52381	0.761905	1327.16	79.0688	0	191.418	0.00790688	0	0.191418	0.02	0.319325
1.52381	0.825397	1306.65	0	92.9115	198.085	0	5.20304	0.198085	0.02	5.52113
1.52381	0.888889	1294.25	104.849	0	198.541	0.0104849	0	0.198541	0.02	0.329025
1.52381	0.952381	1319.36	0	65.1399	213.148	0	3.64783	0.213148	0.02	3.98098
1.52381	1.01587	1345.81	41.1198	0	210.71	0.00411198	0	0.21071	0.02	0.334822
1.52381	1.07937	1352.78	33.9744	0	210.889	0.00339744	0	0.210889	0.02	0.334286
1.52381	1.14286	1354.63	29.0476	0	213.969	0.00290476	0	0.213969	0.02	0.336874
1.52381	1.20635	1349.34	0	36.9507	211.356	0	2.06924	0.211356	0.02	2.4006
1.52381	1.26984	1330.64	0	23.2494	243.755	0	1.30197	0.243755	0.02	1.66572
1.52381	1.33333	1353.81	0	0	243.836	0	0	0.243836	0.02	0.363836
1.52381	1.39683	1398.02	0	0	199.621	0	0	0.199621	0.02	0.319621
1.52381	1.46032	1418.71	0	0	178.932	0	0	0.178932	0.02	0.298932
1.52381	1.52381	1428.87	0	0	168.773	0	0	0.168773	0.02	0.288773
1.52381	1.5873	1434.51	0	0	163.137	0	0	0.163137	0.02	0.283137
1.52381	1.65079	1432.1	0	0	165.543	0	0	0.165543	0.02	0.285543
1.52381	1.71429	1417.64	0	10.3873	169.615	0	0.581689	0.169615	0.02	0.871304
1.52381	1.77778	1386.94	29.9665	0	180.733	0.00299665	0	0.180733	0.02	0.30373
1.52381	1.84127	1367.69	31.2878	0	198.669	0.00312878	0	0.198669	0.02	0.321798
1.52381	1.90476	1351.27	33.893	0	212.479	0.0033893	0	0.212479	0.02	0.335869
1.52381	1.96825	1329.61	0	55.0506	212.98	0	3.08283	0.21298	0.02	3.41581
1.52381	2.03175	1312.07	0	58.1772	227.397	0	3.25792	0.227397	0.02	3.60532
1.52381	2.09524	1329.06	0	47.143	221.436	0	2.64001	0.221436	0.02	2.98144
1.52381	2.15873	1340.06	0	36.141	221.438	0	2.0239	0.221438	0.02	2.36533
1.52381	2.22222	1338.17	0	32.4715	227.002	0	1.8184	0.227002	0.02	2.16541
1.52381	2.28571	1350.18	0	28.3665	219.099	0	1.58852	0.219099	0.02	1.92762
1.52381	2.34921	1347.71	0	22.4579	227.471	0	1.25764	0.227471	0.02	1.60511
1.52381	2.4127	1363.1	0	0	234.543	0	0	0.234543	0.02	0.354543
1.52381	2.47619	1372.47	0	0	225.168	0	0	0.225168	0.02	0.345168
1.52381	2.53968	1375.35	0	12.4168	209.872	0	0.695341	0.209872	0.02	1.02521
1.52381	2.60317	1351.02	32.0683	0	214.559	0.00320683	0	0.214559	0.02	0.337765
1.52381	2.66667	1335.68	0	31.7166	230.245	0	1.77613	0.230245	0.02	2.12637
1.52381	2.73016	1312.3	32.8214	0	252.524	0.00328214	0	0.252524	0.02	0.375806
1.52381	2.79365	1297.24	0	28.0915	272.312	0	1.57312	0.272312	0.02	1.96544
1.52381	2.85714	1277.45	34.7088	0	285.486	0.00347088	0	0.285486	0.02	0.408957
1.52381	2.92063	1253.74	43.6558	0	300.251	0.00436558	0	0.300251	0.02	0.424617
1.52381	2.98413	1222.52	64.5301	0	310.597	0.00645301	0	0.310597	0.02	0.43705
1.52381	3.04762	1195.86	80.104	0	321.676	0.0080104	0	0.321676	0.02	0.449687
1.52381	3.11111	1176.04	91.1159	0	330.492	0.00911159	0	0.330492	0.02	0.459603
1.52381	3.1746	1154.62	102.924	0	340.098	0.0102924	0	0.340098	0.02	0.470391
1.52381	3.2381	1158.54	85.031	0	354.076	0.0085031	0	0.354076	0.02	0.482579
1.52381	3.30159	1159.49	74.9512	0	363.205	0.00749512	0	0.363205	0.02	0.4907
1.52381	3.36508	1152.94	73.1652	0	371.537	0.00731652	0	0.371537	0.02	0.498854
1.52381	3.42857	1156.44	55.5251	0	385.678	0.00555251	0	0.385678	0.02	0.511231
1.52381	3.49206	1153.44	57.2663	0	386.94	0.00572663	0	0.38694	0.02	0.512666
1.52381	3.55556	1140.21	64.2999	0	393.133	0.00642999	0	0.393133	0.02	0.519563
1.52381	3.61905	1116.82	75.3109	0	405.508	0.00753109	0	0.405508	0.02	0.533039
1.52381	3.68254	1103.16	84.395	0	410.092	0.0084395	0	0.410092	0.02	0.538532
1.52381	3.74603	1082.57	95.5336	0	419.535	0.00955336	0	0.419535	0.02	0.549088
1.52381	3.80952	1061.7	106.621	0	429.319	0.0106621	0	0.429319	0.02	0.559981
1.52381	3.87302	1104.44	56.5708	0	436.633	0.00565708	0	0.436633	0.02	0.56229
1.52381	3.93651	1115.44	39.3352	0	442.869	0.00393352	0	0.442869	0.02	0.566802
1.52381	4	1115.49	30.5222	0	451.627	0.00305222	0	0.451627	0.02	0.574679
1.5873	0	1479.6	0	12.9308	105.108	0	0.724125	0.105108	0.02	0.949233
1.5873	0.0634921	1493.24	0	0	104.406	0	0	0.104406	0.02	0.224406
1.5873	0.126984	1504.73	0	0	92.9151	0	0	0.0929151	0.02	0.212915
1.5873	0.190476	1509.86	0	0	87.7787	0	0	0.0877787	0.02	0.207779
1.5873	0.253968	1498.95	0	0	98.6954	0	0	0.0986954	0.02	0.218695
1.5873	0.31746	1477.47	0	0	120.17	0	0	0.12017	0.02	0.24017
1.5873	0.380952	1454.92	0	0	142.718	0	0	0.142718	0.02	0.262718
1.5873	0.444444	1437.04	0	0	160.608	0	0	0.160608	0.02	0.280608
1.5873	0.507937	1410.86	0	0	186.781	0	0	0.186781	0.02	0.306781
1.5873	0.571429	1381.89	0	42.5093	173.248	0	2.38052	0.173248	0.02	2.67377
1.5873	0.634921	1351.85	74.0445	0	171.751	0.00740445	0	0.171751	0.02	0.299156
1.5873	0.698413	1315.57	101.857	0	180.22	0.0101857	0	0.18022	0.02	0.310405
1.5873	0.761905	1290.92	0	113.393	193.332	0	6.34999	0.193332	0.02	6.66332
1.5873	0.825397	1273.94	0	133.33	190.373	0	7.46647	0.190373	0.02	7.77684
1.5873	0.888889	1288.9	0	101.801	206.939	0	5.70083	0.206939	0.02	6.02777
1.5873	0.952381	1320.86	73.8205	0	202.962	0.00738205	0	0.202962	0.02	0.330344
1.5873	1.01587	1340.68	45.2705	0	211.689	0.00452705	0	0.211689	0.02	0.336216
1.5873	1.07937	1349.14	35.2878	0	213.22	0.00352878	0	0.21322	0.02	0.336749
1.5873	1.14286	1355.08	27.6077	0	214.952	0.00276077	0	0.214952	0.02	0.337713
1.5873	1.20635	1360.61	17.8022	0	219.228	0.00178022	0	0.219228	0.02	0.341008
1.5873	1.26984	1350.59	26.6273	0	220.424	0.00266273	0	0.220424	0.02	0.343087
1.5873	1.33333	1348.82	31.9338	0	216.885	0.00319338	0	0.216885	0.02	0.340079
1.5873	1.39683	1378.64	0	0	219.005	0	0	0.219005	0.02	0.339005
1.5873	1.46032	1400.51	0	0	197.131	0	0	0.197131	0.02	0.317131
1.5873	1.52381	1412.64	0	0	185.005	0	0	0.185005	0.02	0.305005
1.5873	1.5873	1419.22	0	0	178.425	0	0	0.178425	0.02	0.298425
1.5873	1.65079	1417.07	0	0	180.569	0	0	0.180569	0.02	0.300569
1.5873	1.71429	1410.14	0	0	187.503	0	0	0.187503	0.02	0.307503
1.5873	1.77778	1388.1	0	0	209.546	0	0	0.209546	0.02	0.329546
1.5873	1.84127	1365.71	0	0	231.931	0	0	0.231931	0.02	0.351931
1.5873	1.90476	1347.2	0	29.1482	221.29	0	1.6323	0.22129	0.02	1.97359
1.5873	1.96825	1326.64	0	45.5056	225.493	0	2.54831	0.225493	0.02	2.89381
1.5873	2.03175	1295.57	72.8494	0	229.224	0.00728494	0	0.229224	0.02	0.356509
1.5873	2.09524	1292.22	72.991	0	232.429	0.0072991	0	0.232429	0.02	0.359728
1.5873	2.15873	1313.1	54.0808	0	230.463	0.00540808	0	0.230463	0.02	0.355871
1.5873	2.22222	1338.2	0	22.4027	237.036	0	1.25455	0.237036	0.02	1.61159
1.5873	2.28571	1345.01	0	17.4002	235.231	0	0.974411	0.235231	0.02	1.32964
1.5873	2.34921	1340.82	0	18.4896	238.337	0	1.03542	0.238337	0.02	1.39375
1.5873	2.4127	1360.8	0	0	236.844	0	0	0.236844	0.02	0.356844
1.5873	2.47619	1371.07	0	0	226.575	0	0	0.226575	0.02	0.346575
1.5873	2.53968	1369.89	0	0	227.749	0	0	0.227749	0.02	0.347749
1.5873	2.60317	1360.49	0	0	237.15	0	0	0.23715	0.02	0.35715
1.5873	2.66667	1331.33	32.5617	0	233.754	0.00325617	0	0.233754	0.02	0.35701
1.5873	2.73016	1310.64	35.1595	0	251.846	0.00351595	0	0.251846	0.02	0.375362
1.5873	2.79365	1296.35	24.3099	0	276.987	0.00243099	0	0.276987	0.02	0.399418
1.5873	2.85714	1275.62	28.1766	0	293.851	0.00281766	0	0.293851	0.02	0.416669
1.5873	2.92063	1255.18	36.7461	0	305.714	0.00367461	0	0.305714	0.02	0.429388
1.5873	2.98413	1223.95	54.0734	0	319.62	0.00540734	0	0.31962	0.02	0.445027
1.5873	3.04762	1202.45	63.4829	0	331.706	0.00634829	0	0.331706	0.02	0.458054
1.5873	3.11111	1182.13	77.509	0	338.003	0.0077509	0	0.338003	0.02	0.465754
1.5873	3.1746	1167.73	74.5724	0	355.345	0.00745724	0	0.355345	0.02	0.482802
1.5873	3.2381	1168.55	69.4463	0	359.644	0.00694463	0	0.359644	0.02	0.486589
1.5873	3.30159	1164.22	62.872	0	370.551	0.0062872	0	0.370551	0.02	0.496838
1.5873	3.36508	1161.62	62.6331	0	373.389	0.00626331	0	0.373389	0.02	0.499652
1.5873	3.42857	1150.52	65.5773	0	381.55	0.00655773	0	0.38155	0.02	0.508108
1.5873	3.49206	1129.8	78.413	0	389.426	0.0078413	0	0.389426	0.02	0.517267
1.5873	3.55556	1115.96	82.1267	0	399.559	0.00821267	0	0.399559	0.02	0.527772
1.5873	3.61905	1105.32	78.2397	0	414.085	0.00782397	0	0.414085	0.02	0.541909
1.5873	3.68254	1080.02	96.9503	0	420.675	0.00969503	0	0.420675	0.02	0.55037
1.5873	3.74603	1064.16	108.314	0	425.166	0.0108314	0	0.425166	0.02	0.555997
1.5873	3.80952	1086.28	83.4191	0	427.94	0.00834191	0	0.42794	0.02	0.556282
1.5873	3.87302	1125.82	35.1013	0	436.724	0.00351013	0	0.436724	0.02	0.560235
1.5873	3.93651	1131.39	24.8405	0	441.413	0.00248405	0	0.441413	0.02	0.563897
1.5873	4	1126.63	22.0877	0	448.923	0.00220877	0	0.448923	0.02	0.571131
1.65079	0	1460.06	0	0	137.58	0	0	0.13758	0.02	0.25758
1.65079	0.0634921	1474.18	0	15.1572	108.301	0	0.848803	0.108301	0.02	1.0771
1.65079	0.126984	1484.1	0	0	113.544	0	0	0.113544	0.02	0.233544
1.65079	0.190476	1480.44	0	0	117.198	0	0	0.117198	0.02	0.237198
1.65079	0.253968	1472.52	0	0	125.121	0	0	0.125121	0.02	0.245121
1.65079	0.31746	1450.74	0	0	146.9	0	0	0.1469	0.02	0.2669
1.65079	0.380952	1435.69	0	14.8132	147.139	0	0.829539	0.147139	0.02	1.09668
1.65079	0.444444	1413.54	0	26.1557	157.945	0	1.46472	0.157945	0.02	1.74266
1.65079	0.507937	1389.71	42.1967	0	165.735	0.00421967	0	0.165735	0.02	0.289954
1.65079	0.571429	1356.01	70.2246	0	171.403	0.00702246	0	0.171403	0.02	0.298426
1.65079	0.634921	1324.07	81.5792	0	191.991	0.00815792	0	0.191991	0.02	0.320149
1.65079	0.698413	1289.54	0	111.656	196.446	0	6.25275	0.196446	0.02	6.56919
1.65079	0.761905	1252.77	0	138.614	206.262	0	7.76236	0.206262	0.02	8.08862
1.65079	0.825397	1246.33	0	157.745	193.563	0	8.83372	0.193563	0.02	9.14728
1.65079	0.888889	1284.08	0	392.863	0	0	22.0003	0	0.02	22.1203
1.65079	0.952381	1310.74	79.0337	0	207.865	0.00790337	0	0.207865	0.02	0.335769
1.65079	1.01587	1325.01	54.9606	0	217.672	0.00549606	0	0.217672	0.02	0.343168
1.65079	1.07937	1351.43	32.5169	0	213.693	0.00325169	0	0.213693	0.02	0.336945
1.65079	1.14286	1372.41	0	13.9078	211.323	0	0.778837	0.211323	0.02	1.11016
1.65079	1.20635	1364.76	21.2897	0	211.588	0.00212897	0	0.211588	0.02	0.333717
1.65079	1.26984	1348.22	0	36.905	212.522	0	2.06668	0.212522	0.02	2.3992
1.65079	1.33333	1331.42	0	24.9877	241.231	0	1.39931	0.241231	0.02	1.76054
1.65079	1.39683	1358.98	0	0	238.66	0	0	0.23866	0.02	0.35866
1.65079	1.46032	1380.41	0	0	217.235	0	0	0.217235	0.02	0.337235
1.65079	1.52381	1391.59	0	0	206.057	0	0	0.206057	0.02	0.326057
1.65079	1.5873	1392.47	0	0	205.171	0	0	0.205171	0.02	0.325171
1.65079	1.65079	1386.46	21.8219	0	189.358	0.00218219	0	0.189358	0.02	0.31154
1.65079	1.71429	1382.01	0	19.0891	196.545	0	1.06899	0.196545	0.02	1.38553
1.65079	1.77778	1366.49	0	21.1451	210.004	0	1.18413	0.210004	0.02	1.51413
1.65079	1.84127	1345.25	34.3542	0	218.038	0.00343542	0	0.218038	0.02	0.341474
1.65079	1.90476	1326.92	44.6512	0	226.07	0.00446512	0	0.22607	0.02	0.350535
1.65079	1.96825	1302.99	28.2478	47.2376	219.164	0.00282478	2.64531	0.219164	0.02	2.98729
1.65079	2.03175	1272.32	86.1214	0	239.206	0.00861214	0	0.239206	0.02	0.367818
1.65079	2.09524	1271.97	92.7603	0	232.911	0.00927603	0	0.232911	0.02	0.362187
1.65079	2.15873	1308.71	48.8824	0	240.054	0.00488824	0	0.240054	0.02	0.364943
1.65079	2.22222	1334.09	21.3288	0	242.226	0.00213288	0	0.242226	0.02	0.364359
1.65079	2.28571	1344.49	0	14.91	238.24	0	0.83496	0.23824	0.02	1.1932
1.65079	2.34921	1351.16	0	12.9558	233.527	0	0.725525	0.233527	0.02	1.07905
1.65079	2.4127	1348.3	0	14.3127	235.027	0	0.801511	0.235027	0.02	1.15654
1.65079	2.47619	1353.89	0	0	243.749	0	0	0.243749	0.02	0.363749
1.65079	2.53968	1364.05	0	0	233.594	0	0	0.233594	0.02	0.353594
1.65079	2.60317	1355.94	0	12.2855	229.417	0	0.687988	0.229417	0.02	1.03741
1.65079	2.66667	1329.02	30.6802	0	237.947	0.00306802	0	0.237947	0.02	0.361015
1.65079	2.73016	1309.12	29.4217	0	259.099	0.00294217	0	0.259099	0.02	0.382041
1.65079	2.79365	1291.28	32.3	0	274.063	0.00323	0	0.274063	0.02	0.397293
1.65079	2.85714	1269.82	35.8375	0	291.981	0.00358375	0	0.291981	0.02	0.415565
1.65079	2.92063	1249.06	40.8506	0	307.728	0.00408506	0	0.307728	0.02	0.431813
1.65079	2.98413	1222.71	53.3096	0	321.627	0.00533096	0	0.321627	0.02	0.446958
1.65079	3.04762	1209.07	57.5676	0	331.007	0.00575676	0	0.331007	0.02	0.456764
1.65079	3.11111	1189.58	67.0507	0	341.009	0.00670507	0	0.341009	0.02	0.467715
1.65079	3.1746	1173.2	64.3485	0	360.095	0.00643485	0	0.360095	0.02	0.48653
1.65079	3.2381	1174.03	57.7065	0	365.909	0.00577065	0	0.365909	0.02	0.49168
1.65079	3.30159	1169.77	46.0686	0	381.806	0.00460686	0	0.381806	0.02	0.506413
1.65079	3.36508	1163.86	47.5766	0	386.209	0.00475766	0	0.386209	0.02	0.510967
1.65079	3.42857	1142.86	67.6102	0	387.177	0.00676102	0	0.387177	0.02	0.513938
1.65079	3.49206	1129.54	72.3398	0	395.759	0.00723398	0	0.395759	0.02	0.522993
1.65079	3.55556	1104.83	90.4901	0	402.319	0.00904901	0	0.402319	0.02	0.531368
1.65079	3.61905	1083.16	103.231	0	411.254	0.0103231	0	0.411254	0.02	0.541577
1.65079	3.68254	1064.59	112.806	0	420.245	0.0112806	0	0.420245	0.02	0.551526
1.65079	3.74603	1064.69	103.653	0	429.301	0.0103653	0	0.429301	0.02	0.559666
1.65079	3.80952	1105.86	55.8509	0	435.928	0.00558509	0	0.435928	0.02	0.561513
1.65079	3.87302	1136.12	20.882	0	440.638	0.0020882	0	0.440638	0.02	0.562727
1.65079	3.93651	1137.5	0	0	460.146	0	0	0.460146	0.02	0.580146
1.65079	4	1135.07	13.7704	0	448.806	0.00137704	0	0.448806	0.02	0.570183
1.71429	0	1427.96	0	13.8534	155.83	0	0.77579	0.15583	0.02	1.05162
1.71429	0.0634921	1442.62	0	15.6925	139.332	0	0.87878	0.139332	0.02	1.13811
1.71429	0.126984	1448.79	0	14.7345	134.117	0	0.825132	0.134117	0.02	1.07925
1.71429	0.190476	1445.01	0	0	152.637	0	0	0.152637	0.02	0.272637
1.71429	0.253968	1429.14	0	0	168.503	0	0	0.168503	0.02	0.288503
1.71429	0.31746	1414.46	0	0	183.181	0	0	0.183181	0.02	0.303181
1.71429	0.380952	1393.42	0	37.4239	166.797	0	2.09574	0.166797	0.02	2.38254
1.71429	0.444444	1375.91	47.2026	0	174.533	0.00472026	0	0.174533	0.02	0.299253
1.71429	0.507937	1348.96	0	59.1049	189.574	0	3.30987	0.189574	0.02	3.61945
1.71429	0.571429	1323.08	87.2419	0	187.316	0.00872419	0	0.187316	0.02	0.316041
1.71429	0.634921	1283.48	122.763	0	191.401	0.0122763	0	0.191401	0.02	0.323677
1.71429	0.698413	1251.07	0	147.647	198.927	0	8.26821	0.198927	0.02	8.58714
1.71429	0.761905	1204.46	0	184.543	208.636	0	10.3344	0.208636	0.02	10.663
1.71429	0.825397	1224.75	0	154.939	217.958	0	8.67656	0.217958	0.02	9.01452
1.71429	0.888889	1261.69	122.586	0	213.37	0.0122586	0	0.21337	0.02	0.345629
1.71429	0.952381	1285.77	94.597	0	217.275	0.0094597	0	0.217275	0.02	0.346735
1.71429	1.01587	1324.57	54.4787	0	218.596	0.00544787	0	0.218596	0.02	0.344044
1.71429	1.07937	1360.78	13.9132	0	222.95	0.00139132	0	0.22295	0.02	0.344341
1.71429	1.14286	1373.16	0	0	224.482	0	0	0.224482	0.02	0.344482
1.71429	1.20635	1367.76	18.3618	0	211.526	0.00183618	0	0.211526	0.02	0.333362
1.71429	1.26984	1358.84	27.4013	0	211.401	0.00274013	0	0.211401	0.02	0.334141
1.71429	1.33333	1336.39	38.9123	0	222.342	0.00389123	0	0.222342	0.02	0.346233
1.71429	1.39683	1332.78	44.6857	0	220.179	0.00446857	0	0.220179	0.02	0.344648
1.71429	1.46032	1357.71	22.1875	0	217.741	0.00221875	0	0.217741	0.02	0.33996
1.71429	1.52381	1384.74	0	0	212.902	0	0	0.212902	0.02	0.332902
1.71429	1.5873	1387.32	0	0	210.324	0	0	0.210324	0.02	0.330324
1.71429	1.65079	1388.26	0	14.0838	195.301	0	0.788693	0.195301	0.02	1.10399
1.71429	1.71429	1357.62	38.9854	0	201.036	0.00389854	0	0.201036	0.02	0.324935
1.71429	1.77778	1348.24	30.7796	0	218.628	0.00307796	0	0.218628	0.02	0.341706
1.71429	1.84127	1329.95	0	42.0252	225.669	0	2.35341	0.225669	0.02	2.69908
1.71429	1.90476	1309.58	0	51.7241	236.339	0	2.89655	0.236339	0.02	3.25289
1.71429	1.96825	1292.65	0	69.9749	235.019	0	3.91859	0.235019	0.02	4.27361
1.71429	2.03175	1273.64	0	82.0419	241.96	0	4.59435	0.24196	0.02	4.95631
1.71429	2.09524	1259.98	0	85.0667	252.592	0	4.76374	0.252592	0.02	5.13633
1.71429	2.15873	1298.52	0	48.7974	250.328	0	2.73265	0.250328	0.02	3.10298
1.71429	2.22222	1322.18	0	32.7984	242.669	0	1.83671	0.242669	0.02	2.19938
1.71429	2.28571	1344.37	0	13.7245	239.544	0	0.768572	0.239544	0.02	1.12812
1.71429	2.34921	1353.06	0	0	244.58	0	0	0.24458	0.02	0.36458
1.71429	2.4127	1353.58	0	0	244.06	0	0	0.24406	0.02	0.36406
1.71429	2.47619	1358.47	0	0	239.174	0	0	0.239174	0.02	0.359174
1.71429	2.53968	1354.01	0	0	243.636	0	0	0.243636	0.02	0.363636
1.71429	2.60317	1350.88	0	8.7273	238.035	0	0.488729	0.238035	0.02	0.846763
1.71429	2.66667	1330.81	17.8602	0	248.969	0.00178602	0	0.248969	0.02	0.370755
1.71429	2.73016	1312.23	25.1717	0	260.244	0.00251717	0	0.260244	0.02	0.382761
1.71429	2.79365	1290.27	32.6611	0	274.714	0.00326611	0	0.274714	0.02	0.39798
1.71429	2.85714	1271	34.2893	0	292.352	0.00342893	0	0.292352	0.02	0.415781
1.71429	2.92063	1243.58	42.4402	0	311.62	0.00424402	0	0.31162	0.02	0.435864
1.71429	2.98413	1227.63	0	41.1526	328.858	0	2.30455	0.328858	0.02	2.7534
1.71429	3.04762	1213.29	0	44.164	340.185	0	2.47318	0.340185	0.02	2.93337
1.71429	3.11111	1192.06	58.031	0	347.552	0.0058031	0	0.347552	0.02	0.473355
1.71429	3.1746	1173.65	65.5755	0	358.419	0.00655755	0	0.358419	0.02	0.484976
1.71429	3.2381	1177.57	54.9692	0	365.107	0.00549692	0	0.365107	0.02	0.490604
1.71429	3.30159	1171.29	44.3456	0	382.004	0.00443456	0	0.382004	0.02	0.506439
1.71429	3.36508	1161.74	49.7903	0	386.117	0.00497903	0	0.386117	0.02	0.511097
1.71429	3.42857	1151.38	51.4012	0	394.858	0.00514012	0	0.394858	0.02	0.519998
1.71429	3.49206	1133.49	0	66.7776	397.376	0	3.73955	0.397376	0.02	4.25692
1.71429	3.55556	1106.14	0	82.2092	409.291	0	4.60372	0.409291	0.02	5.13301
1.71429	3.61905	1084.52	95.2987	0	417.822	0.00952987	0	0.417822	0.02	0.547352
1.71429	3.68254	1080.2	93.9622	0	423.48	0.00939622	0	0.42348	0.02	0.552876
1.71429	3.74603	1103.76	48.62	0	445.267	0.004862	0	0.445267	0.02	0.570129
1.71429	3.80952	1123.04	31.607	0	443	0.0031607	0	0.443	0.02	0.566161
1.71429	3.87302	1138.93	15.3012	0	443.409	0.00153012	0	0.443409	0.02	0.56494
1.71429	3.93651	1145.43	0	12.3139	439.897	0	0.689578	0.439897	0.02	1.24948
1.71429	4	1141.24	0	14.3434	442.062	0	0.80323	0.442062	0.02	1.36529
1.77778	0	1411.65	19.0796	0	166.91	0.00190796	0	0.16691	0.02	0.288818
1.77778	0.0634921	1422.55	0	14.9971	160.093	0	0.839838	0.160093	0.02	1.11993
1.77778	0.126984	1422.91	0	13.7393	160.993	0	0.769401	0.160993	0.02	1.05039
1.77778	0.190476	1414.13	0	21.9522	161.557	0	1.22932	0.161557	0.02	1.51088
1.77778	0.253968	1393.6	0	39.43	164.61	0	2.20808	0.16461	0.02	2.49269
1.77778	0.31746	1382.56	0	48.4636	166.616	0	2.71396	0.166616	0.02	3.00058
1.77778	0.380952	1359.53	67.6171	0	170.5	0.00676171	0	0.1705	0.02	0.297261
1.77778	0.444444	1335.86	86.7253	0	175.058	0.00867253	0	0.175058	0.02	0.303731
1.77778	0.507937	1315.72	98.6319	0	183.29	0.00986319	0	0.18329	0.02	0.313153
1.77778	0.571429	1284.95	115.349	0	197.342	0.0115349	0	0.197342	0.02	0.328877
1.77778	0.634921	1256.72	0	148.368	192.555	0	8.30861	0.192555	0.02	8.62117
1.77778	0.698413	1224.31	0	176.777	196.554	0	9.89954	0.196554	0.02	10.2161
1.77778	0.761905	1189.18	0	204.164	204.298	0	11.4332	0.204298	0.02	11.7575
1.77778	0.825397	1207.78	0	185.922	203.938	0	10.4116	0.203938	0.02	10.7355
1.77778	0.888889	1241.03	0	144.829	211.787	0	8.1104	0.211787	0.02	8.44219
1.77778	0.952381	1289.7	99.2386	0	208.701	0.00992386	0	0.208701	0.02	0.338625
1.77778	1.01587	1338.26	0	43.3758	216.006	0	2.42904	0.216006	0.02	2.76505
1.77778	1.07937	1363.59	0	0	234.049	0	0	0.234049	0.02	0.354049
1.77778	1.14286	1374.53	0	0	223.115	0	0	0.223115	0.02	0.343115
1.77778	1.20635	1369.58	0	13.8448	214.214	0	0.775309	0.214214	0.02	1.10952
1.77778	1.26984	1362.4	23.8576	0	211.384	0.00238576	0	0.211384	0.02	0.33377
1.77778	1.33333	1343.6	0	32.3112	221.733	0	1.80943	0.221733	0.02	2.15116
1.77778	1.39683	1322.91	0	27.1116	247.623	0	1.51825	0.247623	0.02	1.88587
1.77778	1.46032	1349.29	0	0	248.357	0	0	0.248357	0.02	0.368357
1.77778	1.52381	1373.51	0	0	224.132	0	0	0.224132	0.02	0.344132
1.77778	1.5873	1381.66	0	0	215.982	0	0	0.215982	0.02	0.335982
1.77778	1.65079	1382.46	0	0	215.178	0	0	0.215178	0.02	0.335178
1.77778	1.71429	1359.18	30.984	0	207.475	0.0030984	0	0.207475	0.02	0.330574
1.77778	1.77778	1342.62	35.3334	0	219.685	0.00353334	0	0.219685	0.02	0.343218
1.77778	1.84127	1331	30.75	0	235.896	0.003075	0	0.235896	0.02	0.358971
1.77778	1.90476	1319.9	35.0064	0	242.739	0.00350064	0	0.242739	0.02	0.36624
1.77778	1.96825	1289.41	58.4396	0	249.797	0.00584396	0	0.249797	0.02	0.375641
1.77778	2.03175	1268.95	81.2989	0	247.395	0.00812989	0	0.247395	0.02	0.375525
1.77778	2.09524	1251.13	100.714	0	245.802	0.0100714	0	0.245802	0.02	0.375873
1.77778	2.15873	1281.66	65.8202	0	250.165	0.00658202	0	0.250165	0.02	0.376747
1.77778	2.22222	1308	0	40.6022	249.041	0	2.27372	0.249041	0.02	2.64276
1.77778	2.28571	1333.83	0	17.7024	246.108	0	0.991334	0.246108	0.02	1.35744
1.77778	2.34921	1352.23	0	0	245.416	0	0	0.245416	0.02	0.365416
1.77778	2.4127	1362.17	0	0	235.471	0	0	0.235471	0.02	0.355471
1.77778	2.47619	1373.73	0	0	223.91	0	0	0.22391	0.02	0.34391
1.77778	2.53968	1361.47	20.5593	0	215.617	0.00205593	0	0.215617	0.02	0.337673
1.77778	2.60317	1342.31	35.3212	0	220.012	0.00353212	0	0.220012	0.02	0.343544
1.77778	2.66667	1335.17	23.2121	0	239.256	0.00232121	0	0.239256	0.02	0.361577
1.77778	2.73016	1309.7	25.9319	0	262.014	0.00259319	0	0.262014	0.02	0.384607
1.77778	2.79365	1288	29.3135	0	280.326	0.00293135	0	0.280326	0.02	0.403257
1.77778	2.85714	1266.16	35.6295	0	295.852	0.00356295	0	0.295852	0.02	0.419415
1.77778	2.92063	1246.5	38.6833	0	312.46	0.00386833	0	0.31246	0.02	0.436328
1.77778	2.98413	1228.44	44.354	0	324.847	0.0044354	0	0.324847	0.02	0.449282
1.77778	3.04762	1210.3	48.4706	0	338.869	0.00484706	0	0.338869	0.02	0.463716
1.77778	3.11111	1182.3	60.3475	0	354.994	0.00603475	0	0.354994	0.02	0.481029
1.77778	3.1746	1163.44	70.8035	0	363.401	0.00708035	0	0.363401	0.02	0.490481
1.77778	3.2381	1171.16	61.5083	0	364.971	0.00615083	0	0.364971	0.02	0.491122
1.77778	3.30159	1168.92	49.5007	0	379.221	0.00495007	0	0.379221	0.02	0.504171
1.77778	3.36508	1157	55.506	0	385.14	0.0055506	0	0.38514	0.02	0.510691
1.77778	3.42857	1142.7	57.4378	0	397.503	0.00574378	0	0.397503	0.02	0.523247
1.77778	3.49206	1120.48	0	74.5895	402.571	0	4.17701	0.402571	0.02	4.69958
1.77778	3.55556	1100.23	0	95.6529	401.758	0	5.35656	0.401758	0.02	5.87832
1.77778	3.61905	1078.48	0	107.891	411.271	0	6.04188	0.411271	0.02	6.57315
1.77778	3.68254	1111.48	61.7072	0	424.451	0.00617072	0	0.424451	0.02	0.550622
1.77778	3.74603	1120.39	51.3103	0	425.941	0.00513103	0	0.425941	0.02	0.551072
1.77778	3.80952	1118.23	44.7494	0	434.664	0.00447494	0	0.434664	0.02	0.559139
1.77778	3.87302	1133.6	18.5546	0	445.489	0.00185546	0	0.445489	0.02	0.567344
1.77778	3.93651	1141.22	0	0	456.425	0	0	0.456425	0.02	0.576425
1.77778	4	1140.63	0	0	457.009	0	0	0.457009	0.02	0.577009
1.84127	0	1417.64	0	13.9569	166.048	0	0.781586	0.166048	0.02	1.06763
1.84127	0.0634921	1428.3	0	0	169.341	0	0	0.169342	0.02	0.289342
1.84127	0.126984	1431.36	0	721.34	0	0	40.395	0	0.02	40.515
1.84127	0.190476	1415.42	30.4829	0	151.74	0.00304829	0	0.15174	0.02	0.274788
1.84127	0.253968	1396.46	0	42.4004	158.781	0	2.37442	0.158781	0.02	2.6532
1.84127	0.31746	1382.7	45.8868	0	169.061	0.00458868	0	0.169061	0.02	0.29365
1.84127	0.380952	1358.69	62.4168	0	176.533	0.00624168	0	0.176533	0.02	0.302775
1.84127	0.444444	1344.35	69.2378	1738.47	0	0.00692378	97.3542	0	0.02	97.4811
1.84127	0.507937	1324.26	84.6021	0	188.777	0.00846021	0	0.188777	0.02	0.317237
1.84127	0.571429	1299.35	100.212	0	198.077	0.0100212	0	0.198077	0.02	0.328098
1.84127	0.634921	1274.96	119.704	1130.13	0	0.0119704	63.2874	0	0.02	63.4194
1.84127	0.698413	1244.31	150.071	0	203.264	0.0150071	0	0.203264	0.02	0.338271
1.84127	0.761905	1195.68	195.971	0	205.99	0.0195971	0	0.20599	0.02	0.345587
1.84127	0.825397	1185.75	204.139	0	207.751	0.0204139	0	0.207751	0.02	0.348165
1.84127	0.888889	1238.74	150.16	0	208.74	0.015016	0	0.20874	0.02	0.343756
1.84127	0.952381	1289.81	90.2801	0	217.557	0.00902801	0	0.217557	0.02	0.346585
1.84127	1.01587	1328.45	46.4686	0	222.722	0.00464686	0	0.222722	0.02	0.347369
1.84127	1.07937	1347.32	27.8351	0	222.487	0.00278351	0	0.222487	0.02	0.345271
1.84127	1.14286	1360.18	14.9505	0	222.508	0.00149505	0	0.222508	0.02	0.344003
1.84127	1.20635	1363.59	0	14.892	219.157	0	0.833952	0.219157	0.02	1.17311
1.84127	1.26984	1365.69	0	12.7388	219.214	0	0.713373	0.219214	0.02	1.05259
1.84127	1.33333	1342.04	32.6543	0	222.945	0.00326543	0	0.222945	0.02	0.34621
1.84127	1.39683	1320.79	46.0432	0	230.814	0.00460432	0	0.230814	0.02	0.355419
1.84127	1.46032	1334.9	27.442	0	235.302	0.0027442	0	0.235302	0.02	0.358046
1.84127	1.52381	1353.93	0	14.9434	228.768	0	0.83683	0.228768	0.02	1.1856
1.84127	1.5873	1368	0	0	229.641	0	0	0.229641	0.02	0.349641
1.84127	1.65079	1375.87	0	0	221.777	0	0	0.221777	0.02	0.341777
1.84127	1.71429	1370.29	0	0	227.351	0	0	0.227351	0.02	0.347351
1.84127	1.77778	1345.16	0	18.9951	233.486	0	1.06373	0.233486	0.02	1.41721
1.84127	1.84127	1328.79	23.6364	0	245.215	0.00236364	0	0.245215	0.02	0.367579
1.84127	1.90476	1311.04	32.6811	0	253.926	0.00326811	0	0.253926	0.02	0.377194
1.84127	1.96825	1288.26	55.7534	0	253.63	0.00557534	0	0.25363	0.02	0.379206
1.84127	2.03175	1270.55	75.2123	0	251.879	0.00752123	0	0.251879	0.02	0.3794
1.84127	2.09524	1252.48	88.3058	0	256.857	0.00883058	0	0.256857	0.02	0.385688
1.84127	2.15873	1262.89	81.3768	0	253.374	0.00813768	0	0.253374	0.02	0.381511
1.84127	2.22222	1293.59	47.8044	0	256.249	0.00478044	0	0.256249	0.02	0.38103
1.84127	2.28571	1322.06	26.4097	0	249.172	0.00264097	0	0.249172	0.02	0.371813
1.84127	2.34921	1346.47	0	0	251.178	0	0	0.251178	0.02	0.371178
1.84127	2.4127	1370.01	0	0	227.637	0	0	0.227637	0.02	0.347637
1.84127	2.47619	1379.16	0	1361.97	0	0	76.2704	0	0.02	76.3904
1.84127	2.53968	1366.81	0	0	230.833	0	0	0.230833	0.02	0.350833
1.84127	2.60317	1352.65	33.1586	0	211.833	0.00331586	0	0.211833	0.02	0.335148
1.84127	2.66667	1336.97	35.0483	0	225.62	0.00350483	0	0.22562	0.02	0.349125
1.84127	2.73016	1313.32	37.8607	0	246.462	0.00378607	0	0.246462	0.02	0.370248
1.84127	2.79365	1297.09	20.8982	0	279.655	0.00208982	0	0.279655	0.02	0.401745
1.84127	2.85714	1275.7	22.9022	0	299.042	0.00229022	0	0.299042	0.02	0.421333
1.84127	2.92063	1253.44	22.1182	0	322.086	0.00221182	0	0.322086	0.02	0.444298
1.84127	2.98413	1225.73	0	36.0426	335.867	0	2.01839	0.335867	0.02	2.47425
1.84127	3.04762	1201.52	49.9506	0	346.174	0.00499506	0	0.346174	0.02	0.471169
1.84127	3.11111	1180.22	55.5495	0	361.871	0.00555495	0	0.361871	0.02	0.487426
1.84127	3.1746	1158.63	67.2669	0	371.749	0.00672669	0	0.371749	0.02	0.498476
1.84127	3.2381	1150.69	65.8392	0	381.111	0.00658392	0	0.381111	0.02	0.507695
1.84127	3.30159	1153.64	55.2304	0	388.773	0.00552304	0	0.388773	0.02	0.514296
1.84127	3.36508	1143.96	54.7845	0	398.901	0.00547845	0	0.398901	0.02	0.52438
1.84127	3.42857	1124.57	71.6529	0	401.421	0.00716529	0	0.401421	0.02	0.528587
1.84127	3.49206	1103.27	0	84.9279	409.447	0	4.75596	0.409447	0.02	5.28541
1.84127	3.55556	1093.56	84.7281	0	419.359	0.00847281	0	0.419359	0.02	0.547832
1.84127	3.61905	1114.58	61.7056	0	421.357	0.00617056	0	0.421357	0.02	0.547528
1.84127	3.68254	1138.23	32.7416	0	426.673	0.00327416	0	0.426673	0.02	0.549947
1.84127	3.74603	1140.19	19.8251	0	437.624	0.00198251	0	0.437624	0.02	0.559607
1.84127	3.80952	1135.29	16.4129	0	445.938	0.00164129	0	0.445938	0.02	0.567579
1.84127	3.87302	1121.36	26.9738	0	449.306	0.00269738	0	0.449306	0.02	0.572004
1.84127	3.93651	1132.81	0	14.171	450.664	0	0.793576	0.450664	0.02	1.36424
1.84127	4	1134.44	0	0	463.205	0	0	0.463205	0.02	0.583205
1.90476	0	1414.47	0	14.6176	168.551	0	0.818586	0.168551	0.02	1.10714
1.90476	0.0634921	1429.5	0	0	168.14	0	0	0.16814	0.02	0.28814
1.90476	0.126984	1431.83	0	0	165.812	0	0	0.165812	0.02	0.285812
1.90476	0.190476	1427.36	0	18.2033	152.079	0	1.01938	0.152079	0.02	1.29146
1.90476	0.253968	1404.74	38.0849	0	154.816	0.00380849	0	0.154816	0.02	0.278624
1.90476	0.31746	1389.77	35.8514	0	172.02	0.00358514	0	0.17202	0.02	0.295605
1.90476	0.380952	1369.29	47.6623	0	180.686	0.00476623	0	0.180686	0.02	0.305452
1.90476	0.444444	1345.94	67.4188	0	184.281	0.00674188	0	0.184281	0.02	0.311023
1.90476	0.507937	1333.8	73.1529	0	190.692	0.00731529	0	0.190692	0.02	0.318007
1.90476	0.571429	1312.74	92.6459	0	192.254	0.00926459	0	0.192254	0.02	0.321518
1.90476	0.634921	1279.82	117.833	0	199.992	0.0117833	0	0.199992	0.02	0.331775
1.90476	0.698413	1236.87	35.0312	125.797	199.948	0.00350312	7.04465	0.199948	0.02	7.3681
1.90476	0.761905	1192.84	200.326	0	204.473	0.0200326	0	0.204473	0.02	0.344506
1.90476	0.825397	1180.4	212.304	0	204.935	0.0212304	0	0.204935	0.02	0.346166
1.90476	0.888889	1233.19	156.639	0	207.809	0.0156639	0	0.207809	0.02	0.343473
1.90476	0.952381	1283.07	97.926	0	216.648	0.0097926	0	0.216648	0.02	0.346441
1.90476	1.01587	1312.42	70.8037	0	214.421	0.00708037	0	0.214421	0.02	0.341501
1.90476	1.07937	1330.28	46.8749	0	220.491	0.00468749	0	0.220491	0.02	0.345179
1.90476	1.14286	1343.88	29.4026	0	224.358	0.00294026	0	0.224358	0.02	0.347299
1.90476	1.20635	1352.6	19.3145	0	225.726	0.00193145	0	0.225726	0.02	0.347658
1.90476	1.26984	1348.76	22.47	0	226.416	0.002247	0	0.226416	0.02	0.348663
1.90476	1.33333	1331.6	35.3311	0	230.709	0.00353311	0	0.230709	0.02	0.354242
1.90476	1.39683	1309.36	54.0438	0	234.237	0.00540438	0	0.234237	0.02	0.359641
1.90476	1.46032	1318.12	42.8942	0	236.63	0.00428942	0	0.23663	0.02	0.36092
1.90476	1.52381	1336.9	24.6271	0	236.12	0.00246271	0	0.23612	0.02	0.358583
1.90476	1.5873	1348.69	0	0	248.95	0	0	0.24895	0.02	0.36895
1.90476	1.65079	1355.9	0	0	241.738	0	0	0.241738	0.02	0.361738
1.90476	1.71429	1351.06	0	0	246.578	0	0	0.246578	0.02	0.366578
1.90476	1.77778	1333.08	21.1025	0	243.457	0.00211025	0	0.243457	0.02	0.365567
1.90476	1.84127	1310.04	40.0416	0	247.563	0.00400416	0	0.247563	0.02	0.371568
1.90476	1.90476	1292.03	54.6068	0	251.002	0.00546068	0	0.251002	0.02	0.376463
1.90476	1.96825	1264	79.5221	0	254.124	0.00795221	0	0.254124	0.02	0.382077
1.90476	2.03175	1241.86	102.341	0	253.443	0.0102341	0	0.253443	0.02	0.383677
1.90476	2.09524	1212.75	129.798	0	255.095	0.0129798	0	0.255095	0.02	0.388075
1.90476	2.15873	1238.21	102.972	0	256.459	0.0102972	0	0.256459	0.02	0.386756
1.90476	2.22222	1270.95	70.7543	0	255.94	0.00707543	0	0.25594	0.02	0.383016
1.90476	2.28571	1305.97	36.691	0	254.987	0.0036691	0	0.254987	0.02	0.378656
1.90476	2.34921	1335.44	0	0	262.205	0	0	0.262205	0.02	0.382205
1.90476	2.4127	1365.57	0	0	232.074	0	0	0.232074	0.02	0.352074
1.90476	2.47619	1376.47	0	0	221.174	0	0	0.221174	0.02	0.341174
1.90476	2.53968	1375	0	0	222.639	0	0	0.222639	0.02	0.342639
1.90476	2.60317	1349.38	30.2712	0	217.995	0.00302712	0	0.217995	0.02	0.341022
1.90476	2.66667	1336.6	32.9055	0	228.137	0.00329055	0	0.228137	0.02	0.351428
1.90476	2.73016	1312.25	38.7872	0	246.604	0.00387872	0	0.246604	0.02	0.370483
1.90476	2.79365	1292.08	40.7183	0	264.844	0.00407183	0	0.264844	0.02	0.388916
1.90476	2.85714	1280.16	15.1835	0	302.294	0.00151835	0	0.302294	0.02	0.423813
1.90476	2.92063	1257.7	19.6458	0	320.298	0.00196458	0	0.320298	0.02	0.442263
1.90476	2.98413	1222.68	40.6316	0	334.329	0.00406316	0	0.334329	0.02	0.458392
1.90476	3.04762	1185.57	64.2405	0	347.837	0.00642405	0	0.347837	0.02	0.474261
1.90476	3.11111	1166.31	70.9122	0	360.418	0.00709122	0	0.360418	0.02	0.487509
1.90476	3.1746	1148.13	79.4699	0	370.047	0.00794699	0	0.370047	0.02	0.497994
1.90476	3.2381	1135.77	89.8592	0	372.012	0.00898592	0	0.372012	0.02	0.500998
1.90476	3.30159	1139.04	82.0135	0	376.588	0.00820135	0	0.376588	0.02	0.504789
1.90476	3.36508	1129.52	78.6661	0	389.459	0.00786661	0	0.389459	0.02	0.517326
1.90476	3.42857	1122.83	80.9998	0	393.817	0.00809998	0	0.393817	0.02	0.521917
1.90476	3.49206	1116.03	79.3311	0	402.279	0.00793311	0	0.402279	0.02	0.530213
1.90476	3.55556	1108.76	81.6329	0	407.245	0.00816329	0	0.407245	0.02	0.535409
1.90476	3.61905	1142.87	44.422	0	410.353	0.0044422	0	0.410353	0.02	0.534795
1.90476	3.68254	1153.38	25.9586	0	418.309	0.00259586	0	0.418309	0.02	0.540905
1.90476	3.74603	1150.26	28.098	0	419.286	0.0028098	0	0.419286	0.02	0.542096
1.90476	3.80952	1138.52	21.5039	0	437.617	0.00215039	0	0.437617	0.02	0.559768
1.90476	3.87302	1124.05	27.4699	0	446.119	0.00274699	0	0.446119	0.02	0.568866
1.90476	3.93651	1116.74	31.1186	0	449.785	0.00311186	0	0.449785	0.02	0.572897
1.90476	4	1122.92	0	13.7727	460.953	0	0.771271	0.460953	0.02	1.35222
1.96825	0	1394.41	29.2186	0	174.009	0.00292186	0	0.174009	0.02	0.296931
1.96825	0.0634921	1407.54	0	0	190.099	0	0	0.190099	0.02	0.310099
1.96825	0.126984	1417.12	0	0	180.528	0	0	0.180528	0.02	0.300528
1.96825	0.190476	1421.04	0	0	176.606	0	0	0.176606	0.02	0.296606
1.96825	0.253968	1403.19	0	21.4518	173.003	0	1.2013	0.173003	0.02	1.4943
1.96825	0.31746	1380.02	33.2041	0	184.424	0.00332041	0	0.184424	0.02	0.307744
1.96825	0.380952	1359.56	41.8322	0	196.25	0.00418322	0	0.19625	0.02	0.320433
1.96825	0.444444	1344.93	56.4973	0	196.217	0.00564973	0	0.196217	0.02	0.321867
1.96825	0.507937	1324.18	64.8688	0	208.598	0.00648688	0	0.208598	0.02	0.335085
1.96825	0.571429	1305.57	83.9291	0	208.14	0.00839291	0	0.20814	0.02	0.336533
1.96825	0.634921	1297.63	94.3628	0	205.648	0.00943628	0	0.205648	0.02	0.335084
1.96825	0.698413	1316.97	69.9924	0	210.678	0.00699924	0	0.210678	0.02	0.337677
1.96825	0.761905	1188.61	191.462	0	217.574	0.0191462	0	0.217574	0.02	0.35672
1.96825	0.825397	1183.23	195.411	0	219.002	0.0195411	0	0.219002	0.02	0.358543
[truncated: 6,196 more rows]
[truncated: 1 more columns]
