# Supplementary material for: Nanobubbles explain the large slip observed on lubricant-infused surfaces
Source: Nat Commun. 2022 Jan 17;13:351. doi: 10.1038/s41467-022-28016-1 (PMC8764024; doi:10.1038/s41467-022-28016-1)
Supplement: Supplementary file 3 — Source Data [file 41467_2022_28016_MOESM3_ESM.zip › 322077_3_data_set_6087928_r33ss3.csv]

x	y	x (um)	y (um)	height (nm)	thickness (nm)	sum (nm)	thickness (m)	sum (m)
5.0	5.0	0.0	0.0	3233.935878	117.8845912	3351.8204692	1.1788459120000002e-07	3.3518204692e-06
5.0	6.0	0.0	0.031496063	3232.900582	122.8954382	3355.7960202000004	1.228954382e-07	3.3557960202000007e-06
5.0	7.0	0.0	0.062992126	3215.310635	145.8705699	3361.1812049	1.458705699e-07	3.3611812049e-06
5.0	8.0	0.0	0.094488189	3203.158391	164.5782563	3367.7366472999997	1.645782563e-07	3.3677366473e-06
5.0	9.0	0.0	0.125984252	3196.61219	178.7978783	3375.4100682999997	1.7879787830000003e-07	3.3754100683e-06
5.0	10.0	0.0	0.157480315	3185.414812	195.0478881	3380.4627001	1.950478881e-07	3.3804627001e-06
5.0	11.0	0.0	0.188976378	3192.982415	196.3586928	3389.3411078	1.963586928e-07	3.3893411078e-06
5.0	12.0	0.0	0.220472441	3240.277862	159.0874209	3399.3652829	1.5908742090000002e-07	3.3993652829e-06
5.0	13.0	0.0	0.251968504	3287.922956	119.274776	3407.197732	1.1927477600000002e-07	3.4071977320000004e-06
5.0	14.0	0.0	0.283464567	3338.597023	77.80916355	3416.40618655	7.780916355e-08	3.41640618655e-06
5.0	15.0	0.0	0.31496063	3387.406744	38.91576324	3426.32250724	3.891576324e-08	3.42632250724e-06
5.0	16.0	0.0	0.346456693	3434.933448	9.814001298	3444.7474492980004	9.814001298000001e-09	3.4447474492980005e-06
5.0	17.0	0.0	0.377952756	3468.198969	3.928180892	3472.127149892	3.928180892e-09	3.472127149892e-06
5.0	18.0	0.0	0.409448819	3474.804606	3.251719788	3478.0563257880003	3.2517197880000002e-09	3.4780563257880007e-06
5.0	19.0	0.0	0.440944882	3472.388111	4.220563165	3476.608674165	4.220563165e-09	3.4766086741650005e-06
5.0	20.0	0.0	0.472440945	3468.380664	8.511476134	3476.892140134	8.511476134e-09	3.476892140134e-06
5.0	21.0	0.0	0.503937008	3471.827107	7.947498682	3479.774605682	7.947498682e-09	3.4797746056820002e-06
5.0	22.0	0.0	0.535433071	3474.939334	4.52378026	3479.46311426	4.52378026e-09	3.4794631142600003e-06
5.0	23.0	0.0	0.566929134	3475.381472	3.062146583	3478.443618583	3.0621465830000003e-09	3.478443618583e-06
5.0	24.0	0.0	0.598425197	3475.903248	4.87743863	3480.78068663	4.877438630000001e-09	3.4807806866300005e-06
5.0	25.0	0.0	0.62992126	3472.588848	2.320437453	3474.909285453	2.320437453e-09	3.474909285453e-06
5.0	26.0	0.0	0.661417323	3465.662407	8.509783613	3474.1721906129997	8.509783613e-09	3.4741721906129997e-06
5.0	27.0	0.0	0.692913386	3471.073638	10.74307503	3481.81671303	1.0743075030000001e-08	3.48181671303e-06
5.0	28.0	0.0	0.724409449	3471.505219	20.76193215	3492.2671511500002	2.076193215e-08	3.4922671511500006e-06
5.0	29.0	0.0	0.755905512	3487.283007	7.379536128	3494.662543128	7.379536128e-09	3.494662543128e-06
5.0	30.0	0.0	0.787401575	3491.373044	9.371533349	3500.744577349	9.371533349e-09	3.500744577349e-06
5.0	31.0	0.0	0.818897638	3496.173444	13.11575983	3509.28920383	1.311575983e-08	3.5092892038300003e-06
5.0	32.0	0.0	0.850393701	3487.72171	23.31484496	3511.0365549599996	2.331484496e-08	3.51103655496e-06
5.0	33.0	0.0	0.881889764	3484.631788	20.52429976	3505.15608776	2.0524299760000003e-08	3.5051560877600003e-06
5.0	34.0	0.0	0.913385827	3493.471185	17.4885133	3510.9596982999997	1.74885133e-08	3.5109596983e-06
5.0	35.0	0.0	0.94488189	3502.541086	14.25195903	3516.79304503	1.425195903e-08	3.5167930450300002e-06
5.0	36.0	0.0	0.976377953	3502.873722	12.37000317	3515.24372517	1.237000317e-08	3.51524372517e-06
5.0	37.0	0.0	1.007874016	3503.753657	16.3191774	3520.0728344000004	1.6319177400000002e-08	3.5200728344000006e-06
5.0	38.0	0.0	1.039370079	3483.869298	28.22108485	3512.09038285	2.8221084850000003e-08	3.5120903828500004e-06
5.0	39.0	0.0	1.070866142	3503.708363	8.729018292	3512.4373812920003	8.729018292e-09	3.5124373812920006e-06
5.0	40.0	0.0	1.102362205	3476.794046	23.89657077	3500.69061677	2.3896570770000003e-08	3.50069061677e-06
5.0	41.0	0.0	1.133858268	3434.610876	53.44281401	3488.05369001	5.344281401e-08	3.48805369001e-06
5.0	42.0	0.0	1.165354331	3382.053284	98.03687427	3480.09015827	9.803687427000001e-08	3.4800901582700002e-06
5.0	43.0	0.0	1.196850394	3345.334862	124.9375186	3470.2723806000004	1.249375186e-07	3.4702723806000007e-06
5.0	44.0	0.0	1.228346457	3328.107832	146.1432166	3474.2510486	1.461432166e-07	3.4742510486000002e-06
5.0	45.0	0.0	1.25984252	3192.222684	272.6557992	3464.8784831999997	2.726557992e-07	3.4648784831999998e-06
5.0	46.0	0.0	1.291338583	3165.011718	294.8778008	3459.8895188	2.9487780080000003e-07	3.4598895188e-06
5.0	47.0	0.0	1.322834646	3171.488874	284.6579675	3456.1468415	2.846579675e-07	3.4561468415e-06
5.0	48.0	0.0	1.354330709	3207.932303	241.2873765	3449.2196795	2.412873765e-07	3.4492196795e-06
5.0	49.0	0.0	1.385826772	3259.82943	177.1302193	3436.9596493	1.771302193e-07	3.4369596493e-06
5.0	50.0	0.0	1.417322835	3297.384101	131.3943262	3428.7784272	1.313943262e-07	3.4287784272e-06
5.0	51.0	0.0	1.448818898	3290.247801	127.098369	3417.34617	1.27098369e-07	3.41734617e-06
5.0	52.0	0.0	1.480314961	3296.076246	115.1290508	3411.2052968000003	1.1512905080000001e-07	3.4112052968000004e-06
5.0	53.0	0.0	1.511811024	3308.959815	102.2598953	3411.2197103000003	1.022598953e-07	3.4112197103000006e-06
5.0	54.0	0.0	1.543307087	3331.465813	74.64124143	3406.1070544299996	7.464124143e-08	3.40610705443e-06
5.0	55.0	0.0	1.57480315	3342.452264	72.81111376	3415.26337776	7.281111376e-08	3.41526337776e-06
5.0	56.0	0.0	1.606299213	3348.571435	59.52041175	3408.09184675	5.9520411750000004e-08	3.40809184675e-06
5.0	57.0	0.0	1.637795276	3356.706014	49.91020211	3406.61621611	4.9910202110000006e-08	3.4066162161100004e-06
5.0	58.0	0.0	1.669291339	3377.035138	40.94186123	3417.9769992300003	4.094186123e-08	3.4179769992300006e-06
5.0	59.0	0.0	1.700787402	3413.476893	7.186884207	3420.663777207	7.186884207000001e-09	3.420663777207e-06
5.0	60.0	0.0	1.732283465	3434.458849	10.77697959	3445.23582859	1.077697959e-08	3.4452358285900004e-06
5.0	61.0	0.0	1.763779528	3444.81774	2.933023275	3447.750763275	2.933023275e-09	3.447750763275e-06
5.0	62.0	0.0	1.795275591	3454.840811	7.404826381	3462.245637381	7.4048263810000005e-09	3.4622456373810004e-06
5.0	63.0	0.0	1.826771654	3458.473431	2.354973166	3460.828404166	2.3549731660000003e-09	3.4608284041660003e-06
5.0	64.0	0.0	1.858267717	3454.278452	2.030016771	3456.308468771	2.0300167710000004e-09	3.4563084687710004e-06
5.0	65.0	0.0	1.88976378	3443.308079	4.273808239	3447.581887239	4.273808239e-09	3.4475818872390004e-06
5.0	66.0	0.0	1.921259843	3432.280207	7.954063844	3440.2342708439996	7.954063844e-09	3.440234270844e-06
5.0	67.0	0.0	1.952755906	3423.610342	14.88371705	3438.49405905	1.4883717050000001e-08	3.4384940590500003e-06
5.0	68.0	0.0	1.984251969	3395.533653	42.9209545	3438.4546075	4.2920954500000005e-08	3.4384546075e-06
5.0	69.0	0.0	2.015748031	3349.979053	92.74699889	3442.7260518900002	9.274699889e-08	3.4427260518900006e-06
5.0	70.0	0.0	2.047244094	3339.248047	99.32583142	3438.5738784200003	9.932583142000001e-08	3.4385738784200003e-06
5.0	71.0	0.0	2.078740157	3346.177764	95.19105635	3441.36882035	9.519105635000001e-08	3.44136882035e-06
5.0	72.0	0.0	2.11023622	3343.873869	93.54375075	3437.41761975	9.354375075e-08	3.4374176197500002e-06
5.0	73.0	0.0	2.141732283	3337.045797	100.7508468	3437.7966438000003	1.0075084680000001e-07	3.4377966438000003e-06
5.0	74.0	0.0	2.173228346	3321.812991	112.7365594	3434.5495503999996	1.1273655940000001e-07	3.4345495503999997e-06
5.0	75.0	0.0	2.204724409	3332.231383	102.5355866	3434.7669696	1.025355866e-07	3.4347669696e-06
5.0	76.0	0.0	2.236220472	3355.507901	78.16058467	3433.66848567	7.816058467000001e-08	3.4336684856700003e-06
5.0	77.0	0.0	2.267716535	3379.14369	54.44424485	3433.58793485	5.444424485e-08	3.4335879348499998e-06
5.0	78.0	0.0	2.299212598	3399.274828	26.77986473	3426.05469273	2.677986473e-08	3.42605469273e-06
5.0	79.0	0.0	2.330708661	3410.521968	8.452403595	3418.974371595	8.452403595e-09	3.418974371595e-06
5.0	80.0	0.0	2.362204724	3412.295406	3.087478967	3415.3828849670003	3.0874789670000003e-09	3.4153828849670005e-06
5.0	81.0	0.0	2.393700787	3407.831273	3.066466493	3410.897739493	3.0664664930000004e-09	3.410897739493e-06
5.0	82.0	0.0	2.42519685	3396.414286	5.240207244	3401.654493244	5.240207244e-09	3.4016544932440005e-06
5.0	83.0	0.0	2.456692913	3377.878979	4.254802569	3382.133781569	4.254802569e-09	3.382133781569e-06
5.0	84.0	0.0	2.488188976	3362.822424	2.363494959	3365.185918959	2.363494959e-09	3.365185918959e-06
5.0	85.0	0.0	2.519685039	3343.310117	5.280570717	3348.590687717	5.280570717e-09	3.348590687717e-06
5.0	86.0	0.0	2.551181102	3297.048712	30.42789574	3327.47660774	3.042789574e-08	3.32747660774e-06
5.0	87.0	0.0	2.582677165	3293.599873	22.31371635	3315.91358935	2.2313716350000002e-08	3.3159135893500003e-06
5.0	88.0	0.0	2.614173228	3281.419511	31.51118318	3312.93069418	3.151118318e-08	3.3129306941800003e-06
5.0	89.0	0.0	2.645669291	3266.104564	50.47071302	3316.57527702	5.047071302e-08	3.3165752770200003e-06
5.0	90.0	0.0	2.677165354	3263.636856	44.22376103	3307.86061703	4.422376103e-08	3.30786061703e-06
5.0	91.0	0.0	2.708661417	3267.804427	40.26251834	3308.06694534	4.0262518340000004e-08	3.3080669453400003e-06
5.0	92.0	0.0	2.74015748	3269.521501	39.96481591	3309.4863169100004	3.996481591e-08	3.3094863169100007e-06
5.0	93.0	0.0	2.771653543	3270.261888	37.86864639	3308.13053439	3.786864639e-08	3.30813053439e-06
5.0	94.0	0.0	2.803149606	3270.230426	38.89636823	3309.12679423	3.889636823e-08	3.30912679423e-06
5.0	95.0	0.0	2.834645669	3266.101859	39.73599806	3305.83785706	3.973599806e-08	3.30583785706e-06
5.0	96.0	0.0	2.866141732	3254.251402	54.21102874	3308.46243074	5.421102874000001e-08	3.3084624307400002e-06
5.0	97.0	0.0	2.897637795	3243.867733	65.00313873	3308.87087173	6.500313873000001e-08	3.30887087173e-06
5.0	98.0	0.0	2.929133858	3234.323571	78.28537916	3312.60895016	7.828537916000001e-08	3.31260895016e-06
5.0	99.0	0.0	2.960629921	3214.618813	95.8452126	3310.4640256000002	9.584521260000001e-08	3.3104640256000006e-06
5.0	100.0	0.0	2.992125984	3182.696506	129.2839249	3311.9804309	1.292839249e-07	3.3119804309e-06
5.0	101.0	0.0	3.023622047	3142.127745	182.9137529	3325.0414978999997	1.829137529e-07	3.3250414979e-06
5.0	102.0	0.0	3.05511811	3119.899633	211.2855877	3331.1852207	2.1128558770000003e-07	3.3311852207000005e-06
5.0	103.0	0.0	3.086614173	3141.851971	188.7339418	3330.5859128	1.887339418e-07	3.3305859128000002e-06
5.0	104.0	0.0	3.118110236	3167.51185	158.7813534	3326.2932034	1.5878135340000001e-07	3.3262932034e-06
5.0	105.0	0.0	3.149606299	3168.83825	161.3443335	3330.1825835	1.613443335e-07	3.3301825835e-06
5.0	106.0	0.0	3.181102362	3186.436593	153.4843692	3339.9209622	1.534843692e-07	3.3399209622e-06
5.0	107.0	0.0	3.212598425	3207.237219	135.5890876	3342.8263066	1.355890876e-07	3.3428263066000004e-06
5.0	108.0	0.0	3.244094488	3217.8497	138.2151022	3356.0648022	1.382151022e-07	3.3560648022e-06
5.0	109.0	0.0	3.275590551	3218.555068	131.331492	3349.88656	1.31331492e-07	3.3498865600000003e-06
5.0	110.0	0.0	3.307086614	3251.062551	105.5369815	3356.5995325	1.055369815e-07	3.3565995325e-06
5.0	111.0	0.0	3.338582677	3300.958334	63.21229308	3364.17062708	6.321229308e-08	3.3641706270800003e-06
5.0	112.0	0.0	3.37007874	3350.47226	22.58952793	3373.06178793	2.258952793e-08	3.37306178793e-06
5.0	113.0	0.0	3.401574803	3396.967293	6.113405669	3403.080698669	6.113405669e-09	3.4030806986690003e-06
5.0	114.0	0.0	3.433070866	3425.283365	10.60515692	3435.8885219199997	1.0605156920000001e-08	3.43588852192e-06
5.0	115.0	0.0	3.464566929	3443.221758	3.178716379	3446.400474379	3.1787163790000002e-09	3.446400474379e-06
5.0	116.0	0.0	3.496062992	3455.77269	4.344193501	3460.116883501	4.3441935010000005e-09	3.460116883501e-06
5.0	117.0	0.0	3.527559055	3462.111781	2.536152622	3464.647933622	2.536152622e-09	3.4646479336220004e-06
5.0	118.0	0.0	3.559055118	3465.065215	5.997108523	3471.062323523	5.997108523e-09	3.4710623235230004e-06
5.0	119.0	0.0	3.590551181	3462.060621	3.035239888	3465.095860888	3.035239888e-09	3.4650958608880004e-06
5.0	120.0	0.0	3.622047244	3456.209281	6.259826051	3462.469107051	6.2598260510000004e-09	3.462469107051e-06
5.0	121.0	0.0	3.653543307	3448.952851	3.264690706	3452.217541706	3.264690706e-09	3.452217541706e-06
5.0	122.0	0.0	3.68503937	3437.96283	3.203969109	3441.166799109	3.2039691090000003e-09	3.441166799109e-06
5.0	123.0	0.0	3.716535433	3434.088384	15.53510922	3449.62349322	1.553510922e-08	3.4496234932200003e-06
5.0	124.0	0.0	3.748031496	3474.502943	4.521606277	3479.024549277	4.521606277e-09	3.479024549277e-06
5.0	125.0	0.0	3.779527559	3484.899636	4.597297377	3489.496933377	4.597297377000001e-09	3.4894969333770004e-06
5.0	126.0	0.0	3.811023622	3486.023252	1.850870548	3487.874122548	1.8508705480000001e-09	3.487874122548e-06
5.0	127.0	0.0	3.842519685	3480.905122	3.032073836	3483.9371958360002	3.0320738360000002e-09	3.4839371958360005e-06
6.0	5.0	0.031496063	0.0	3221.965192	122.5504966	3344.5156886	1.2255049660000002e-07	3.3445156886e-06
6.0	6.0	0.031496063	0.031496063	3208.887613	134.1527613	3343.0403742999997	1.3415276130000002e-07	3.3430403742999997e-06
6.0	7.0	0.031496063	0.062992126	3191.198922	165.1100908	3356.3090128	1.651100908e-07	3.3563090128e-06
6.0	8.0	0.031496063	0.094488189	3183.414032	179.6431869	3363.0572189	1.796431869e-07	3.3630572189e-06
6.0	9.0	0.031496063	0.125984252	3135.234792	240.3873432	3375.6221352000002	2.4038734320000004e-07	3.3756221352000004e-06
6.0	10.0	0.031496063	0.157480315	3169.417105	207.5348241	3376.9519291	2.0753482410000003e-07	3.3769519291000003e-06
6.0	11.0	0.031496063	0.188976378	3217.281743	160.8125045	3378.0942475	1.608125045e-07	3.3780942475000005e-06
6.0	12.0	0.031496063	0.220472441	3266.915288	120.1359407	3387.0512287	1.2013594070000002e-07	3.3870512287e-06
6.0	13.0	0.031496063	0.251968504	3309.311827	88.74393877	3398.05576577	8.874393877e-08	3.3980557657700005e-06
6.0	14.0	0.031496063	0.283464567	3352.735188	56.10699659	3408.84218459	5.6106996590000005e-08	3.4088421845900004e-06
6.0	15.0	0.031496063	0.31496063	3398.194295	23.03242877	3421.22672377	2.303242877e-08	3.42122672377e-06
6.0	16.0	0.031496063	0.346456693	3438.828664	4.376691724	3443.205355724	4.376691724e-09	3.4432053557240005e-06
6.0	17.0	0.031496063	0.377952756	3456.886649	2.473995835	3459.360644835	2.4739958350000005e-09	3.4593606448350002e-06
6.0	18.0	0.031496063	0.409448819	3458.447592	2.094621098	3460.542213098	2.0946210980000004e-09	3.4605422130980003e-06
6.0	19.0	0.031496063	0.440944882	3462.282997	5.979598308	3468.2625953079996	5.979598308e-09	3.4682625953079997e-06
6.0	20.0	0.031496063	0.472440945	3464.818236	6.388291535	3471.206527535	6.3882915349999996e-09	3.4712065275350004e-06
6.0	21.0	0.031496063	0.503937008	3466.847811	5.31337376	3472.16118476	5.313373760000001e-09	3.4721611847600005e-06
6.0	22.0	0.031496063	0.535433071	3460.771501	4.672680601	3465.4441816010003	4.672680601e-09	3.4654441816010003e-06
6.0	23.0	0.031496063	0.566929134	3466.376283	1.729919118	3468.106202118	1.729919118e-09	3.4681062021180003e-06
6.0	24.0	0.031496063	0.598425197	3462.75934	2.904210168	3465.6635501680003	2.904210168e-09	3.4656635501680003e-06
6.0	25.0	0.031496063	0.62992126	3458.169353	3.054315435	3461.2236684349996	3.0543154350000003e-09	3.461223668435e-06
6.0	26.0	0.031496063	0.661417323	3454.573987	8.560989863	3463.1349768630002	8.560989863000001e-09	3.4631349768630005e-06
6.0	27.0	0.031496063	0.692913386	3452.986473	15.45761594	3468.44408894	1.545761594e-08	3.46844408894e-06
6.0	28.0	0.031496063	0.724409449	3451.120428	22.99322517	3474.1136531700004	2.299322517e-08	3.4741136531700006e-06
6.0	29.0	0.031496063	0.755905512	3454.637449	22.71944201	3477.35689101	2.2719442010000003e-08	3.47735689101e-06
6.0	30.0	0.031496063	0.787401575	3462.297626	20.73370856	3483.0313345600002	2.0733708560000003e-08	3.4830313345600005e-06
6.0	31.0	0.031496063	0.818897638	3450.59913	43.3225838	3493.9217138	4.33225838e-08	3.4939217138e-06
6.0	32.0	0.031496063	0.850393701	3456.053678	33.78857139	3489.8422493900002	3.3788571390000006e-08	3.4898422493900005e-06
6.0	33.0	0.031496063	0.881889764	3476.288263	20.88079339	3497.1690563899997	2.0880793390000002e-08	3.49716905639e-06
6.0	34.0	0.031496063	0.913385827	3491.08951	18.36262847	3509.4521384699997	1.836262847e-08	3.5094521384699998e-06
6.0	35.0	0.031496063	0.94488189	3487.269683	20.07572334	3507.34540634	2.007572334e-08	3.5073454063400003e-06
6.0	36.0	0.031496063	0.976377953	3483.518356	21.02773875	3504.54609475	2.1027738750000003e-08	3.5045460947500004e-06
6.0	37.0	0.031496063	1.007874016	3487.079133	21.19007992	3508.26921292	2.119007992e-08	3.5082692129200002e-06
6.0	38.0	0.031496063	1.039370079	3478.228844	21.71792816	3499.9467721600004	2.171792816e-08	3.4999467721600007e-06
6.0	39.0	0.031496063	1.070866142	3445.476133	39.19787786	3484.67401086	3.919787786e-08	3.4846740108600004e-06
6.0	40.0	0.031496063	1.102362205	3423.138794	61.78464754	3484.92344154	6.178464754e-08	3.4849234415400005e-06
6.0	41.0	0.031496063	1.133858268	3351.006628	126.6150468	3477.6216748	1.2661504680000002e-07	3.4776216748e-06
6.0	42.0	0.031496063	1.165354331	3313.59328	148.6968306	3462.2901106	1.4869683060000001e-07	3.4622901106000002e-06
6.0	43.0	0.031496063	1.196850394	3306.123929	148.779677	3454.903606	1.48779677e-07	3.454903606e-06
6.0	44.0	0.031496063	1.228346457	3228.592216	224.9701519	3453.5623679	2.249701519e-07	3.4535623679000003e-06
6.0	45.0	0.031496063	1.25984252	3156.277599	287.0689926	3443.3465916	2.870689926e-07	3.4433465916000003e-06
6.0	46.0	0.031496063	1.291338583	3154.19998	272.3025486	3426.5025286	2.723025486e-07	3.4265025286e-06
6.0	47.0	0.031496063	1.322834646	3178.615822	247.1852999	3425.8011219	2.471852999e-07	3.4258011219e-06
6.0	48.0	0.031496063	1.354330709	3227.454905	187.8115541	3415.2664591000002	1.878115541e-07	3.4152664591000004e-06
6.0	49.0	0.031496063	1.385826772	3253.817813	164.0647666	3417.8825796	1.6406476660000003e-07	3.4178825796000004e-06
6.0	50.0	0.031496063	1.417322835	3268.419787	132.2374503	3400.6572373	1.3223745030000002e-07	3.4006572373e-06
6.0	51.0	0.031496063	1.448818898	3276.876692	119.1623806	3396.0390725999996	1.1916238060000002e-07	3.3960390725999996e-06
6.0	52.0	0.031496063	1.480314961	3289.470717	102.8590467	3392.3297637	1.028590467e-07	3.3923297637e-06
6.0	53.0	0.031496063	1.511811024	3312.063713	75.48532381	3387.54903681	7.548532381e-08	3.38754903681e-06
6.0	54.0	0.031496063	1.543307087	3326.413902	66.54256222	3392.95646422	6.654256222e-08	3.39295646422e-06
6.0	55.0	0.031496063	1.57480315	3338.070912	51.63956246	3389.71047446	5.1639562460000006e-08	3.3897104744600003e-06
6.0	56.0	0.031496063	1.606299213	3345.646534	35.89338591	3381.5399199099998	3.589338591e-08	3.38153991991e-06
6.0	57.0	0.031496063	1.637795276	3364.448094	22.82483854	3387.27293254	2.282483854e-08	3.3872729325400003e-06
6.0	58.0	0.031496063	1.669291339	3390.959586	4.395440729	3395.3550267289997	4.395440729e-09	3.395355026729e-06
6.0	59.0	0.031496063	1.700787402	3408.6853	4.41270003	3413.09800003	4.41270003e-09	3.41309800003e-06
6.0	60.0	0.031496063	1.732283465	3420.451488	2.96748313	3423.41897113	2.9674831300000003e-09	3.42341897113e-06
6.0	61.0	0.031496063	1.763779528	3424.600892	2.841740689	3427.4426326889998	2.841740689e-09	3.427442632689e-06
6.0	62.0	0.031496063	1.795275591	3426.774085	1.960390707	3428.734475707	1.960390707e-09	3.4287344757070003e-06
6.0	63.0	0.031496063	1.826771654	3421.958637	2.206055949	3424.1646929490003	2.2060559490000003e-09	3.4241646929490005e-06
6.0	64.0	0.031496063	1.858267717	3408.778831	8.553466961	3417.332297961	8.553466961e-09	3.4173322979610004e-06
6.0	65.0	0.031496063	1.88976378	3394.835361	22.71953848	3417.55489948	2.271953848e-08	3.4175548994800005e-06
6.0	66.0	0.031496063	1.921259843	3373.892839	44.27515723	3418.16799623	4.427515723e-08	3.41816799623e-06
6.0	67.0	0.031496063	1.952755906	3335.960336	81.99013786	3417.95047386	8.199013786e-08	3.41795047386e-06
6.0	68.0	0.031496063	1.984251969	3297.301745	120.5674323	3417.8691773	1.205674323e-07	3.4178691773000002e-06
6.0	69.0	0.031496063	2.015748031	3301.71553	120.3880603	3422.1035903	1.2038806030000002e-07	3.4221035903000004e-06
6.0	70.0	0.031496063	2.047244094	3307.069511	109.1287788	3416.1982898	1.0912877880000001e-07	3.4161982898000002e-06
6.0	71.0	0.031496063	2.078740157	3335.930825	81.94260754	3417.87343254	8.194260754e-08	3.41787343254e-06
6.0	72.0	0.031496063	2.11023622	3375.695039	39.1525125	3414.8475515	3.9152512500000005e-08	3.4148475515000003e-06
6.0	73.0	0.031496063	2.141732283	3405.908329	12.18615928	3418.09448828	1.218615928e-08	3.41809448828e-06
6.0	74.0	0.031496063	2.173228346	3430.153252	5.062164461	3435.215416461	5.062164461e-09	3.4352154164610004e-06
6.0	75.0	0.031496063	2.204724409	3438.742668	5.428990817	3444.1716588169998	5.428990817000001e-09	3.444171658817e-06
6.0	76.0	0.031496063	2.236220472	3438.55691	5.546370408	3444.1032804079996	5.546370408e-09	3.444103280408e-06
6.0	77.0	0.031496063	2.267716535	3433.821042	4.250052814	3438.071094814	4.250052814e-09	3.438071094814e-06
6.0	78.0	0.031496063	2.299212598	3422.264894	3.279249407	3425.544143407	3.2792494070000003e-09	3.425544143407e-06
6.0	79.0	0.031496063	2.330708661	3409.878382	4.087616852	3413.9659988519998	4.0876168520000005e-09	3.413965998852e-06
6.0	80.0	0.031496063	2.362204724	3396.448258	4.073215759	3400.521473759	4.073215759e-09	3.400521473759e-06
6.0	81.0	0.031496063	2.393700787	3379.576748	1.830028697	3381.406776697	1.8300286970000001e-09	3.3814067766970005e-06
6.0	82.0	0.031496063	2.42519685	3367.248224	3.01381646	3370.2620404599998	3.01381646e-09	3.37026204046e-06
6.0	83.0	0.031496063	2.456692913	3349.090976	4.696078411	3353.787054411	4.6960784110000005e-09	3.353787054411e-06
6.0	84.0	0.031496063	2.488188976	3329.6539	4.329114928	3333.9830149279996	4.3291149280000005e-09	3.3339830149279997e-06
6.0	85.0	0.031496063	2.519685039	3294.373589	4.169472676	3298.543061676	4.169472676e-09	3.298543061676e-06
6.0	86.0	0.031496063	2.551181102	3286.820798	3.065831859	3289.886629859	3.0658318590000002e-09	3.2898866298590004e-06
6.0	87.0	0.031496063	2.582677165	3270.734711	4.84162125	3275.57633225	4.8416212500000005e-09	3.2755763322500002e-06
6.0	88.0	0.031496063	2.614173228	3252.657058	19.21537162	3271.87242962	1.921537162e-08	3.27187242962e-06
6.0	89.0	0.031496063	2.645669291	3233.502027	39.10710822	3272.60913522	3.910710822e-08	3.2726091352200003e-06
6.0	90.0	0.031496063	2.677165354	3213.94838	52.06811188	3266.0164918799996	5.206811188e-08	3.26601649188e-06
6.0	91.0	0.031496063	2.708661417	3218.443993	45.61387474	3264.05786774	4.5613874740000005e-08	3.26405786774e-06
6.0	92.0	0.031496063	2.74015748	3220.304722	41.32370224	3261.6284242399997	4.132370224000001e-08	3.26162842424e-06
6.0	93.0	0.031496063	2.771653543	3218.453776	42.60181166	3261.0555876599997	4.260181166000001e-08	3.26105558766e-06
6.0	94.0	0.031496063	2.803149606	3213.885053	46.58019785	3260.46525085	4.658019785e-08	3.26046525085e-06
6.0	95.0	0.031496063	2.834645669	3203.685046	62.16990857	3265.8549545700002	6.216990857e-08	3.2658549545700005e-06
6.0	96.0	0.031496063	2.866141732	3181.347763	89.62602903	3270.9737920300004	8.962602903e-08	3.2709737920300005e-06
6.0	97.0	0.031496063	2.897637795	3172.965469	95.43174611	3268.39721511	9.543174611000001e-08	3.2683972151100004e-06
6.0	98.0	0.031496063	2.929133858	3155.505236	123.6075011	3279.1127371	1.236075011e-07	3.2791127371e-06
6.0	99.0	0.031496063	2.960629921	3114.704624	164.5687047	3279.2733287	1.6456870470000003e-07	3.2792733287000002e-06
6.0	100.0	0.031496063	2.992125984	3057.026709	225.1300668	3282.1567758	2.2513006680000002e-07	3.2821567758000003e-06
6.0	101.0	0.031496063	3.023622047	3041.81722	228.0016008	3269.8188208	2.2800160080000002e-07	3.2698188208000003e-06
6.0	102.0	0.031496063	3.05511811	3032.60986	251.1280555	3283.7379155	2.511280555e-07	3.2837379155e-06
6.0	103.0	0.031496063	3.086614173	3047.698216	224.2966829	3271.9948989	2.2429668290000003e-07	3.2719948989e-06
6.0	104.0	0.031496063	3.118110236	3063.231889	211.2904601	3274.5223491	2.112904601e-07	3.2745223491000005e-06
6.0	105.0	0.031496063	3.149606299	3102.719194	177.3564736	3280.0756675999996	1.773564736e-07	3.2800756675999997e-06
6.0	106.0	0.031496063	3.181102362	3111.535607	172.1503463	3283.6859532999997	1.721503463e-07	3.2836859532999998e-06
6.0	107.0	0.031496063	3.212598425	3096.45198	196.7652087	3293.2171887	1.967652087e-07	3.2932171887e-06
6.0	108.0	0.031496063	3.244094488	3137.051964	164.0156644	3301.0676284	1.640156644e-07	3.3010676284000002e-06
6.0	109.0	0.031496063	3.275590551	3180.861644	113.0601612	3293.9218052	1.130601612e-07	3.2939218052000003e-06
6.0	110.0	0.031496063	3.307086614	3229.901227	71.34158051	3301.2428075099997	7.134158051000001e-08	3.30124280751e-06
6.0	111.0	0.031496063	3.338582677	3273.527014	28.44200295	3301.96901695	2.844200295e-08	3.30196901695e-06
6.0	112.0	0.031496063	3.37007874	3315.258256	7.289640446	3322.547896446	7.289640446e-09	3.322547896446e-06
6.0	113.0	0.031496063	3.401574803	3352.998593	5.639622906	3358.638215906	5.639622906e-09	3.358638215906e-06
6.0	114.0	0.031496063	3.433070866	3377.091841	3.609240338	3380.7010813379998	3.6092403380000006e-09	3.380701081338e-06
6.0	115.0	0.031496063	3.464566929	3390.039765	2.518787549	3392.558552549	2.518787549e-09	3.392558552549e-06
6.0	116.0	0.031496063	3.496062992	3396.897487	3.385678563	3400.2831655630002	3.385678563e-09	3.4002831655630005e-06
6.0	117.0	0.031496063	3.527559055	3399.385945	4.383427105	3403.769372105	4.383427105e-09	3.403769372105e-06
6.0	118.0	0.031496063	3.559055118	3396.455083	5.485451147	3401.9405341469997	5.485451147e-09	3.401940534147e-06
6.0	119.0	0.031496063	3.590551181	3392.416308	5.444701492	3397.861009492	5.4447014920000006e-09	3.3978610094920004e-06
6.0	120.0	0.031496063	3.622047244	3384.644187	2.668872134	3387.313059134	2.668872134e-09	3.3873130591340004e-06
6.0	121.0	0.031496063	3.653543307	3374.804994	2.820486095	3377.625480095	2.820486095e-09	3.3776254800950004e-06
6.0	122.0	0.031496063	3.68503937	3367.495016	15.05274785	3382.5477638499997	1.505274785e-08	3.38254776385e-06
6.0	123.0	0.031496063	3.716535433	3408.292981	4.350116799	3412.643097799	4.350116799000001e-09	3.412643097799e-06
6.0	124.0	0.031496063	3.748031496	3420.420081	3.546149191	3423.9662301910002	3.5461491910000003e-09	3.4239662301910003e-06
6.0	125.0	0.031496063	3.779527559	3424.462061	2.085946025	3426.548007025	2.085946025e-09	3.426548007025e-06
6.0	126.0	0.031496063	3.811023622	3420.675851	6.62190961	3427.29776061	6.6219096100000005e-09	3.4272977606100002e-06
6.0	127.0	0.031496063	3.842519685	3413.763301	2.864978655	3416.628279655	2.864978655e-09	3.4166282796550002e-06
7.0	5.0	0.062992126	0.0	3143.820698	130.2441974	3274.0648954	1.302441974e-07	3.2740648954000002e-06
7.0	6.0	0.062992126	0.031496063	3127.04094	149.9357315	3276.9766715	1.499357315e-07	3.2769766715000005e-06
7.0	7.0	0.062992126	0.062992126	3112.5961	172.0600871	3284.6561871000004	1.720600871e-07	3.2846561871000004e-06
7.0	8.0	0.062992126	0.094488189	3101.480673	189.0803264	3290.5609994	1.890803264e-07	3.2905609994000003e-06
7.0	9.0	0.062992126	0.125984252	3063.593389	238.8648985	3302.4582875	2.3886489850000004e-07	3.3024582875000003e-06
7.0	10.0	0.062992126	0.157480315	3104.705749	206.1228696	3310.8286186	2.0612286960000002e-07	3.3108286186000004e-06
7.0	11.0	0.062992126	0.188976378	3153.792073	164.0714985	3317.8635715	1.640714985e-07	3.3178635715000003e-06
7.0	12.0	0.062992126	0.220472441	3196.034089	128.7279511	3324.7620401000004	1.2872795110000002e-07	3.3247620401000006e-06
7.0	13.0	0.062992126	0.251968504	3239.86942	94.32024879	3334.18966879	9.432024879e-08	3.33418966879e-06
7.0	14.0	0.062992126	0.283464567	3278.80914	72.91523259	3351.72437259	7.291523259e-08	3.35172437259e-06
7.0	15.0	0.062992126	0.31496063	3322.904405	38.21923313	3361.12363813	3.821923313e-08	3.3611236381300004e-06
7.0	16.0	0.062992126	0.346456693	3366.280986	7.265075022	3373.5460610220002	7.265075022000001e-09	3.3735460610220005e-06
7.0	17.0	0.062992126	0.377952756	3391.742799	18.68066613	3410.4234651300003	1.868066613e-08	3.4104234651300004e-06
7.0	18.0	0.062992126	0.409448819	3395.686315	26.77454159	3422.46085659	2.677454159e-08	3.42246085659e-06
7.0	19.0	0.062992126	0.440944882	3399.227547	15.36195611	3414.58950311	1.536195611e-08	3.41458950311e-06
7.0	20.0	0.062992126	0.472440945	3402.901709	12.6251557	3415.5268647000003	1.26251557e-08	3.4155268647000005e-06
7.0	21.0	0.062992126	0.503937008	3402.403172	11.89868029	3414.3018522899997	1.189868029e-08	3.41430185229e-06
7.0	22.0	0.062992126	0.535433071	3399.807096	7.274903143	3407.081999143	7.274903143000001e-09	3.407081999143e-06
7.0	23.0	0.062992126	0.566929134	3400.969197	3.080846641	3404.050043641	3.0808466410000002e-09	3.404050043641e-06
7.0	24.0	0.062992126	0.598425197	3403.810596	3.46369959	3407.27429559	3.4636995900000004e-09	3.40727429559e-06
7.0	25.0	0.062992126	0.62992126	3402.60111	5.109158216	3407.7102682160003	5.109158216e-09	3.4077102682160006e-06
7.0	26.0	0.062992126	0.661417323	3399.466802	4.398526632	3403.865328632	4.3985266320000005e-09	3.4038653286320002e-06
7.0	27.0	0.062992126	0.692913386	3394.615779	16.01278758	3410.62856658	1.601278758e-08	3.4106285665800004e-06
7.0	28.0	0.062992126	0.724409449	3393.531107	25.33266753	3418.86377453	2.533266753e-08	3.41886377453e-06
7.0	29.0	0.062992126	0.755905512	3391.210597	35.51644768	3426.72704468	3.551644768e-08	3.42672704468e-06
7.0	30.0	0.062992126	0.787401575	3404.387219	32.65654537	3437.04376437	3.265654537000001e-08	3.4370437643700003e-06
7.0	31.0	0.062992126	0.818897638	3421.674743	19.56157756	3441.23632056	1.9561577560000002e-08	3.4412363205600004e-06
7.0	32.0	0.062992126	0.850393701	3416.006151	24.89402305	3440.9001740500003	2.4894023050000003e-08	3.4409001740500003e-06
7.0	33.0	0.062992126	0.881889764	3412.282825	36.08187302	3448.3646980199997	3.6081873020000004e-08	3.4483646980199997e-06
7.0	34.0	0.062992126	0.913385827	3418.213522	40.19954056	3458.41306256	4.0199540560000006e-08	3.45841306256e-06
7.0	35.0	0.062992126	0.94488189	3422.98642	31.22119186	3454.2076118600003	3.1221191860000006e-08	3.4542076118600007e-06
7.0	36.0	0.062992126	0.976377953	3418.185103	37.32001705	3455.5051200499997	3.732001705e-08	3.45550512005e-06
7.0	37.0	0.062992126	1.007874016	3422.132367	26.09245196	3448.22481896	2.6092451960000002e-08	3.4482248189600004e-06
7.0	38.0	0.062992126	1.039370079	3403.686133	36.41591063	3440.10204363	3.641591063e-08	3.4401020436300004e-06
7.0	39.0	0.062992126	1.070866142	3393.04645	41.42684219	3434.47329219	4.1426842190000005e-08	3.43447329219e-06
7.0	40.0	0.062992126	1.102362205	3363.061383	63.3478046	3426.4091876	6.33478046e-08	3.4264091876000003e-06
7.0	41.0	0.062992126	1.133858268	3337.613406	87.15611483	3424.76952083	8.715611483000001e-08	3.42476952083e-06
7.0	42.0	0.062992126	1.165354331	3266.800635	155.3269241	3422.1275591	1.5532692410000004e-07	3.4221275591000002e-06
7.0	43.0	0.062992126	1.196850394	3241.053811	171.3004753	3412.3542863000002	1.713004753e-07	3.4123542863000006e-06
7.0	44.0	0.062992126	1.228346457	3207.55138	194.7184398	3402.2698198	1.947184398e-07	3.4022698198e-06
7.0	45.0	0.062992126	1.25984252	3148.76893	244.1079065	3392.8768365	2.441079065e-07	3.3928768365e-06
7.0	46.0	0.062992126	1.291338583	3106.102453	284.2564744	3390.3589274	2.8425647440000003e-07	3.3903589274000002e-06
7.0	47.0	0.062992126	1.322834646	3120.028411	262.5000217	3382.5284327	2.625000217e-07	3.3825284327000003e-06
7.0	48.0	0.062992126	1.354330709	3165.742007	218.6805041	3384.4225110999996	2.1868050410000002e-07	3.3844225110999996e-06
7.0	49.0	0.062992126	1.385826772	3198.536229	174.0192814	3372.5555104	1.740192814e-07	3.3725555104e-06
7.0	50.0	0.062992126	1.417322835	3217.17497	146.4589517	3363.6339217	1.464589517e-07	3.3636339217000003e-06
7.0	51.0	0.062992126	1.448818898	3230.485507	123.7633687	3354.2488757	1.237633687e-07	3.3542488757000003e-06
7.0	52.0	0.062992126	1.480314961	3245.995944	106.66468	3352.6606239999996	1.0666468000000001e-07	3.352660624e-06
7.0	53.0	0.062992126	1.511811024	3269.293017	78.41514736	3347.70816436	7.841514736000001e-08	3.34770816436e-06
7.0	54.0	0.062992126	1.543307087	3286.602425	57.47976281	3344.08218781	5.747976281e-08	3.3440821878100004e-06
7.0	55.0	0.062992126	1.57480315	3296.759985	45.76034788	3342.5203328800003	4.576034788e-08	3.3425203328800006e-06
7.0	56.0	0.062992126	1.606299213	3308.284149	29.88314185	3338.16729085	2.9883141850000003e-08	3.3381672908500003e-06
7.0	57.0	0.062992126	1.637795276	3325.882048	14.05079585	3339.93284385	1.4050795850000001e-08	3.3399328438500003e-06
7.0	58.0	0.062992126	1.669291339	3349.364298	5.383202176	3354.747500176	5.383202176000001e-09	3.354747500176e-06
7.0	59.0	0.062992126	1.700787402	3367.858919	2.867847406	3370.7267664059996	2.8678474060000002e-09	3.370726766406e-06
7.0	60.0	0.062992126	1.732283465	3377.551239	4.065540587	3381.616779587	4.065540587e-09	3.381616779587e-06
7.0	61.0	0.062992126	1.763779528	3381.114015	2.588436392	3383.702451392	2.5884363920000004e-09	3.383702451392e-06
7.0	62.0	0.062992126	1.795275591	3380.866176	2.411801444	3383.277977444	2.4118014440000003e-09	3.383277977444e-06
7.0	63.0	0.062992126	1.826771654	3375.709537	3.541706422	3379.2512434220002	3.5417064220000002e-09	3.3792512434220005e-06
7.0	64.0	0.062992126	1.858267717	3358.082525	23.98030565	3382.06283065	2.398030565e-08	3.38206283065e-06
7.0	65.0	0.062992126	1.88976378	3335.027999	49.37635521	3384.40435421	4.9376355210000004e-08	3.38440435421e-06
7.0	66.0	0.062992126	1.921259843	3295.014926	91.61121423	3386.6261402299997	9.161121423000001e-08	3.38662614023e-06
7.0	67.0	0.062992126	1.952755906	3271.803968	123.0460484	3394.8500164	1.2304604840000002e-07	3.3948500164000006e-06
7.0	68.0	0.062992126	1.984251969	3283.984307	104.0978306	3388.0821376000004	1.040978306e-07	3.3880821376000006e-06
7.0	69.0	0.062992126	2.015748031	3317.510178	72.53603145	3390.04620945	7.253603145e-08	3.39004620945e-06
7.0	70.0	0.062992126	2.047244094	3353.507626	35.71326265	3389.2208886500002	3.571326265e-08	3.3892208886500004e-06
7.0	71.0	0.062992126	2.078740157	3381.893925	6.65028076	3388.54420576	6.650280760000001e-09	3.38854420576e-06
7.0	72.0	0.062992126	2.11023622	3394.586668	7.164775437	3401.751443437	7.164775437000001e-09	3.4017514434370003e-06
7.0	73.0	0.062992126	2.141732283	3405.562739	3.29693559	3408.85967459	3.29693559e-09	3.40885967459e-06
7.0	74.0	0.062992126	2.173228346	3414.123432	4.496943642	3418.620375642	4.496943642e-09	3.4186203756420002e-06
7.0	75.0	0.062992126	2.204724409	3418.932105	2.851640915	3421.783745915	2.851640915e-09	3.4217837459150004e-06
7.0	76.0	0.062992126	2.236220472	3417.505434	4.518394602	3422.0238286020003	4.518394602e-09	3.4220238286020003e-06
7.0	77.0	0.062992126	2.267716535	3411.651466	4.324831429	3415.9762974289997	4.324831429e-09	3.415976297429e-06
7.0	78.0	0.062992126	2.299212598	3401.170679	4.327375037	3405.4980540369997	4.327375037000001e-09	3.405498054037e-06
7.0	79.0	0.062992126	2.330708661	3388.179153	9.424499762	3397.603652762	9.424499762e-09	3.397603652762e-06
7.0	80.0	0.062992126	2.362204724	3376.914577	3.323912894	3380.238489894	3.323912894e-09	3.380238489894e-06
7.0	81.0	0.062992126	2.393700787	3363.152608	2.179356094	3365.331964094	2.179356094e-09	3.365331964094e-06
7.0	82.0	0.062992126	2.42519685	3348.851488	2.175775191	3351.0272631909997	2.175775191e-09	3.351027263191e-06
7.0	83.0	0.062992126	2.456692913	3331.920191	3.474561127	3335.394752127	3.474561127e-09	3.335394752127e-06
7.0	84.0	0.062992126	2.488188976	3313.551134	3.436216041	3316.987350041	3.4362160410000002e-09	3.316987350041e-06
7.0	85.0	0.062992126	2.519685039	3291.197166	4.875039767	3296.072205767	4.875039767e-09	3.296072205767e-06
7.0	86.0	0.062992126	2.551181102	3283.66041	3.382351411	3287.042761411	3.3823514110000004e-09	3.287042761411e-06
7.0	87.0	0.062992126	2.582677165	3267.200929	2.080842391	3269.281771391	2.0808423910000003e-09	3.269281771391e-06
7.0	88.0	0.062992126	2.614173228	3248.546809	4.335486097	3252.8822950969998	4.335486097000001e-09	3.252882295097e-06
7.0	89.0	0.062992126	2.645669291	3235.10031	4.727421116	3239.827731116	4.727421116000001e-09	3.239827731116e-06
7.0	90.0	0.062992126	2.677165354	3194.018099	42.49400234	3236.51210134	4.249400234e-08	3.23651210134e-06
7.0	91.0	0.062992126	2.708661417	3182.431433	57.61134795	3240.04278095	5.7611347950000006e-08	3.2400427809500005e-06
7.0	92.0	0.062992126	2.74015748	3187.157269	55.35819722	3242.51546622	5.5358197220000005e-08	3.24251546622e-06
7.0	93.0	0.062992126	2.771653543	3188.113794	53.54145934	3241.65525334	5.3541459340000005e-08	3.2416552533400003e-06
7.0	94.0	0.062992126	2.803149606	3185.786619	55.24363979	3241.03025879	5.5243639790000004e-08	3.2410302587900004e-06
7.0	95.0	0.062992126	2.834645669	3175.102495	68.93183734	3244.03433234	6.893183734000001e-08	3.2440343323400005e-06
7.0	96.0	0.062992126	2.866141732	3156.397185	85.54562282	3241.94280782	8.554562282e-08	3.24194280782e-06
7.0	97.0	0.062992126	2.897637795	3136.248039	115.2090207	3251.4570597	1.1520902070000001e-07	3.2514570597e-06
7.0	98.0	0.062992126	2.929133858	3121.295771	123.7894213	3245.0851923	1.237894213e-07	3.2450851923e-06
7.0	99.0	0.062992126	2.960629921	3087.009127	167.0435392	3254.0526661999997	1.670435392e-07	3.2540526662e-06
7.0	100.0	0.062992126	2.992125984	3034.752779	215.2125556	3249.9653346	2.152125556e-07	3.2499653346e-06
7.0	101.0	0.062992126	3.023622047	3018.036021	230.4422318	3248.4782528	2.3044223180000002e-07	3.2484782528000004e-06
7.0	102.0	0.062992126	3.05511811	3011.671992	244.315679	3255.987671	2.44315679e-07	3.255987671e-06
7.0	103.0	0.062992126	3.086614173	3001.753342	257.2181597	3258.9715017	2.572181597e-07	3.2589715017000002e-06
7.0	104.0	0.062992126	3.118110236	3010.958898	252.2396404	3263.1985384	2.5223964040000004e-07	3.2631985384000002e-06
7.0	105.0	0.062992126	3.149606299	3023.768509	246.2644639	3270.0329729	2.462644639e-07	3.2700329729000002e-06
7.0	106.0	0.062992126	3.181102362	3029.14332	242.9967672	3272.1400872	2.429967672e-07	3.2721400872e-06
7.0	107.0	0.062992126	3.212598425	3069.397366	207.8549274	3277.2522934000003	2.078549274e-07	3.2772522934000007e-06
7.0	108.0	0.062992126	3.244094488	3112.052159	165.0408688	3277.0930277999996	1.650408688e-07	3.2770930278e-06
7.0	109.0	0.062992126	3.275590551	3159.503954	123.773545	3283.277499	1.23773545e-07	3.283277499e-06
7.0	110.0	0.062992126	3.307086614	3204.096073	85.12860465	3289.22467765	8.512860465000001e-08	3.28922467765e-06
7.0	111.0	0.062992126	3.338582677	3245.992626	50.4003309	3296.3929569	5.04003309e-08	3.2963929569000002e-06
7.0	112.0	0.062992126	3.37007874	3283.233467	23.75254286	3306.98600986	2.375254286e-08	3.3069860098600004e-06
7.0	113.0	0.062992126	3.401574803	3320.70772	7.625312709	3328.333032709	7.625312709e-09	3.328333032709e-06
7.0	114.0	0.062992126	3.433070866	3349.234338	16.46920413	3365.70354213	1.6469204130000002e-08	3.3657035421300002e-06
7.0	115.0	0.062992126	3.464566929	3369.100364	17.52057276	3386.62093676	1.7520572760000002e-08	3.3866209367600003e-06
7.0	116.0	0.062992126	3.496062992	3378.173243	3.559710823	3381.732953823	3.5597108230000003e-09	3.3817329538230002e-06
7.0	117.0	0.062992126	3.527559055	3380.775495	1.96105297	3382.7365479699997	1.96105297e-09	3.38273654797e-06
7.0	118.0	0.062992126	3.559055118	3379.010971	2.308263469	3381.319234469	2.308263469e-09	3.3813192344690003e-06
7.0	119.0	0.062992126	3.590551181	3374.920764	3.992736719	3378.913500719	3.992736719e-09	3.378913500719e-06
7.0	120.0	0.062992126	3.622047244	3371.862091	3.281119416	3375.143210416	3.2811194160000005e-09	3.3751432104160003e-06
7.0	121.0	0.062992126	3.653543307	3365.87665	1.671483792	3367.548133792	1.6714837920000001e-09	3.3675481337920003e-06
7.0	122.0	0.062992126	3.68503937	3361.097334	16.51273876	3377.61007276	1.6512738760000004e-08	3.3776100727600005e-06
7.0	123.0	0.062992126	3.716535433	3405.569707	4.192845945	3409.762552945	4.1928459450000005e-09	3.4097625529450004e-06
7.0	124.0	0.062992126	3.748031496	3417.239043	2.484876909	3419.723919909	2.484876909e-09	3.4197239199090003e-06
7.0	125.0	0.062992126	3.779527559	3421.009061	2.039255348	3423.0483163480003	2.039255348e-09	3.4230483163480005e-06
7.0	126.0	0.062992126	3.811023622	3416.313526	2.156518031	3418.470044031	2.156518031e-09	3.418470044031e-06
7.0	127.0	0.062992126	3.842519685	3407.019858	4.431891135	3411.4517491350002	4.431891135e-09	3.4114517491350006e-06
8.0	5.0	0.094488189	0.0	3115.103316	167.8741458	3282.9774618	1.6787414580000002e-07	3.2829774618e-06
8.0	6.0	0.094488189	0.031496063	3096.700272	185.341944	3282.042216	1.8534194400000003e-07	3.282042216e-06
8.0	7.0	0.094488189	0.062992126	3088.976776	214.0669224	3303.0436984	2.1406692240000002e-07	3.3030436984e-06
8.0	8.0	0.094488189	0.094488189	3042.303406	260.030396	3302.333802	2.60030396e-07	3.302333802e-06
8.0	9.0	0.094488189	0.125984252	3086.113254	219.4417295	3305.5549834999997	2.194417295e-07	3.3055549834999998e-06
8.0	10.0	0.094488189	0.157480315	3128.200429	184.6869733	3312.8874023	1.846869733e-07	3.3128874023e-06
8.0	11.0	0.094488189	0.188976378	3168.037607	151.0171833	3319.0547903	1.510171833e-07	3.3190547903000002e-06
8.0	12.0	0.094488189	0.220472441	3206.777414	117.2273134	3324.0047274000003	1.1722731340000001e-07	3.3240047274000005e-06
8.0	13.0	0.094488189	0.251968504	3245.195812	76.63636888	3321.83218088	7.663636888000001e-08	3.3218321808800003e-06
8.0	14.0	0.094488189	0.283464567	3283.674887	50.38542311	3334.06031011	5.038542311e-08	3.33406031011e-06
8.0	15.0	0.094488189	0.31496063	3325.469778	22.12039418	3347.59017218	2.2120394180000002e-08	3.3475901721800003e-06
8.0	16.0	0.094488189	0.346456693	3365.210276	10.00785551	3375.2181315099997	1.0007855510000001e-08	3.37521813151e-06
8.0	17.0	0.094488189	0.377952756	3380.555507	6.832604328	3387.388111328	6.832604328000001e-09	3.387388111328e-06
8.0	18.0	0.094488189	0.409448819	3385.491123	5.599309774	3391.090432774	5.599309774e-09	3.391090432774e-06
8.0	19.0	0.094488189	0.440944882	3382.427787	7.730690704	3390.1584777040002	7.730690704e-09	3.3901584777040006e-06
8.0	20.0	0.094488189	0.472440945	3382.75759	15.23155505	3397.9891450500004	1.523155505e-08	3.3979891450500006e-06
8.0	21.0	0.094488189	0.503937008	3384.103686	2.978679697	3387.082365697	2.978679697e-09	3.387082365697e-06
8.0	22.0	0.094488189	0.535433071	3386.775233	3.456564196	3390.2317971959997	3.4565641960000002e-09	3.390231797196e-06
8.0	23.0	0.094488189	0.566929134	3391.859321	3.066501669	3394.925822669	3.066501669e-09	3.394925822669e-06
8.0	24.0	0.094488189	0.598425197	3391.708603	19.15588302	3410.86448602	1.9155883020000002e-08	3.4108644860200005e-06
8.0	25.0	0.094488189	0.62992126	3392.884648	15.23587506	3408.1205230600003	1.523587506e-08	3.4081205230600005e-06
8.0	26.0	0.094488189	0.661417323	3393.042438	16.30650289	3409.34894089	1.6306502890000002e-08	3.40934894089e-06
8.0	27.0	0.094488189	0.692913386	3380.056287	39.9853705	3420.0416575	3.9985370500000004e-08	3.4200416575000003e-06
8.0	28.0	0.094488189	0.724409449	3382.679945	43.41871898	3426.09866398	4.341871898e-08	3.42609866398e-06
8.0	29.0	0.094488189	0.755905512	3371.269665	54.98634076	3426.25600576	5.4986340760000004e-08	3.42625600576e-06
8.0	30.0	0.094488189	0.787401575	3365.782803	55.7762763	3421.5590793	5.57762763e-08	3.4215590793000003e-06
8.0	31.0	0.094488189	0.818897638	3370.673231	52.09260547	3422.76583647	5.2092605470000006e-08	3.42276583647e-06
8.0	32.0	0.094488189	0.850393701	3387.183646	38.84010603	3426.0237520299997	3.8840106030000004e-08	3.42602375203e-06
8.0	33.0	0.094488189	0.881889764	3401.212914	27.21000214	3428.4229161400003	2.7210002140000002e-08	3.4284229161400003e-06
8.0	34.0	0.094488189	0.913385827	3383.407269	43.79259111	3427.19986011	4.379259111e-08	3.4271998601100003e-06
8.0	35.0	0.094488189	0.94488189	3394.50564	31.65566174	3426.16130174	3.165566174e-08	3.42616130174e-06
8.0	36.0	0.094488189	0.976377953	3393.753062	31.17865037	3424.9317123700002	3.1178650370000004e-08	3.4249317123700004e-06
8.0	37.0	0.094488189	1.007874016	3377.754673	40.84368396	3418.59835696	4.0843683960000004e-08	3.41859835696e-06
8.0	38.0	0.094488189	1.039370079	3378.035225	53.98892465	3432.0241496500003	5.3988924650000005e-08	3.4320241496500005e-06
8.0	39.0	0.094488189	1.070866142	3355.915122	60.35422238	3416.26934438	6.035422238000001e-08	3.41626934438e-06
8.0	40.0	0.094488189	1.102362205	3320.359683	82.6367622	3402.9964452	8.263676220000001e-08	3.4029964452e-06
8.0	41.0	0.094488189	1.133858268	3310.349236	82.72672473	3393.07596073	8.272672473000001e-08	3.3930759607300003e-06
8.0	42.0	0.094488189	1.165354331	3259.321067	140.812309	3400.1333759999998	1.40812309e-07	3.400133376e-06
8.0	43.0	0.094488189	1.196850394	3183.584003	208.5082882	3392.0922912	2.0850828820000003e-07	3.3920922912000003e-06
8.0	44.0	0.094488189	1.228346457	3169.248531	207.5991465	3376.8476775000004	2.075991465e-07	3.3768476775000006e-06
8.0	45.0	0.094488189	1.25984252	3145.285381	218.8486985	3364.1340795	2.1884869850000002e-07	3.3641340795000003e-06
8.0	46.0	0.094488189	1.291338583	3079.106433	286.1820891	3365.2885220999997	2.861820891e-07	3.3652885220999997e-06
8.0	47.0	0.094488189	1.322834646	3106.271251	256.8053347	3363.0765857	2.5680533470000004e-07	3.3630765857000004e-06
8.0	48.0	0.094488189	1.354330709	3138.089565	211.8831594	3349.9727244	2.1188315940000002e-07	3.3499727244e-06
8.0	49.0	0.094488189	1.385826772	3164.357562	169.8504772	3334.2080392000003	1.698504772e-07	3.3342080392000004e-06
8.0	50.0	0.094488189	1.417322835	3190.455166	138.848101	3329.3032670000002	1.3884810100000002e-07	3.3293032670000006e-06
8.0	51.0	0.094488189	1.448818898	3209.426527	115.6479764	3325.0745034	1.1564797640000002e-07	3.3250745034000004e-06
8.0	52.0	0.094488189	1.480314961	3233.802602	87.36520694	3321.16780894	8.736520694e-08	3.3211678089400005e-06
8.0	53.0	0.094488189	1.511811024	3255.198712	63.90419656	3319.10290856	6.390419656e-08	3.3191029085600002e-06
8.0	54.0	0.094488189	1.543307087	3271.532774	41.80510572	3313.33787972	4.180510572e-08	3.31333787972e-06
8.0	55.0	0.094488189	1.57480315	3284.968366	23.65454643	3308.6229124300003	2.365454643e-08	3.3086229124300006e-06
8.0	56.0	0.094488189	1.606299213	3299.401743	4.233769658	3303.6355126579997	4.233769658e-09	3.303635512658e-06
8.0	57.0	0.094488189	1.637795276	3318.592121	3.178148862	3321.770269862	3.1781488620000004e-09	3.321770269862e-06
8.0	58.0	0.094488189	1.669291339	3332.114669	2.570552795	3334.685221795	2.570552795e-09	3.3346852217950002e-06
8.0	59.0	0.094488189	1.700787402	3337.939436	3.211043097	3341.1504790970002	3.2110430970000002e-09	3.3411504790970004e-06
8.0	60.0	0.094488189	1.732283465	3334.968549	3.064906655	3338.033455655	3.0649066550000004e-09	3.3380334556550004e-06
8.0	61.0	0.094488189	1.763779528	3328.607378	17.30044165	3345.90781965	1.7300441650000002e-08	3.34590781965e-06
8.0	62.0	0.094488189	1.795275591	3306.118736	43.48714424	3349.60588024	4.348714424e-08	3.34960588024e-06
8.0	63.0	0.094488189	1.826771654	3307.625577	48.23847714	3355.86405414	4.823847714e-08	3.3558640541400003e-06
8.0	64.0	0.094488189	1.858267717	3299.92758	60.65639472	3360.5839747200002	6.065639472e-08	3.3605839747200006e-06
8.0	65.0	0.094488189	1.88976378	3288.091593	74.25985744	3362.35145044	7.425985744000001e-08	3.3623514504400002e-06
8.0	66.0	0.094488189	1.921259843	3317.054153	47.43075405	3364.48490705	4.743075405e-08	3.36448490705e-06
8.0	67.0	0.094488189	1.952755906	3354.81779	11.86525276	3366.6830427600003	1.1865252760000001e-08	3.3666830427600003e-06
8.0	68.0	0.094488189	1.984251969	3365.974818	3.547789454	3369.522607454	3.5477894540000002e-09	3.3695226074540004e-06
8.0	69.0	0.094488189	2.015748031	3372.455696	3.510878788	3375.966574788	3.510878788e-09	3.3759665747880003e-06
8.0	70.0	0.094488189	2.047244094	3376.16999	2.946445787	3379.116435787	2.9464457870000003e-09	3.379116435787e-06
8.0	71.0	0.094488189	2.078740157	3377.276762	2.940775513	3380.217537513	2.9407755130000004e-09	3.3802175375130002e-06
8.0	72.0	0.094488189	2.11023622	3380.270548	2.312823213	3382.5833712129997	2.3128232130000004e-09	3.382583371213e-06
8.0	73.0	0.094488189	2.141732283	3381.410711	3.41325446	3384.82396546	3.4132544600000004e-09	3.3848239654600005e-06
8.0	74.0	0.094488189	2.173228346	3384.474767	3.479856622	3387.9546236220003	3.479856622e-09	3.3879546236220007e-06
8.0	75.0	0.094488189	2.204724409	3384.508618	7.254827421	3391.7634454209997	7.2548274210000005e-09	3.391763445421e-06
8.0	76.0	0.094488189	2.236220472	3376.565999	6.309116164	3382.875115164	6.309116164e-09	3.3828751151640003e-06
8.0	77.0	0.094488189	2.267716535	3366.264639	3.151473017	3369.416112017	3.151473017e-09	3.3694161120170003e-06
8.0	78.0	0.094488189	2.299212598	3355.185089	3.819101741	3359.004190741	3.819101741e-09	3.359004190741e-06
8.0	79.0	0.094488189	2.330708661	3343.63864	3.200121158	3346.838761158	3.2001211580000002e-09	3.346838761158e-06
8.0	80.0	0.094488189	2.362204724	3328.754245	2.897691149	3331.651936149	2.897691149e-09	3.3316519361490002e-06
8.0	81.0	0.094488189	2.393700787	3310.944335	8.28709834	3319.23143334	8.287098340000001e-09	3.31923143334e-06
8.0	82.0	0.094488189	2.42519685	3292.506551	4.403239571	3296.909790571	4.403239571000001e-09	3.296909790571e-06
8.0	83.0	0.094488189	2.456692913	3286.526477	3.296843651	3289.823320651	3.2968436510000004e-09	3.289823320651e-06
8.0	84.0	0.094488189	2.488188976	3269.571824	3.22017656	3272.79200056	3.2201765600000003e-09	3.27279200056e-06
8.0	85.0	0.094488189	2.519685039	3260.322969	8.535511822	3268.858480822	8.535511822000001e-09	3.268858480822e-06
8.0	86.0	0.094488189	2.551181102	3243.281452	2.986242262	3246.267694262	2.9862422620000003e-09	3.2462676942620005e-06
8.0	87.0	0.094488189	2.582677165	3233.663967	3.677300044	3237.341267044	3.677300044e-09	3.237341267044e-06
8.0	88.0	0.094488189	2.614173228	3213.441154	3.86445927	3217.3056132700003	3.86445927e-09	3.2173056132700007e-06
8.0	89.0	0.094488189	2.645669291	3177.755666	22.53026001	3200.28592601	2.2530260010000002e-08	3.20028592601e-06
8.0	90.0	0.094488189	2.677165354	3100.773434	96.94426269	3197.71769669	9.694426269000001e-08	3.1977176966900004e-06
8.0	91.0	0.094488189	2.708661417	3101.585091	94.4537392	3196.0388302	9.44537392e-08	3.1960388302e-06
8.0	92.0	0.094488189	2.74015748	3104.478411	90.11478883	3194.5931998300002	9.011478883e-08	3.1945931998300003e-06
8.0	93.0	0.094488189	2.771653543	3106.076643	86.99275424	3193.06939724	8.699275424000001e-08	3.1930693972400002e-06
8.0	94.0	0.094488189	2.803149606	3095.711275	97.38885918	3193.10013418	9.738885918e-08	3.1931001341800003e-06
8.0	95.0	0.094488189	2.834645669	3074.503773	131.7454945	3206.2492675	1.317454945e-07	3.2062492675e-06
8.0	96.0	0.094488189	2.866141732	3049.291628	145.18431	3194.475938	1.4518431000000002e-07	3.1944759380000002e-06
8.0	97.0	0.094488189	2.897637795	3039.220148	157.7026054	3196.9227533999997	1.5770260540000002e-07	3.1969227534e-06
8.0	98.0	0.094488189	2.929133858	3008.983051	187.4928492	3196.4759002	1.874928492e-07	3.1964759002e-06
8.0	99.0	0.094488189	2.960629921	2975.793683	224.3592425	3200.1529255	2.243592425e-07	3.2001529255000003e-06
8.0	100.0	0.094488189	2.992125984	2959.769702	239.7127398	3199.4824418	2.397127398e-07	3.1994824418e-06
8.0	101.0	0.094488189	3.023622047	2943.73276	260.7402127	3204.4729727	2.607402127e-07	3.2044729727e-06
8.0	102.0	0.094488189	3.05511811	2934.910007	272.6505984	3207.5606054	2.726505984e-07	3.2075606054e-06
8.0	103.0	0.094488189	3.086614173	2920.68783	289.6249154	3210.3127454	2.8962491540000004e-07	3.2103127454000003e-06
8.0	104.0	0.094488189	3.118110236	2917.103271	291.8849008	3208.9881718	2.9188490080000004e-07	3.2089881718000003e-06
8.0	105.0	0.094488189	3.149606299	2958.301973	264.4194211	3222.7213941	2.644194211e-07	3.2227213941000003e-06
8.0	106.0	0.094488189	3.181102362	3003.053221	206.8171018	3209.8703228	2.068171018e-07	3.2098703228000003e-06
8.0	107.0	0.094488189	3.212598425	3045.334423	173.7873806	3219.1218036	1.7378738060000002e-07	3.2191218036000003e-06
8.0	108.0	0.094488189	3.244094488	3091.102636	139.7338712	3230.8365072	1.3973387120000002e-07	3.2308365072e-06
8.0	109.0	0.094488189	3.275590551	3126.29104	99.40942528	3225.70046528	9.940942528e-08	3.2257004652800005e-06
8.0	110.0	0.094488189	3.307086614	3162.639817	71.55469067	3234.1945076700003	7.155469067e-08	3.2341945076700005e-06
8.0	111.0	0.094488189	3.338582677	3195.117106	42.69143801	3237.8085440100003	4.269143801e-08	3.2378085440100007e-06
8.0	112.0	0.094488189	3.37007874	3225.970615	21.16613098	3247.1367459800003	2.1166130979999998e-08	3.2471367459800006e-06
8.0	113.0	0.094488189	3.401574803	3252.580251	4.537507175	3257.117758175	4.537507175e-09	3.257117758175e-06
8.0	114.0	0.094488189	3.433070866	3270.389905	5.142990523	3275.532895523	5.1429905230000005e-09	3.2755328955230003e-06
8.0	115.0	0.094488189	3.464566929	3283.880982	10.06301229	3293.9439942900003	1.006301229e-08	3.2939439942900004e-06
8.0	116.0	0.094488189	3.496062992	3285.016995	4.213756381	3289.230751381	4.2137563809999995e-09	3.289230751381e-06
8.0	117.0	0.094488189	3.527559055	3283.090018	17.36606257	3300.45608057	1.736606257e-08	3.30045608057e-06
8.0	118.0	0.094488189	3.559055118	3286.688882	13.3218469	3300.0107289	1.3321846900000001e-08	3.3000107289e-06
8.0	119.0	0.094488189	3.590551181	3291.961174	7.927197341	3299.888371341	7.927197341e-09	3.2998883713410004e-06
8.0	120.0	0.094488189	3.622047244	3288.921398	6.166615188	3295.088013188	6.166615188e-09	3.2950880131880003e-06
8.0	121.0	0.094488189	3.653543307	3286.879289	18.80458836	3305.6838773599998	1.880458836e-08	3.30568387736e-06
8.0	122.0	0.094488189	3.68503937	3327.167322	4.209623784	3331.376945784	4.209623784e-09	3.3313769457840002e-06
8.0	123.0	0.094488189	3.716535433	3343.92533	3.585011987	3347.510341987	3.585011987e-09	3.3475103419870003e-06
8.0	124.0	0.094488189	3.748031496	3349.889572	10.90618067	3360.79575267	1.090618067e-08	3.3607957526700004e-06
8.0	125.0	0.094488189	3.779527559	3347.902233	4.547568777	3352.4498017769997	4.547568777000001e-09	3.352449801777e-06
8.0	126.0	0.094488189	3.811023622	3339.394494	9.573702291	3348.968196291	9.573702291e-09	3.348968196291e-06
8.0	127.0	0.094488189	3.842519685	3326.966966	10.93659963	3337.90356563	1.093659963e-08	3.3379035656299998e-06
9.0	5.0	0.125984252	0.0	3037.996889	176.9010475	3214.8979365	1.7690104750000002e-07	3.2148979365000002e-06
9.0	6.0	0.125984252	0.031496063	3017.532923	197.5059178	3215.0388408000003	1.975059178e-07	3.2150388408000006e-06
9.0	7.0	0.125984252	0.062992126	3003.494047	222.6581271	3226.1521741	2.2265812710000001e-07	3.2261521741000004e-06
9.0	8.0	0.125984252	0.094488189	2984.086044	248.5347995	3232.6208435000003	2.485347995e-07	3.2326208435000007e-06
9.0	9.0	0.125984252	0.125984252	3021.853704	218.4835846	3240.3372886	2.184835846e-07	3.2403372886000003e-06
9.0	10.0	0.125984252	0.157480315	3060.078632	198.7561067	3258.8347387000003	1.9875610670000002e-07	3.2588347387000004e-06
9.0	11.0	0.125984252	0.188976378	3098.908056	160.2699195	3259.1779755000002	1.602699195e-07	3.2591779755000005e-06
9.0	12.0	0.125984252	0.220472441	3139.021669	125.5611722	3264.5828412	1.255611722e-07	3.2645828412e-06
9.0	13.0	0.125984252	0.251968504	3172.315126	95.44828414	3267.76341014	9.544828414000001e-08	3.26776341014e-06
9.0	14.0	0.125984252	0.283464567	3210.860341	74.95995604	3285.8202970400002	7.495995604e-08	3.2858202970400005e-06
9.0	15.0	0.125984252	0.31496063	3251.248016	33.63091002	3284.87892602	3.3630910020000006e-08	3.2848789260200002e-06
9.0	16.0	0.125984252	0.346456693	3290.888847	8.648278419	3299.537125419	8.648278419000001e-09	3.2995371254190003e-06
9.0	17.0	0.125984252	0.377952756	3310.076933	2.331692476	3312.408625476	2.3316924760000004e-09	3.312408625476e-06
9.0	18.0	0.125984252	0.409448819	3312.294986	18.73510199	3331.03008799	1.8735101990000003e-08	3.33103008799e-06
9.0	19.0	0.125984252	0.440944882	3309.21289	29.54971685	3338.76260685	2.954971685e-08	3.33876260685e-06
9.0	20.0	0.125984252	0.472440945	3320.309132	11.10916808	3331.41830008	1.1109168080000001e-08	3.33141830008e-06
9.0	21.0	0.125984252	0.503937008	3325.218467	3.113973421	3328.3324404210002	3.1139734210000002e-09	3.3283324404210003e-06
9.0	22.0	0.125984252	0.535433071	3330.366801	3.432706844	3333.7995078440003	3.4327068440000004e-09	3.3337995078440007e-06
9.0	23.0	0.125984252	0.566929134	3336.774755	3.115076071	3339.889831071	3.115076071e-09	3.3398898310710005e-06
9.0	24.0	0.125984252	0.598425197	3336.560944	6.07153035	3342.63247435	6.07153035e-09	3.34263247435e-06
9.0	25.0	0.125984252	0.62992126	3337.362075	5.079575083	3342.441650083	5.079575083e-09	3.342441650083e-06
9.0	26.0	0.125984252	0.661417323	3329.239102	19.92235826	3349.16146026	1.9922358260000002e-08	3.34916146026e-06
9.0	27.0	0.125984252	0.692913386	3329.401673	27.3723052	3356.7739782	2.73723052e-08	3.3567739782e-06
9.0	28.0	0.125984252	0.724409449	3322.620791	38.35077549	3360.97156649	3.835077549e-08	3.36097156649e-06
9.0	29.0	0.125984252	0.755905512	3322.587835	42.55849791	3365.1463329099997	4.255849791e-08	3.36514633291e-06
9.0	30.0	0.125984252	0.787401575	3327.404793	50.83194147	3378.23673447	5.083194147e-08	3.37823673447e-06
9.0	31.0	0.125984252	0.818897638	3308.400137	55.85698239	3364.2571193900003	5.5856982390000005e-08	3.3642571193900003e-06
9.0	32.0	0.125984252	0.850393701	3318.188257	48.01636884	3366.2046258399996	4.801636884e-08	3.36620462584e-06
9.0	33.0	0.125984252	0.881889764	3329.976518	48.56992629	3378.5464442899997	4.856992629e-08	3.3785464442899998e-06
9.0	34.0	0.125984252	0.913385827	3321.408457	51.87002338	3373.27848038	5.187002338e-08	3.3732784803800004e-06
9.0	35.0	0.125984252	0.94488189	3321.868472	47.77742672	3369.6458987200003	4.777742672e-08	3.3696458987200006e-06
9.0	36.0	0.125984252	0.976377953	3325.100778	37.90091745	3363.00169545	3.7900917450000004e-08	3.3630016954500004e-06
9.0	37.0	0.125984252	1.007874016	3310.874336	49.85448698	3360.7288229799997	4.985448698e-08	3.3607288229799998e-06
9.0	38.0	0.125984252	1.039370079	3300.400643	56.5045183	3356.9051613	5.6504518300000006e-08	3.3569051613000004e-06
9.0	39.0	0.125984252	1.070866142	3286.602381	68.15145357	3354.75383457	6.815145357000001e-08	3.3547538345700003e-06
9.0	40.0	0.125984252	1.102362205	3274.201491	74.10533583	3348.30682683	7.410533583e-08	3.34830682683e-06
9.0	41.0	0.125984252	1.133858268	3252.676155	89.271899	3341.948054	8.927189900000001e-08	3.341948054e-06
9.0	42.0	0.125984252	1.165354331	3233.417414	105.594131	3339.011545	1.0559413100000001e-07	3.339011545e-06
9.0	43.0	0.125984252	1.196850394	3169.213463	161.6330645	3330.8465275	1.616330645e-07	3.3308465275e-06
9.0	44.0	0.125984252	1.228346457	3151.150346	172.3334265	3323.4837724999998	1.7233342650000002e-07	3.3234837724999998e-06
9.0	45.0	0.125984252	1.25984252	3131.280261	199.7033001	3330.9835611	1.9970330010000002e-07	3.3309835611000002e-06
9.0	46.0	0.125984252	1.291338583	3109.596785	216.6578311	3326.2546161	2.1665783110000002e-07	3.3262546161000002e-06
9.0	47.0	0.125984252	1.322834646	3038.359921	285.1581145	3323.5180355	2.8515811450000004e-07	3.3235180355000005e-06
9.0	48.0	0.125984252	1.354330709	3066.044203	250.346661	3316.390864	2.50346661e-07	3.316390864e-06
9.0	49.0	0.125984252	1.385826772	3094.404162	217.2166392	3311.6208011999997	2.172166392e-07	3.3116208012e-06
9.0	50.0	0.125984252	1.417322835	3124.805149	182.0904828	3306.8956317999996	1.820904828e-07	3.3068956317999997e-06
9.0	51.0	0.125984252	1.448818898	3149.860923	146.3007072	3296.1616302	1.4630070720000002e-07	3.2961616302000004e-06
9.0	52.0	0.125984252	1.480314961	3175.445472	116.1938504	3291.6393224	1.1619385040000001e-07	3.2916393224e-06
9.0	53.0	0.125984252	1.511811024	3201.710185	81.25620318	3282.9663881799997	8.125620318e-08	3.28296638818e-06
9.0	54.0	0.125984252	1.543307087	3227.265871	56.59066103	3283.85653203	5.659066103e-08	3.28385653203e-06
9.0	55.0	0.125984252	1.57480315	3245.444519	28.00176333	3273.44628233	2.8001763330000002e-08	3.27344628233e-06
9.0	56.0	0.125984252	1.606299213	3261.64311	5.175508814	3266.818618814	5.175508814e-09	3.266818618814e-06
9.0	57.0	0.125984252	1.637795276	3274.934797	3.080706688	3278.015503688	3.080706688e-09	3.278015503688e-06
9.0	58.0	0.125984252	1.669291339	3285.829023	3.301464686	3289.130487686	3.301464686e-09	3.2891304876860003e-06
9.0	59.0	0.125984252	1.700787402	3287.357744	3.206023948	3290.563767948	3.206023948e-09	3.2905637679480004e-06
9.0	60.0	0.125984252	1.732283465	3280.82481	15.5018876	3296.3266976	1.55018876e-08	3.2963266976000003e-06
9.0	61.0	0.125984252	1.763779528	3263.110339	42.35272893	3305.46306793	4.235272893e-08	3.30546306793e-06
9.0	62.0	0.125984252	1.795275591	3272.299495	41.69350212	3313.9929971200004	4.169350212e-08	3.3139929971200007e-06
9.0	63.0	0.125984252	1.826771654	3272.729511	46.75869158	3319.48820258	4.675869158e-08	3.31948820258e-06
9.0	64.0	0.125984252	1.858267717	3269.912613	61.14215158	3331.0547645799998	6.114215158e-08	3.33105476458e-06
9.0	65.0	0.125984252	1.88976378	3309.368025	24.9240134	3334.2920384000004	2.49240134e-08	3.3342920384000004e-06
9.0	66.0	0.125984252	1.921259843	3339.212025	3.099477739	3342.311502739	3.0994777390000003e-09	3.342311502739e-06
9.0	67.0	0.125984252	1.952755906	3348.622749	4.109857783	3352.732606783	4.109857783e-09	3.3527326067830002e-06
9.0	68.0	0.125984252	1.984251969	3350.088987	3.887193965	3353.976180965	3.887193965e-09	3.353976180965e-06
9.0	69.0	0.125984252	2.015748031	3348.0557	4.61317419	3352.6688741899998	4.61317419e-09	3.35266887419e-06
9.0	70.0	0.125984252	2.047244094	3349.533844	1.794705609	3351.328549609	1.794705609e-09	3.3513285496090003e-06
9.0	71.0	0.125984252	2.078740157	3347.703829	3.449060587	3351.152889587	3.449060587e-09	3.3511528895870005e-06
9.0	72.0	0.125984252	2.11023622	3350.844186	2.011151736	3352.855337736	2.011151736e-09	3.3528553377360003e-06
9.0	73.0	0.125984252	2.141732283	3348.067855	3.481635787	3351.5494907869997	3.4816357870000004e-09	3.351549490787e-06
9.0	74.0	0.125984252	2.173228346	3353.799477	4.054636107	3357.854113107	4.054636107000001e-09	3.357854113107e-06
9.0	75.0	0.125984252	2.204724409	3350.793782	3.098585695	3353.8923676950003	3.0985856950000005e-09	3.3538923676950004e-06
9.0	76.0	0.125984252	2.236220472	3345.854446	2.293830785	3348.148276785	2.2938307850000002e-09	3.348148276785e-06
9.0	77.0	0.125984252	2.267716535	3337.421724	2.307533052	3339.729257052	2.3075330520000002e-09	3.339729257052e-06
9.0	78.0	0.125984252	2.299212598	3332.643168	2.961892285	3335.605060285	2.961892285e-09	3.3356050602850004e-06
9.0	79.0	0.125984252	2.330708661	3318.604853	1.98687573	3320.59172873	1.9868757300000003e-09	3.32059172873e-06
9.0	80.0	0.125984252	2.362204724	3308.801573	3.914724158	3312.716297158	3.914724158e-09	3.3127162971580002e-06
9.0	81.0	0.125984252	2.393700787	3296.334827	3.625230327	3299.960057327	3.6252303270000003e-09	3.299960057327e-06
9.0	82.0	0.125984252	2.42519685	3278.015558	4.453773393	3282.469331393	4.453773393e-09	3.2824693313930006e-06
9.0	83.0	0.125984252	2.456692913	3262.588548	10.15426425	3272.74281225	1.0154264250000002e-08	3.2727428122500004e-06
9.0	84.0	0.125984252	2.488188976	3251.567184	4.51444214	3256.08162614	4.51444214e-09	3.2560816261400002e-06
9.0	85.0	0.125984252	2.519685039	3241.444578	5.145838925	3246.590416925	5.145838925e-09	3.2465904169250006e-06
9.0	86.0	0.125984252	2.551181102	3226.842418	5.60095664	3232.44337464	5.60095664e-09	3.23244337464e-06
9.0	87.0	0.125984252	2.582677165	3218.678184	9.675990639	3228.3541746389997	9.675990639000001e-09	3.228354174639e-06
9.0	88.0	0.125984252	2.614173228	3201.564594	3.413616396	3204.978210396	3.4136163960000004e-09	3.2049782103960004e-06
9.0	89.0	0.125984252	2.645669291	3166.28615	8.539900183	3174.826050183	8.539900183000001e-09	3.174826050183e-06
9.0	90.0	0.125984252	2.677165354	3058.376727	110.4676224	3168.8443494	1.104676224e-07	3.1688443494e-06
9.0	91.0	0.125984252	2.708661417	3055.721527	115.0163775	3170.7379045000002	1.1501637750000001e-07	3.1707379045000004e-06
9.0	92.0	0.125984252	2.74015748	3063.81325	106.7425876	3170.5558376000004	1.067425876e-07	3.1705558376000004e-06
9.0	93.0	0.125984252	2.771653543	3068.127178	110.5971564	3178.7243344000003	1.1059715640000001e-07	3.1787243344000004e-06
9.0	94.0	0.125984252	2.803149606	3059.530689	122.3227736	3181.8534626	1.2232277360000002e-07	3.1818534626000004e-06
9.0	95.0	0.125984252	2.834645669	3044.916255	136.5503282	3181.4665832	1.365503282e-07	3.1814665832e-06
9.0	96.0	0.125984252	2.866141732	3019.107589	171.7279005	3190.8354895	1.7172790050000002e-07	3.1908354895000005e-06
9.0	97.0	0.125984252	2.897637795	3007.333777	179.5129551	3186.8467321	1.7951295510000002e-07	3.1868467321e-06
9.0	98.0	0.125984252	2.929133858	2971.760488	213.7884015	3185.5488895	2.137884015e-07	3.1855488895e-06
9.0	99.0	0.125984252	2.960629921	2951.333908	229.2349065	3180.5688145	2.292349065e-07	3.1805688145e-06
9.0	100.0	0.125984252	2.992125984	2942.06895	240.7259104	3182.7948604	2.4072591040000003e-07	3.1827948604e-06
9.0	101.0	0.125984252	3.023622047	2924.447209	257.0119809	3181.4591898999997	2.5701198090000007e-07	3.1814591899e-06
9.0	102.0	0.125984252	3.05511811	2911.395749	273.307449	3184.7031979999997	2.73307449e-07	3.1847031979999997e-06
9.0	103.0	0.125984252	3.086614173	2897.611763	295.9662403	3193.5780033	2.959662403e-07	3.1935780033e-06
9.0	104.0	0.125984252	3.118110236	2898.073371	303.6775876	3201.7509586	3.036775876e-07	3.2017509586e-06
9.0	105.0	0.125984252	3.149606299	2932.005373	275.5738152	3207.5791882	2.7557381520000004e-07	3.2075791882e-06
9.0	106.0	0.125984252	3.181102362	3009.575765	202.0602996	3211.6360646000003	2.0206029960000002e-07	3.2116360646000003e-06
9.0	107.0	0.125984252	3.212598425	3022.262117	194.5975871	3216.8597041000003	1.945975871e-07	3.2168597041000003e-06
9.0	108.0	0.125984252	3.244094488	3060.350048	153.332545	3213.682593	1.5333254500000003e-07	3.213682593e-06
9.0	109.0	0.125984252	3.275590551	3097.924796	117.753605	3215.6784009999997	1.17753605e-07	3.215678401e-06
9.0	110.0	0.125984252	3.307086614	3128.84006	91.02084687	3219.86090687	9.102084687000001e-08	3.21986090687e-06
9.0	111.0	0.125984252	3.338582677	3158.993654	66.11971237	3225.1133663699998	6.611971237e-08	3.22511336637e-06
9.0	112.0	0.125984252	3.37007874	3184.009556	49.4466872	3233.4562432	4.9446687200000006e-08	3.2334562432e-06
9.0	113.0	0.125984252	3.401574803	3207.628647	35.61948286	3243.24812986	3.561948286e-08	3.2432481298600003e-06
9.0	114.0	0.125984252	3.433070866	3222.876018	24.39008041	3247.26609841	2.4390080410000003e-08	3.24726609841e-06
9.0	115.0	0.125984252	3.464566929	3226.016215	29.1133818	3255.1295968	2.91133818e-08	3.2551295968000004e-06
9.0	116.0	0.125984252	3.496062992	3219.558396	48.77811879	3268.33651479	4.877811879e-08	3.2683365147900003e-06
9.0	117.0	0.125984252	3.527559055	3222.170222	58.04660236	3280.2168243600004	5.804660236e-08	3.2802168243600004e-06
9.0	118.0	0.125984252	3.559055118	3227.763371	58.19011085	3285.95348185	5.8190110850000007e-08	3.28595348185e-06
9.0	119.0	0.125984252	3.590551181	3243.249391	41.59568777	3284.84507877	4.159568777e-08	3.28484507877e-06
9.0	120.0	0.125984252	3.622047244	3260.308548	25.79377042	3286.10231842	2.5793770420000002e-08	3.28610231842e-06
9.0	121.0	0.125984252	3.653543307	3263.551826	25.8862981	3289.4381241	2.5886298100000002e-08	3.2894381241000003e-06
9.0	122.0	0.125984252	3.68503937	3308.489219	7.44680612	3315.93602512	7.44680612e-09	3.3159360251200004e-06
9.0	123.0	0.125984252	3.716535433	3335.200111	6.825836406	3342.025947406	6.825836406e-09	3.342025947406e-06
9.0	124.0	0.125984252	3.748031496	3347.851237	9.580454282	3357.431691282	9.580454282e-09	3.3574316912820003e-06
9.0	125.0	0.125984252	3.779527559	3345.36589	7.604200069	3352.970090069	7.604200069000001e-09	3.352970090069e-06
9.0	126.0	0.125984252	3.811023622	3332.110775	9.634512853	3341.7452878530003	9.634512853000001e-09	3.3417452878530005e-06
9.0	127.0	0.125984252	3.842519685	3314.258144	5.950998102	3320.209142102	5.950998102e-09	3.320209142102e-06
10.0	5.0	0.157480315	0.0	3009.842356	203.1259118	3212.9682678	2.0312591180000002e-07	3.2129682678e-06
10.0	6.0	0.157480315	0.031496063	3014.32513	205.4381158	3219.7632458000003	2.054381158e-07	3.2197632458000006e-06
10.0	7.0	0.157480315	0.062992126	3011.011173	214.2159886	3225.2271616	2.1421598860000002e-07	3.2252271616e-06
10.0	8.0	0.157480315	0.094488189	2996.066997	235.1802591	3231.2472561	2.3518025910000003e-07	3.2312472561000003e-06
10.0	9.0	0.157480315	0.125984252	3028.743371	208.1582588	3236.9016298	2.081582588e-07	3.2369016298000003e-06
10.0	10.0	0.157480315	0.157480315	3066.937661	173.2906935	3240.2283545	1.732906935e-07	3.2402283545000002e-06
10.0	11.0	0.157480315	0.188976378	3100.376841	134.428297	3234.8051379999997	1.3442829699999998e-07	3.2348051379999997e-06
10.0	12.0	0.157480315	0.220472441	3136.204004	106.0606627	3242.2646667000004	1.060606627e-07	3.2422646667000005e-06
10.0	13.0	0.157480315	0.251968504	3174.143381	78.97730279	3253.12068379	7.897730279e-08	3.25312068379e-06
10.0	14.0	0.157480315	0.283464567	3210.31417	57.64517493	3267.95934493	5.764517493000001e-08	3.2679593449300005e-06
10.0	15.0	0.157480315	0.31496063	3249.636047	26.0598311	3275.6958781	2.60598311e-08	3.2756958781e-06
10.0	16.0	0.157480315	0.346456693	3281.683873	4.213574204	3285.897447204	4.213574204e-09	3.285897447204e-06
10.0	17.0	0.157480315	0.377952756	3296.655465	4.526063192	3301.181528192	4.526063192e-09	3.301181528192e-06
10.0	18.0	0.157480315	0.409448819	3298.519255	3.030964915	3301.550219915	3.0309649150000005e-09	3.3015502199150004e-06
10.0	19.0	0.157480315	0.440944882	3302.787595	6.171304351	3308.9588993509997	6.171304351e-09	3.308958899351e-06
10.0	20.0	0.157480315	0.472440945	3310.341894	3.039876407	3313.381770407	3.039876407e-09	3.3133817704070002e-06
10.0	21.0	0.157480315	0.503937008	3316.874806	5.350081929	3322.224887929	5.3500819290000006e-09	3.3222248879290002e-06
10.0	22.0	0.157480315	0.535433071	3323.36582	12.86720589	3336.23302589	1.286720589e-08	3.33623302589e-06
10.0	23.0	0.157480315	0.566929134	3325.992344	9.988235439	3335.980579439	9.988235439000001e-09	3.335980579439e-06
10.0	24.0	0.157480315	0.598425197	3324.041356	12.52936751	3336.5707235100003	1.252936751e-08	3.3365707235100004e-06
10.0	25.0	0.157480315	0.62992126	3317.830507	14.54197803	3332.37248503	1.454197803e-08	3.3323724850300003e-06
10.0	26.0	0.157480315	0.661417323	3315.678237	30.82519161	3346.50342861	3.0825191610000006e-08	3.3465034286100003e-06
10.0	27.0	0.157480315	0.692913386	3313.249263	26.2369866	3339.4862496	2.6236986600000004e-08	3.3394862496000004e-06
10.0	28.0	0.157480315	0.724409449	3308.141047	34.95537806	3343.09642506	3.495537806e-08	3.3430964250600003e-06
10.0	29.0	0.157480315	0.755905512	3295.343499	44.95278787	3340.29628687	4.495278787e-08	3.34029628687e-06
10.0	30.0	0.157480315	0.787401575	3288.511775	55.3841123	3343.8958873	5.53841123e-08	3.3438958873000003e-06
10.0	31.0	0.157480315	0.818897638	3287.669056	55.84110797	3343.51016397	5.5841107970000004e-08	3.3435101639700005e-06
10.0	32.0	0.157480315	0.850393701	3299.159111	41.11760218	3340.27671318	4.1117602180000004e-08	3.34027671318e-06
10.0	33.0	0.157480315	0.881889764	3303.517556	40.9882279	3344.5057838999996	4.09882279e-08	3.3445057839e-06
10.0	34.0	0.157480315	0.913385827	3306.890716	31.62740549	3338.51812149	3.1627405490000006e-08	3.33851812149e-06
10.0	35.0	0.157480315	0.94488189	3309.070571	33.51554333	3342.5861143300003	3.351554333e-08	3.3425861143300004e-06
10.0	36.0	0.157480315	0.976377953	3289.171994	47.91330029	3337.0852942899996	4.7913300290000004e-08	3.33708529429e-06
10.0	37.0	0.157480315	1.007874016	3279.748474	56.39572541	3336.14419941	5.639572541e-08	3.3361441994100004e-06
10.0	38.0	0.157480315	1.039370079	3262.668632	68.64488816	3331.31352016	6.864488815999999e-08	3.33131352016e-06
10.0	39.0	0.157480315	1.070866142	3250.043878	77.03583838	3327.07971638	7.703583838000001e-08	3.32707971638e-06
10.0	40.0	0.157480315	1.102362205	3239.504191	82.34565166	3321.84984266	8.234565166e-08	3.3218498426600003e-06
10.0	41.0	0.157480315	1.133858268	3224.043968	90.87527411	3314.91924211	9.087527411000001e-08	3.3149192421100003e-06
10.0	42.0	0.157480315	1.165354331	3174.068722	135.6571706	3309.7258926	1.356571706e-07	3.3097258926e-06
10.0	43.0	0.157480315	1.196850394	3158.485328	151.9725706	3310.4578986	1.5197257060000003e-07	3.3104578986000003e-06
10.0	44.0	0.157480315	1.228346457	3133.087318	173.7814268	3306.8687448	1.737814268e-07	3.3068687448000003e-06
10.0	45.0	0.157480315	1.25984252	3121.052533	181.7812263	3302.8337593	1.817812263e-07	3.3028337593e-06
10.0	46.0	0.157480315	1.291338583	3062.551116	226.7682928	3289.3194088	2.2676829280000002e-07	3.2893194088000003e-06
10.0	47.0	0.157480315	1.322834646	3060.948436	240.3059964	3301.2544324	2.4030599640000003e-07	3.3012544324000002e-06
10.0	48.0	0.157480315	1.354330709	3027.688332	252.5797763	3280.2681083	2.525797763e-07	3.2802681083000005e-06
10.0	49.0	0.157480315	1.385826772	3053.770266	219.590139	3273.360405	2.19590139e-07	3.273360405e-06
10.0	50.0	0.157480315	1.417322835	3081.307589	198.9867573	3280.2943463	1.989867573e-07	3.2802943463000002e-06
10.0	51.0	0.157480315	1.448818898	3105.109907	164.6475983	3269.7575053	1.6464759830000002e-07	3.2697575053000004e-06
10.0	52.0	0.157480315	1.480314961	3137.707525	125.299122	3263.0066469999997	1.25299122e-07	3.263006647e-06
10.0	53.0	0.157480315	1.511811024	3175.822065	75.2935207	3251.1155857	7.529352070000001e-08	3.2511155857e-06
10.0	54.0	0.157480315	1.543307087	3211.035978	36.63879015	3247.67476815	3.663879015e-08	3.2476747681500004e-06
10.0	55.0	0.157480315	1.57480315	3230.502253	12.80818378	3243.31043678	1.280818378e-08	3.2433104367800005e-06
10.0	56.0	0.157480315	1.606299213	3239.685068	3.185251374	3242.870319374	3.1852513740000002e-09	3.242870319374e-06
10.0	57.0	0.157480315	1.637795276	3241.664723	2.49755858	3244.1622815799997	2.4975585800000005e-09	3.24416228158e-06
10.0	58.0	0.157480315	1.669291339	3239.626656	13.56290572	3253.18956172	1.3562905720000001e-08	3.25318956172e-06
10.0	59.0	0.157480315	1.700787402	3215.068934	52.25855913	3267.3274931299998	5.225855913e-08	3.26732749313e-06
10.0	60.0	0.157480315	1.732283465	3230.792773	42.1244555	3272.9172285	4.2124455500000005e-08	3.2729172285e-06
10.0	61.0	0.157480315	1.763779528	3241.91704	40.30380825	3282.22084825	4.030380825000001e-08	3.2822208482500004e-06
10.0	62.0	0.157480315	1.795275591	3265.760295	27.43170291	3293.19199791	2.743170291e-08	3.29319199791e-06
10.0	63.0	0.157480315	1.826771654	3303.883111	3.155967331	3307.039078331	3.155967331e-09	3.307039078331e-06
10.0	64.0	0.157480315	1.858267717	3314.472812	3.395595476	3317.868407476	3.395595476e-09	3.3178684074760002e-06
10.0	65.0	0.157480315	1.88976378	3322.849378	3.524084644	3326.373462644	3.5240846440000003e-09	3.326373462644e-06
10.0	66.0	0.157480315	1.921259843	3325.45268	3.522429316	3328.975109316	3.5224293160000003e-09	3.328975109316e-06
10.0	67.0	0.157480315	1.952755906	3324.59942	3.166467806	3327.765887806	3.1664678060000003e-09	3.3277658878060003e-06
10.0	68.0	0.157480315	1.984251969	3322.054202	3.049072364	3325.103274364	3.0490723640000005e-09	3.325103274364e-06
10.0	69.0	0.157480315	2.015748031	3317.349776	2.194139652	3319.543915652	2.1941396520000002e-09	3.3195439156520005e-06
10.0	70.0	0.157480315	2.047244094	3313.393413	1.955984599	3315.349397599	1.955984599e-09	3.3153493975990003e-06
10.0	71.0	0.157480315	2.078740157	3310.831298	3.0489939	3313.8802919	3.0489939000000002e-09	3.3138802919000004e-06
10.0	72.0	0.157480315	2.11023622	3309.776183	4.120607254	3313.896790254	4.1206072540000004e-09	3.313896790254e-06
10.0	73.0	0.157480315	2.141732283	3309.701391	3.484554896	3313.1859458960002	3.4845548960000005e-09	3.3131859458960004e-06
10.0	74.0	0.157480315	2.173228346	3306.12988	3.571949632	3309.7018296319998	3.571949632e-09	3.309701829632e-06
10.0	75.0	0.157480315	2.204724409	3304.042382	3.287853449	3307.330235449	3.287853449e-09	3.3073302354490005e-06
10.0	76.0	0.157480315	2.236220472	3295.08293	3.122776531	3298.205706531	3.122776531e-09	3.298205706531e-06
10.0	77.0	0.157480315	2.267716535	3289.007188	3.808253451	3292.815441451	3.808253451e-09	3.292815441451e-06
10.0	78.0	0.157480315	2.299212598	3280.628768	6.139224825	3286.767992825	6.1392248250000005e-09	3.2867679928250003e-06
10.0	79.0	0.157480315	2.330708661	3265.416921	2.957310413	3268.374231413	2.9573104130000004e-09	3.2683742314130003e-06
10.0	80.0	0.157480315	2.362204724	3258.318533	2.154941165	3260.473474165	2.154941165e-09	3.260473474165e-06
10.0	81.0	0.157480315	2.393700787	3233.808594	10.34339939	3244.15199339	1.034339939e-08	3.2441519933900003e-06
10.0	82.0	0.157480315	2.42519685	3215.408808	12.75268857	3228.16149657	1.275268857e-08	3.22816149657e-06
10.0	83.0	0.157480315	2.456692913	3206.884114	6.452675517	3213.336789517	6.452675517000001e-09	3.2133367895170003e-06
10.0	84.0	0.157480315	2.488188976	3196.055512	3.382357738	3199.437869738	3.3823577380000003e-09	3.199437869738e-06
10.0	85.0	0.157480315	2.519685039	3180.284962	3.270754268	3183.555716268	3.2707542680000004e-09	3.1835557162680006e-06
10.0	86.0	0.157480315	2.551181102	3170.587054	2.0633422	3172.6503962	2.0633422000000003e-09	3.1726503962000003e-06
10.0	87.0	0.157480315	2.582677165	3151.565426	7.017477951	3158.582903951	7.017477951e-09	3.158582903951e-06
10.0	88.0	0.157480315	2.614173228	3126.015827	14.65253083	3140.6683578300003	1.4652530830000001e-08	3.1406683578300005e-06
10.0	89.0	0.157480315	2.645669291	3058.223979	78.76918217	3136.99316117	7.876918217e-08	3.1369931611700002e-06
10.0	90.0	0.157480315	2.677165354	2992.335208	139.5001262	3131.8353342	1.3950012620000002e-07	3.1318353342e-06
10.0	91.0	0.157480315	2.708661417	2962.995193	165.4461947	3128.4413877	1.6544619470000002e-07	3.1284413877e-06
10.0	92.0	0.157480315	2.74015748	2981.684684	146.3854467	3128.0701307	1.463854467e-07	3.1280701307000003e-06
10.0	93.0	0.157480315	2.771653543	2974.937044	155.2153412	3130.1523852	1.5521534120000001e-07	3.1301523852000002e-06
10.0	94.0	0.157480315	2.803149606	2958.87074	165.8077477	3124.6784877	1.658077477e-07	3.1246784877000002e-06
10.0	95.0	0.157480315	2.834645669	2924.007373	201.8238041	3125.8311771	2.018238041e-07	3.1258311771e-06
10.0	96.0	0.157480315	2.866141732	2907.449816	224.4530881	3131.9029041	2.2445308810000003e-07	3.1319029041000003e-06
10.0	97.0	0.157480315	2.897637795	2889.133257	235.2004152	3124.3336722	2.3520041520000003e-07	3.1243336722e-06
10.0	98.0	0.157480315	2.929133858	2879.659932	244.7994878	3124.4594198	2.4479948780000003e-07	3.1244594198000004e-06
10.0	99.0	0.157480315	2.960629921	2870.381464	256.3124603	3126.6939243	2.5631246030000004e-07	3.1266939243000005e-06
10.0	100.0	0.157480315	2.992125984	2857.620196	278.535594	3136.15579	2.78535594e-07	3.13615579e-06
10.0	101.0	0.157480315	3.023622047	2831.457126	300.6510673	3132.1081932999996	3.0065106730000005e-07	3.1321081932999996e-06
10.0	102.0	0.157480315	3.05511811	2810.583615	320.6862062	3131.2698212	3.2068620620000004e-07	3.1312698212000002e-06
10.0	103.0	0.157480315	3.086614173	2822.694286	310.9041574	3133.5984433999997	3.109041574e-07	3.1335984433999998e-06
10.0	104.0	0.157480315	3.118110236	2868.833747	267.0695022	3135.9032492	2.670695022e-07	3.1359032492000003e-06
10.0	105.0	0.157480315	3.149606299	2907.099411	232.1361368	3139.2355478	2.321361368e-07	3.1392355478e-06
10.0	106.0	0.157480315	3.181102362	2946.147204	204.4783285	3150.6255324999997	2.0447832850000001e-07	3.1506255325e-06
10.0	107.0	0.157480315	3.212598425	2980.306195	163.1967634	3143.5029584000004	1.6319676340000002e-07	3.1435029584000007e-06
10.0	108.0	0.157480315	3.244094488	3012.893621	135.4437129	3148.3373339	1.3544371290000003e-07	3.1483373339000002e-06
10.0	109.0	0.157480315	3.275590551	3039.139371	113.5855087	3152.7248797	1.1358550870000002e-07	3.1527248797000004e-06
10.0	110.0	0.157480315	3.307086614	3063.153349	95.45412338	3158.60747238	9.545412338000001e-08	3.1586074723800003e-06
10.0	111.0	0.157480315	3.338582677	3082.55555	81.72149763	3164.27704763	8.172149763000001e-08	3.1642770476300004e-06
10.0	112.0	0.157480315	3.37007874	3092.129165	79.12239672	3171.2515617199997	7.912239672000001e-08	3.17125156172e-06
10.0	113.0	0.157480315	3.401574803	3095.512356	83.2485013	3178.7608573	8.324850130000001e-08	3.1787608573000006e-06
10.0	114.0	0.157480315	3.433070866	3094.586629	89.50546185	3184.0920908499997	8.950546185000001e-08	3.18409209085e-06
10.0	115.0	0.157480315	3.464566929	3097.703993	89.13807228	3186.84206528	8.913807228000001e-08	3.1868420652800004e-06
10.0	116.0	0.157480315	3.496062992	3099.273065	97.86447558	3197.13754058	9.786447558000001e-08	3.19713754058e-06
10.0	117.0	0.157480315	3.527559055	3105.897962	93.58420589	3199.48216789	9.358420589000002e-08	3.19948216789e-06
10.0	118.0	0.157480315	3.559055118	3124.255365	77.33977907	3201.59514407	7.733977907000002e-08	3.2015951440700002e-06
10.0	119.0	0.157480315	3.590551181	3136.341939	70.99504083	3207.33697983	7.099504083e-08	3.20733697983e-06
10.0	120.0	0.157480315	3.622047244	3176.203985	38.51575333	3214.71973833	3.851575333e-08	3.21471973833e-06
10.0	121.0	0.157480315	3.653543307	3222.030348	8.959160878	3230.989508878	8.959160878000001e-09	3.230989508878e-06
10.0	122.0	0.157480315	3.68503937	3254.955426	3.420040213	3258.375466213	3.4200402130000005e-09	3.258375466213e-06
10.0	123.0	0.157480315	3.716535433	3265.678178	2.875605616	3268.553783616	2.8756056160000003e-09	3.268553783616e-06
10.0	124.0	0.157480315	3.748031496	3262.737023	9.647125585	3272.3841485850003	9.647125585e-09	3.2723841485850006e-06
10.0	125.0	0.157480315	3.779527559	3251.132763	3.284355699	3254.417118699	3.284355699e-09	3.2544171186990006e-06
10.0	126.0	0.157480315	3.811023622	3229.908755	4.311250723	3234.2200057229998	4.311250723e-09	3.234220005723e-06
10.0	127.0	0.157480315	3.842519685	3221.534334	9.50318651	3231.03752051	9.503186510000002e-09	3.23103752051e-06
11.0	5.0	0.188976378	0.0	2975.28969	178.5775864	3153.8672764000003	1.785775864e-07	3.1538672764000006e-06
11.0	6.0	0.188976378	0.031496063	2981.495342	170.4339036	3151.9292456000003	1.7043390360000002e-07	3.1519292456000004e-06
11.0	7.0	0.188976378	0.062992126	2978.440059	176.1627087	3154.6027677	1.761627087e-07	3.1546027677000005e-06
11.0	8.0	0.188976378	0.094488189	2961.963333	207.2825763	3169.2459093	2.072825763e-07	3.1692459093000005e-06
11.0	9.0	0.188976378	0.125984252	2957.645659	216.7152008	3174.3608597999996	2.1671520080000002e-07	3.1743608598e-06
11.0	10.0	0.188976378	0.157480315	2994.445181	187.456389	3181.90157	1.8745638900000002e-07	3.1819015700000004e-06
11.0	11.0	0.188976378	0.188976378	3028.658442	148.5088016	3177.1672436	1.485088016e-07	3.1771672436e-06
11.0	12.0	0.188976378	0.220472441	3065.492466	125.5776965	3191.0701625	1.255776965e-07	3.1910701625000004e-06
11.0	13.0	0.188976378	0.251968504	3098.878643	100.2550287	3199.1336717	1.0025502870000001e-07	3.1991336717e-06
11.0	14.0	0.188976378	0.283464567	3132.884784	74.5986585	3207.4834425	7.45986585e-08	3.2074834425000002e-06
11.0	15.0	0.188976378	0.31496063	3169.114251	43.04519346	3212.15944446	4.304519346e-08	3.21215944446e-06
11.0	16.0	0.188976378	0.346456693	3208.418296	9.386666749	3217.804962749	9.386666749e-09	3.2178049627490002e-06
11.0	17.0	0.188976378	0.377952756	3233.246244	3.407842613	3236.654086613	3.4078426130000004e-09	3.2366540866130002e-06
11.0	18.0	0.188976378	0.409448819	3241.538044	5.030581467	3246.568625467	5.030581467e-09	3.246568625467e-06
11.0	19.0	0.188976378	0.440944882	3239.473721	10.02826672	3249.5019877199998	1.0028266720000001e-08	3.24950198772e-06
11.0	20.0	0.188976378	0.472440945	3247.037539	2.785901648	3249.823440648	2.785901648e-09	3.2498234406480002e-06
11.0	21.0	0.188976378	0.503937008	3252.833497	4.469935742	3257.303432742	4.469935742e-09	3.2573034327420003e-06
11.0	22.0	0.188976378	0.535433071	3262.290423	6.553231422	3268.843654422	6.553231422e-09	3.268843654422e-06
11.0	23.0	0.188976378	0.566929134	3266.666289	7.555669089	3274.2219580889996	7.555669089e-09	3.2742219580889996e-06
11.0	24.0	0.188976378	0.598425197	3267.52225	5.576112532	3273.098362532	5.576112532e-09	3.273098362532e-06
11.0	25.0	0.188976378	0.62992126	3258.606917	13.31825739	3271.92517439	1.331825739e-08	3.2719251743900002e-06
11.0	26.0	0.188976378	0.661417323	3257.251086	23.08884403	3280.3399300300002	2.3088844030000004e-08	3.2803399300300006e-06
11.0	27.0	0.188976378	0.692913386	3254.838785	16.7439639	3271.5827489	1.67439639e-08	3.2715827489e-06
11.0	28.0	0.188976378	0.724409449	3234.743739	37.31899604	3272.06273504	3.731899604e-08	3.2720627350400003e-06
11.0	29.0	0.188976378	0.755905512	3230.2356	51.93893703	3282.17453703	5.1938937030000004e-08	3.28217453703e-06
11.0	30.0	0.188976378	0.787401575	3237.269614	45.67222809	3282.9418420899997	4.567222809e-08	3.2829418420899997e-06
11.0	31.0	0.188976378	0.818897638	3238.758089	54.50047366	3293.25856266	5.450047366e-08	3.29325856266e-06
11.0	32.0	0.188976378	0.850393701	3243.860615	42.52407429	3286.38468929	4.252407429e-08	3.28638468929e-06
11.0	33.0	0.188976378	0.881889764	3236.395779	58.96510376	3295.36088276	5.896510376e-08	3.2953608827600003e-06
11.0	34.0	0.188976378	0.913385827	3228.277744	56.19717158	3284.47491558	5.619717158000001e-08	3.28447491558e-06
11.0	35.0	0.188976378	0.94488189	3237.776818	43.50719422	3281.28401222	4.350719422e-08	3.28128401222e-06
11.0	36.0	0.188976378	0.976377953	3251.845517	40.94790777	3292.79342477	4.094790777e-08	3.2927934247700003e-06
11.0	37.0	0.188976378	1.007874016	3229.799917	52.57115012	3282.3710671199997	5.257115012e-08	3.28237106712e-06
11.0	38.0	0.188976378	1.039370079	3223.429291	68.17590714	3291.60519814	6.817590714000001e-08	3.29160519814e-06
11.0	39.0	0.188976378	1.070866142	3211.557799	58.34757427	3269.9053732700004	5.834757427000001e-08	3.2699053732700008e-06
11.0	40.0	0.188976378	1.102362205	3188.443219	74.96043869	3263.4036576900003	7.496043869e-08	3.2634036576900007e-06
11.0	41.0	0.188976378	1.133858268	3179.589838	79.43515115	3259.02498915	7.943515115000001e-08	3.25902498915e-06
11.0	42.0	0.188976378	1.165354331	3166.616875	104.1352737	3270.7521487000004	1.041352737e-07	3.2707521487000005e-06
11.0	43.0	0.188976378	1.196850394	3129.89517	136.2110196	3266.1061895999997	1.362110196e-07	3.2661061896e-06
11.0	44.0	0.188976378	1.228346457	3126.524527	137.4483708	3263.9728978	1.374483708e-07	3.2639728978e-06
11.0	45.0	0.188976378	1.25984252	3098.863539	152.0375113	3250.9010503	1.520375113e-07	3.2509010503000003e-06
11.0	46.0	0.188976378	1.291338583	3073.272038	168.1552276	3241.4272656000003	1.681552276e-07	3.2414272656000006e-06
11.0	47.0	0.188976378	1.322834646	2983.788939	266.9882605	3250.7771995000003	2.6698826050000003e-07	3.2507771995000004e-06
11.0	48.0	0.188976378	1.354330709	2983.478308	269.5451981	3253.0235061000003	2.695451981e-07	3.2530235061000007e-06
11.0	49.0	0.188976378	1.385826772	2990.010455	243.0626423	3233.0730973	2.430626423e-07	3.2330730973e-06
11.0	50.0	0.188976378	1.417322835	3010.268481	220.6893607	3230.9578417000002	2.2068936070000003e-07	3.2309578417000007e-06
11.0	51.0	0.188976378	1.448818898	3042.165736	182.5437686	3224.7095046	1.825437686e-07	3.2247095046e-06
11.0	52.0	0.188976378	1.480314961	3076.368305	142.6000013	3218.9683062999998	1.426000013e-07	3.2189683063e-06
11.0	53.0	0.188976378	1.511811024	3116.406443	111.5793574	3227.9858004	1.1157935740000001e-07	3.2279858004e-06
11.0	54.0	0.188976378	1.543307087	3156.544413	58.11288472	3214.65729772	5.811288472e-08	3.21465729772e-06
11.0	55.0	0.188976378	1.57480315	3181.781404	26.28888481	3208.07028881	2.628888481e-08	3.2080702888100003e-06
11.0	56.0	0.188976378	1.606299213	3191.848361	15.70159572	3207.54995672	1.5701595720000002e-08	3.20754995672e-06
11.0	57.0	0.188976378	1.637795276	3192.341384	19.30964188	3211.65102588	1.9309641880000003e-08	3.21165102588e-06
11.0	58.0	0.188976378	1.669291339	3177.895456	39.91597558	3217.8114315800003	3.991597558e-08	3.2178114315800007e-06
11.0	59.0	0.188976378	1.700787402	3179.210278	49.52721832	3228.73749632	4.952721832000001e-08	3.2287374963200003e-06
11.0	60.0	0.188976378	1.732283465	3197.826687	39.21265335	3237.03934035	3.9212653349999996e-08	3.2370393403500004e-06
11.0	61.0	0.188976378	1.763779528	3219.971727	33.42361402	3253.39534102	3.342361402e-08	3.2533953410200006e-06
11.0	62.0	0.188976378	1.795275591	3257.390798	6.785171719	3264.175969719	6.7851717190000005e-09	3.264175969719e-06
11.0	63.0	0.188976378	1.826771654	3277.35669	2.983540835	3280.340230835	2.983540835e-09	3.280340230835e-06
11.0	64.0	0.188976378	1.858267717	3285.498244	2.985817011	3288.484061011	2.985817011e-09	3.288484061011e-06
11.0	65.0	0.188976378	1.88976378	3289.907262	4.72166901	3294.62893101	4.72166901e-09	3.2946289310100003e-06
11.0	66.0	0.188976378	1.921259843	3293.241338	2.967681508	3296.209019508	2.9676815080000003e-09	3.296209019508e-06
11.0	67.0	0.188976378	1.952755906	3291.134717	2.061407122	3293.196124122	2.061407122e-09	3.2931961241220003e-06
11.0	68.0	0.188976378	1.984251969	3289.798847	3.411277303	3293.210124303	3.4112773030000002e-09	3.293210124303e-06
11.0	69.0	0.188976378	2.015748031	3284.217994	3.285016884	3287.503010884	3.2850168840000002e-09	3.2875030108840004e-06
11.0	70.0	0.188976378	2.047244094	3279.701291	4.276856511	3283.978147511	4.2768565110000006e-09	3.283978147511e-06
11.0	71.0	0.188976378	2.078740157	3276.630735	3.012523496	3279.6432584960003	3.0125234960000004e-09	3.2796432584960004e-06
11.0	72.0	0.188976378	2.11023622	3277.268735	3.747746162	3281.016481162	3.747746162e-09	3.2810164811620005e-06
11.0	73.0	0.188976378	2.141732283	3274.616422	3.288874962	3277.905296962	3.288874962e-09	3.2779052969620004e-06
11.0	74.0	0.188976378	2.173228346	3273.255336	4.029159779	3277.2844957790003	4.029159779000001e-09	3.2772844957790007e-06
11.0	75.0	0.188976378	2.204724409	3270.929726	3.058260861	3273.9879868609996	3.058260861e-09	3.273987986861e-06
11.0	76.0	0.188976378	2.236220472	3265.803649	2.032711453	3267.836360453	2.032711453e-09	3.267836360453e-06
11.0	77.0	0.188976378	2.267716535	3259.347539	2.0023911	3261.3499300999997	2.0023911e-09	3.2613499301e-06
11.0	78.0	0.188976378	2.299212598	3250.81099	3.573212952	3254.384202952	3.5732129520000003e-09	3.2543842029520004e-06
11.0	79.0	0.188976378	2.330708661	3237.428813	2.823021906	3240.251834906	2.8230219060000003e-09	3.2402518349060005e-06
11.0	80.0	0.188976378	2.362204724	3228.814056	1.840773734	3230.654829734	1.8407737340000003e-09	3.2306548297340004e-06
11.0	81.0	0.188976378	2.393700787	3208.501946	7.628740587	3216.1306865869997	7.628740587000001e-09	3.216130686587e-06
11.0	82.0	0.188976378	2.42519685	3187.393356	11.81281726	3199.20617326	1.181281726e-08	3.19920617326e-06
11.0	83.0	0.188976378	2.456692913	3181.898931	3.346280449	3185.245211449	3.346280449e-09	3.1852452114490005e-06
11.0	84.0	0.188976378	2.488188976	3170.426485	3.218612288	3173.6450972879998	3.218612288e-09	3.173645097288e-06
11.0	85.0	0.188976378	2.519685039	3152.279148	5.57598762	3157.85513562	5.5759876200000005e-09	3.1578551356200004e-06
11.0	86.0	0.188976378	2.551181102	3138.511535	4.147754222	3142.659289222	4.1477542219999995e-09	3.142659289222e-06
11.0	87.0	0.188976378	2.582677165	3118.800187	3.382508944	3122.182695944	3.382508944e-09	3.1221826959440004e-06
11.0	88.0	0.188976378	2.614173228	3092.995218	22.3598729	3115.3550909	2.23598729e-08	3.1153550909000002e-06
11.0	89.0	0.188976378	2.645669291	3050.087589	61.11291845	3111.2005074500003	6.111291845000001e-08	3.1112005074500004e-06
11.0	90.0	0.188976378	2.677165354	3013.860698	96.75058144	3110.61127944	9.675058144e-08	3.1106112794400004e-06
11.0	91.0	0.188976378	2.708661417	2978.404179	129.5251504	3107.9293294	1.295251504e-07	3.1079293294e-06
11.0	92.0	0.188976378	2.74015748	2956.286192	151.8174505	3108.1036425	1.518174505e-07	3.1081036425000004e-06
11.0	93.0	0.188976378	2.771653543	2946.785225	157.8810993	3104.6663243000003	1.578810993e-07	3.1046663243000004e-06
11.0	94.0	0.188976378	2.803149606	2935.748867	170.3847473	3106.1336143	1.703847473e-07	3.1061336143e-06
11.0	95.0	0.188976378	2.834645669	2927.392053	177.7642929	3105.1563459	1.7776429289999999e-07	3.1051563459e-06
11.0	96.0	0.188976378	2.866141732	2919.930401	191.8377625	3111.7681635	1.918377625e-07	3.1117681635e-06
11.0	97.0	0.188976378	2.897637795	2910.69979	208.5970241	3119.2968141	2.085970241e-07	3.1192968141000003e-06
11.0	98.0	0.188976378	2.929133858	2902.684376	213.62267	3116.3070460000004	2.1362267e-07	3.1163070460000005e-06
11.0	99.0	0.188976378	2.960629921	2883.515018	236.5579379	3120.0729559	2.3655793790000004e-07	3.1200729559000003e-06
11.0	100.0	0.188976378	2.992125984	2856.552975	257.7772636	3114.3302386	2.577772636e-07	3.1143302386000002e-06
11.0	101.0	0.188976378	3.023622047	2840.040056	272.4485626	3112.4886186	2.7244856260000003e-07	3.1124886186e-06
11.0	102.0	0.188976378	3.05511811	2795.304541	323.6121197	3118.9166606999997	3.236121197e-07	3.1189166607e-06
11.0	103.0	0.188976378	3.086614173	2801.407341	330.3760904	3131.7834314	3.303760904e-07	3.1317834314000003e-06
11.0	104.0	0.188976378	3.118110236	2846.556242	280.3610021	3126.9172441	2.803610021e-07	3.1269172441000002e-06
11.0	105.0	0.188976378	3.149606299	2887.543943	242.109278	3129.653221	2.42109278e-07	3.1296532210000003e-06
11.0	106.0	0.188976378	3.181102362	2918.35774	215.0423256	3133.4000656	2.150423256e-07	3.1334000656e-06
11.0	107.0	0.188976378	3.212598425	2948.791312	187.0948054	3135.8861174	1.8709480540000004e-07	3.1358861174e-06
11.0	108.0	0.188976378	3.244094488	2979.232967	164.4286468	3143.6616138	1.644286468e-07	3.1436616138000002e-06
11.0	109.0	0.188976378	3.275590551	3004.6854	147.3603414	3152.0457413999998	1.4736034140000002e-07	3.1520457414e-06
11.0	110.0	0.188976378	3.307086614	3023.3044	123.083808	3146.388208	1.23083808e-07	3.146388208e-06
11.0	111.0	0.188976378	3.338582677	3035.222077	116.8756838	3152.0977608	1.1687568380000001e-07	3.1520977608e-06
11.0	112.0	0.188976378	3.37007874	3036.245489	122.3977937	3158.6432827	1.223977937e-07	3.1586432827e-06
11.0	113.0	0.188976378	3.401574803	3034.746913	130.0592586	3164.8061715999997	1.300592586e-07	3.1648061716e-06
11.0	114.0	0.188976378	3.433070866	3044.585409	126.6300968	3171.2155058	1.266300968e-07	3.1712155058000002e-06
11.0	115.0	0.188976378	3.464566929	3051.203301	126.5948687	3177.7981697	1.2659486870000002e-07	3.1777981697000002e-06
11.0	116.0	0.188976378	3.496062992	3054.115359	128.5074691	3182.6228281	1.2850746910000003e-07	3.1826228281e-06
11.0	117.0	0.188976378	3.527559055	3066.679153	121.909696	3188.588849	1.21909696e-07	3.1885888490000004e-06
11.0	118.0	0.188976378	3.559055118	3078.469207	115.4385108	3193.9077178000002	1.1543851080000002e-07	3.1939077178000006e-06
11.0	119.0	0.188976378	3.590551181	3117.615431	77.07408396	3194.68951496	7.707408396e-08	3.19468951496e-06
11.0	120.0	0.188976378	3.622047244	3163.018432	36.29382958	3199.31226158	3.629382958e-08	3.1993122615800002e-06
11.0	121.0	0.188976378	3.653543307	3203.619161	5.22177193	3208.8409329300002	5.221771930000001e-09	3.2088409329300006e-06
11.0	122.0	0.188976378	3.68503937	3233.548237	4.817385924	3238.365622924	4.817385924e-09	3.238365622924e-06
11.0	123.0	0.188976378	3.716535433	3247.225293	3.419254272	3250.644547272	3.4192542720000002e-09	3.2506445472720003e-06
11.0	124.0	0.188976378	3.748031496	3243.71721	3.72895136	3247.4461613599997	3.72895136e-09	3.2474461613599997e-06
11.0	125.0	0.188976378	3.779527559	3228.554886	4.959659491	3233.514545491	4.959659491e-09	3.233514545491e-06
11.0	126.0	0.188976378	3.811023622	3202.063646	4.489441614	3206.553087614	4.489441614e-09	3.2065530876140003e-06
11.0	127.0	0.188976378	3.842519685	3193.40211	4.590044855	3197.992154855	4.590044855000001e-09	3.1979921548550004e-06
12.0	5.0	0.220472441	0.0	2997.388071	126.4721696	3123.8602406	1.264721696e-07	3.1238602406e-06
12.0	6.0	0.220472441	0.031496063	3003.991042	133.2076573	3137.1986993	1.332076573e-07	3.1371986993000003e-06
12.0	7.0	0.220472441	0.062992126	3000.719029	136.1221122	3136.8411412	1.361221122e-07	3.1368411412000004e-06
12.0	8.0	0.220472441	0.094488189	2985.651052	160.2433198	3145.8943718	1.602433198e-07	3.1458943718000004e-06
12.0	9.0	0.220472441	0.125984252	2968.650769	187.1475331	3155.7983021	1.8714753310000002e-07	3.1557983021e-06
12.0	10.0	0.220472441	0.157480315	3000.885548	156.6560486	3157.5415966	1.566560486e-07	3.1575415966000004e-06
12.0	11.0	0.220472441	0.188976378	3043.353785	114.6626074	3158.0163924	1.1466260740000001e-07	3.1580163924e-06
12.0	12.0	0.220472441	0.220472441	3064.643471	103.7057876	3168.3492585999998	1.037057876e-07	3.1683492586e-06
12.0	13.0	0.220472441	0.251968504	3118.870714	60.31519412	3179.18590812	6.031519412e-08	3.17918590812e-06
12.0	14.0	0.220472441	0.283464567	3145.752389	37.70244716	3183.45483616	3.770244716e-08	3.18345483616e-06
12.0	15.0	0.220472441	0.31496063	3164.270886	29.69397781	3193.9648638099998	2.9693977810000002e-08	3.1939648638099998e-06
12.0	16.0	0.220472441	0.346456693	3203.793026	6.486143252	3210.279169252	6.486143252e-09	3.210279169252e-06
12.0	17.0	0.220472441	0.377952756	3225.064017	2.546419124	3227.610436124	2.546419124e-09	3.227610436124e-06
12.0	18.0	0.220472441	0.409448819	3227.01388	9.705847408	3236.719727408	9.705847408000002e-09	3.236719727408e-06
12.0	19.0	0.220472441	0.440944882	3229.201386	6.849480634	3236.050866634	6.849480634e-09	3.2360508666340004e-06
12.0	20.0	0.220472441	0.472440945	3233.77955	6.511286026	3240.2908360260003	6.511286026e-09	3.2402908360260004e-06
12.0	21.0	0.220472441	0.503937008	3238.645679	6.288921417	3244.934600417	6.288921417000001e-09	3.2449346004170005e-06
12.0	22.0	0.220472441	0.535433071	3243.998998	7.614303725	3251.613301725	7.614303725000001e-09	3.2516133017250003e-06
12.0	23.0	0.220472441	0.566929134	3248.76085	10.99419423	3259.7550442300003	1.0994194230000001e-08	3.2597550442300005e-06
12.0	24.0	0.220472441	0.598425197	3242.775554	13.40933535	3256.18488935	1.340933535e-08	3.2561848893500003e-06
12.0	25.0	0.220472441	0.62992126	3231.107089	25.95417827	3257.06126727	2.5954178270000003e-08	3.25706126727e-06
12.0	26.0	0.220472441	0.661417323	3219.195902	33.58746245	3252.78336445	3.358746245e-08	3.2527833644500005e-06
12.0	27.0	0.220472441	0.692913386	3213.31548	40.49327715	3253.80875715	4.049327715e-08	3.25380875715e-06
12.0	28.0	0.220472441	0.724409449	3212.369614	40.90625864	3253.27587264	4.090625864e-08	3.2532758726400003e-06
12.0	29.0	0.220472441	0.755905512	3200.138144	59.59507513	3259.73321913	5.959507513e-08	3.2597332191300003e-06
12.0	30.0	0.220472441	0.787401575	3192.705121	63.19060586	3255.8957268599997	6.319060586e-08	3.2558957268599997e-06
12.0	31.0	0.220472441	0.818897638	3211.612455	52.79009461	3264.40254961	5.2790094610000003e-08	3.26440254961e-06
12.0	32.0	0.220472441	0.850393701	3219.483752	46.66225523	3266.14600723	4.666225523e-08	3.2661460072300004e-06
12.0	33.0	0.220472441	0.881889764	3221.67713	38.40106858	3260.07819858	3.840106858e-08	3.26007819858e-06
12.0	34.0	0.220472441	0.913385827	3221.316368	48.13041066	3269.44677866	4.8130410660000006e-08	3.26944677866e-06
12.0	35.0	0.220472441	0.94488189	3208.671158	48.81437387	3257.48553187	4.881437387e-08	3.2574855318700005e-06
12.0	36.0	0.220472441	0.976377953	3206.740474	42.98187513	3249.72234913	4.298187513e-08	3.24972234913e-06
12.0	37.0	0.220472441	1.007874016	3199.670363	52.21859967	3251.88896267	5.2218599670000005e-08	3.2518889626700002e-06
12.0	38.0	0.220472441	1.039370079	3188.88409	55.53849672	3244.42258672	5.553849672e-08	3.24442258672e-06
12.0	39.0	0.220472441	1.070866142	3178.424016	62.82850848	3241.25252448	6.282850848000001e-08	3.24125252448e-06
12.0	40.0	0.220472441	1.102362205	3166.199783	75.48286387	3241.68264687	7.548286387e-08	3.2416826468700004e-06
12.0	41.0	0.220472441	1.133858268	3168.928448	64.12899319	3233.05744119	6.412899319e-08	3.23305744119e-06
12.0	42.0	0.220472441	1.165354331	3129.295692	97.50468935	3226.80038135	9.750468935000002e-08	3.22680038135e-06
12.0	43.0	0.220472441	1.196850394	3105.061075	118.0103553	3223.0714303	1.1801035530000001e-07	3.2230714303e-06
12.0	44.0	0.220472441	1.228346457	3087.785745	136.597309	3224.383054	1.36597309e-07	3.224383054e-06
12.0	45.0	0.220472441	1.25984252	3063.885661	154.6298941	3218.5155551	1.546298941e-07	3.2185155551e-06
12.0	46.0	0.220472441	1.291338583	2961.49957	249.5880781	3211.0876481	2.495880781e-07	3.2110876481000004e-06
12.0	47.0	0.220472441	1.322834646	3019.161234	190.2288363	3209.3900703	1.9022883630000003e-07	3.2093900703000003e-06
12.0	48.0	0.220472441	1.354330709	2940.581427	274.5362215	3215.1176485	2.7453622150000003e-07	3.2151176485e-06
12.0	49.0	0.220472441	1.385826772	2950.794326	250.727849	3201.522175	2.50727849e-07	3.2015221750000003e-06
12.0	50.0	0.220472441	1.417322835	2981.819814	215.3902916	3197.2101056	2.1539029160000002e-07	3.1972101056000002e-06
12.0	51.0	0.220472441	1.448818898	3020.826305	172.5124075	3193.3387125	1.725124075e-07	3.1933387125e-06
12.0	52.0	0.220472441	1.480314961	3056.791284	131.339449	3188.130733	1.3133944900000002e-07	3.188130733e-06
12.0	53.0	0.220472441	1.511811024	3089.933161	95.83631022	3185.76947122	9.583631022000001e-08	3.1857694712200002e-06
12.0	54.0	0.220472441	1.543307087	3118.313581	66.17514379	3184.48872479	6.617514379e-08	3.1844887247900005e-06
12.0	55.0	0.220472441	1.57480315	3133.170262	55.01088558	3188.18114758	5.501088558e-08	3.18818114758e-06
12.0	56.0	0.220472441	1.606299213	3127.205894	57.19704724	3184.40294124	5.719704724000001e-08	3.1844029412400004e-06
12.0	57.0	0.220472441	1.637795276	3136.466073	46.9746458	3183.4407188	4.69746458e-08	3.1834407188e-06
12.0	58.0	0.220472441	1.669291339	3160.932102	29.11879756	3190.0508995600003	2.9118797560000003e-08	3.1900508995600006e-06
12.0	59.0	0.220472441	1.700787402	3186.535008	15.04870904	3201.58371704	1.504870904e-08	3.2015837170400004e-06
12.0	60.0	0.220472441	1.732283465	3208.083033	8.474301099	3216.557334099	8.474301099e-09	3.2165573340990002e-06
12.0	61.0	0.220472441	1.763779528	3229.421266	3.941346566	3233.362612566	3.941346566e-09	3.233362612566e-06
12.0	62.0	0.220472441	1.795275591	3244.854843	4.588938227	3249.4437812270003	4.588938227e-09	3.2494437812270007e-06
12.0	63.0	0.220472441	1.826771654	3250.509331	3.095114385	3253.6044453850004	3.095114385e-09	3.2536044453850006e-06
12.0	64.0	0.220472441	1.858267717	3253.813377	2.965978364	3256.779355364	2.9659783640000005e-09	3.256779355364e-06
12.0	65.0	0.220472441	1.88976378	3256.354453	5.63181099	3261.9862639899998	5.631810990000001e-09	3.26198626399e-06
12.0	66.0	0.220472441	1.921259843	3256.580931	3.447318946	3260.028249946	3.4473189460000004e-09	3.2600282499460003e-06
12.0	67.0	0.220472441	1.952755906	3248.405413	3.347325379	3251.7527383789998	3.3473253790000002e-09	3.251752738379e-06
12.0	68.0	0.220472441	1.984251969	3248.383439	2.44671431	3250.8301533100002	2.44671431e-09	3.2508301533100004e-06
12.0	69.0	0.220472441	2.015748031	3241.271264	5.551492749	3246.822756749	5.551492749000001e-09	3.246822756749e-06
12.0	70.0	0.220472441	2.047244094	3235.294562	4.985776753	3240.2803387530003	4.985776753e-09	3.2402803387530006e-06
12.0	71.0	0.220472441	2.078740157	3231.123092	3.837519465	3234.9606114649996	3.837519465000001e-09	3.234960611465e-06
12.0	72.0	0.220472441	2.11023622	3232.938089	5.566934806	3238.5050238060003	5.566934806e-09	3.2385050238060007e-06
12.0	73.0	0.220472441	2.141732283	3231.177527	6.291994244	3237.4695212439997	6.291994244e-09	3.237469521244e-06
12.0	74.0	0.220472441	2.173228346	3224.651301	8.487272837	3233.138573837	8.487272837000002e-09	3.2331385738370003e-06
12.0	75.0	0.220472441	2.204724409	3219.607535	2.091755527	3221.699290527	2.0917555270000003e-09	3.221699290527e-06
12.0	76.0	0.220472441	2.236220472	3211.152335	4.625856806	3215.778191806	4.625856806e-09	3.215778191806e-06
12.0	77.0	0.220472441	2.267716535	3194.109558	10.46322539	3204.57278339	1.046322539e-08	3.20457278339e-06
12.0	78.0	0.220472441	2.299212598	3182.372182	4.934295198	3187.3064771980003	4.934295198e-09	3.1873064771980004e-06
12.0	79.0	0.220472441	2.330708661	3162.316048	13.96410233	3176.28015033	1.3964102330000001e-08	3.1762801503300004e-06
12.0	80.0	0.220472441	2.362204724	3155.796983	12.65911606	3168.4560990600003	1.265911606e-08	3.1684560990600003e-06
12.0	81.0	0.220472441	2.393700787	3137.269806	17.94324468	3155.21305068	1.794324468e-08	3.15521305068e-06
12.0	82.0	0.220472441	2.42519685	3117.390078	21.633424	3139.023502	2.1633424000000002e-08	3.1390235020000003e-06
12.0	83.0	0.220472441	2.456692913	3100.182283	30.6388117	3130.8210947000002	3.06388117e-08	3.1308210947000005e-06
12.0	84.0	0.220472441	2.488188976	3075.866992	37.49092059	3113.35791259	3.749092059e-08	3.1133579125900003e-06
12.0	85.0	0.220472441	2.519685039	3049.772871	47.61255014	3097.3854211400003	4.761255014000001e-08	3.0973854211400003e-06
12.0	86.0	0.220472441	2.551181102	3021.84382	68.10931366	3089.9531336600003	6.810931366e-08	3.0899531336600006e-06
12.0	87.0	0.220472441	2.582677165	3009.58234	67.06001286	3076.64235286	6.706001286e-08	3.07664235286e-06
12.0	88.0	0.220472441	2.614173228	2993.896159	78.84102841	3072.73718741	7.884102841000002e-08	3.07273718741e-06
12.0	89.0	0.220472441	2.645669291	2981.965497	89.45095234	3071.4164493400003	8.945095234e-08	3.0714164493400005e-06
12.0	90.0	0.220472441	2.677165354	2970.113705	104.630097	3074.7438020000004	1.0463009700000001e-07	3.0747438020000007e-06
12.0	91.0	0.220472441	2.708661417	2951.2236	124.4165403	3075.6401403	1.244165403e-07	3.0756401403e-06
12.0	92.0	0.220472441	2.74015748	2935.163305	130.4700034	3065.6333084	1.304700034e-07	3.0656333084e-06
12.0	93.0	0.220472441	2.771653543	2930.782938	141.0082582	3071.7911962	1.4100825820000001e-07	3.0717911962e-06
12.0	94.0	0.220472441	2.803149606	2924.184604	139.288863	3063.473467	1.39288863e-07	3.063473467e-06
12.0	95.0	0.220472441	2.834645669	2917.61768	140.6282763	3058.2459562999998	1.4062827630000001e-07	3.0582459563e-06
12.0	96.0	0.220472441	2.866141732	2903.223796	169.4815246	3072.7053206	1.694815246e-07	3.0727053206e-06
12.0	97.0	0.220472441	2.897637795	2886.675757	186.0011657	3072.6769227	1.860011657e-07	3.0726769227e-06
12.0	98.0	0.220472441	2.929133858	2870.058547	201.902734	3071.961281	2.0190273400000002e-07	3.071961281e-06
12.0	99.0	0.220472441	2.960629921	2854.651586	218.4166369	3073.0682229	2.184166369e-07	3.0730682229e-06
12.0	100.0	0.220472441	2.992125984	2834.034949	236.9003087	3070.9352577	2.3690030870000003e-07	3.0709352577000003e-06
12.0	101.0	0.220472441	3.023622047	2802.092921	269.6763804	3071.7693014	2.6967638040000005e-07	3.0717693014e-06
12.0	102.0	0.220472441	3.05511811	2741.18544	351.0705819	3092.2560219	3.510705819e-07	3.0922560219000005e-06
12.0	103.0	0.220472441	3.086614173	2772.487428	299.0821458	3071.5695738	2.990821458e-07	3.0715695738e-06
12.0	104.0	0.220472441	3.118110236	2808.598929	264.3797434	3072.9786724	2.643797434e-07	3.0729786724e-06
12.0	105.0	0.220472441	3.149606299	2838.881684	237.6242156	3076.5058996	2.3762421560000002e-07	3.0765058996e-06
12.0	106.0	0.220472441	3.181102362	2864.344904	208.4166178	3072.7615218	2.0841661780000003e-07	3.0727615218000003e-06
12.0	107.0	0.220472441	3.212598425	2883.376789	193.8721157	3077.2489047	1.9387211570000002e-07	3.0772489047e-06
12.0	108.0	0.220472441	3.244094488	2899.303602	180.8879149	3080.1915169	1.808879149e-07	3.0801915169e-06
12.0	109.0	0.220472441	3.275590551	2911.271441	170.9034868	3082.1749277999998	1.709034868e-07	3.0821749278e-06
12.0	110.0	0.220472441	3.307086614	2909.00163	178.3459476	3087.3475776	1.783459476e-07	3.0873475776e-06
12.0	111.0	0.220472441	3.338582677	2909.375799	183.9384047	3093.3142037	1.8393840470000002e-07	3.0933142037e-06
12.0	112.0	0.220472441	3.37007874	2918.13024	177.9242601	3096.0545001	1.779242601e-07	3.0960545001000003e-06
12.0	113.0	0.220472441	3.401574803	2922.221979	186.8629223	3109.0849012999997	1.8686292230000002e-07	3.1090849012999998e-06
12.0	114.0	0.220472441	3.433070866	2929.427401	179.0137809	3108.4411818999997	1.7901378090000002e-07	3.1084411819e-06
12.0	115.0	0.220472441	3.464566929	2940.106658	170.3782022	3110.4848602	1.7037820220000003e-07	3.1104848602000004e-06
12.0	116.0	0.220472441	3.496062992	2960.975607	153.8475883	3114.8231953	1.5384758830000001e-07	3.1148231953e-06
12.0	117.0	0.220472441	3.527559055	2998.435576	126.3587114	3124.7942874	1.2635871140000002e-07	3.1247942874e-06
12.0	118.0	0.220472441	3.559055118	3035.890726	81.71669119	3117.60741719	8.171669119e-08	3.1176074171900002e-06
12.0	119.0	0.220472441	3.590551181	3072.86399	49.17545351	3122.0394435099997	4.917545351e-08	3.1220394435099998e-06
12.0	120.0	0.220472441	3.622047244	3108.623642	17.18333597	3125.80697797	1.7183335970000002e-08	3.12580697797e-06
12.0	121.0	0.220472441	3.653543307	3137.422503	3.646084685	3141.068587685	3.646084685e-09	3.141068587685e-06
12.0	122.0	0.220472441	3.68503937	3154.007172	5.40875278	3159.4159247800003	5.408752780000001e-09	3.1594159247800004e-06
12.0	123.0	0.220472441	3.716535433	3155.286737	3.622851364	3158.909588364	3.6228513640000006e-09	3.158909588364e-06
12.0	124.0	0.220472441	3.748031496	3139.918367	4.77275446	3144.6911214600004	4.77275446e-09	3.1446911214600007e-06
12.0	125.0	0.220472441	3.779527559	3120.627967	2.944180723	3123.572147723	2.9441807230000004e-09	3.123572147723e-06
12.0	126.0	0.220472441	3.811023622	3104.230993	7.193370468	3111.424363468	7.193370468000001e-09	3.1114243634680005e-06
12.0	127.0	0.220472441	3.842519685	3096.890005	16.14271747	3113.0327224700004	1.614271747e-08	3.113032722470001e-06
13.0	5.0	0.251968504	0.0	2942.070642	136.1364365	3078.2070785	1.3613643650000002e-07	3.0782070785000002e-06
13.0	6.0	0.251968504	0.031496063	2950.427736	129.3451302	3079.7728662	1.293451302e-07	3.0797728662000003e-06
13.0	7.0	0.251968504	0.062992126	2948.238871	136.2719473	3084.5108183	1.362719473e-07	3.0845108183000004e-06
13.0	8.0	0.251968504	0.094488189	2940.655049	148.4820761	3089.1371251	1.484820761e-07	3.0891371251000004e-06
13.0	9.0	0.251968504	0.125984252	2924.101144	176.7887041	3100.8898481	1.767887041e-07	3.1008898481e-06
13.0	10.0	0.251968504	0.157480315	2938.775994	165.2052784	3103.9812724000003	1.652052784e-07	3.1039812724000004e-06
13.0	11.0	0.251968504	0.188976378	2986.036239	122.7111103	3108.7473493	1.227111103e-07	3.1087473493000005e-06
13.0	12.0	0.251968504	0.220472441	3027.206641	90.44163914	3117.64828014	9.044163914000001e-08	3.1176482801400004e-06
13.0	13.0	0.251968504	0.251968504	3074.674606	46.45598639	3121.13059239	4.645598639e-08	3.1211305923900003e-06
13.0	14.0	0.251968504	0.283464567	3091.714933	43.4577606	3135.1726936	4.3457760600000004e-08	3.1351726936e-06
13.0	15.0	0.251968504	0.31496063	3099.258292	43.13149695	3142.38978895	4.313149695e-08	3.14238978895e-06
13.0	16.0	0.251968504	0.346456693	3129.41796	15.19365178	3144.61161178	1.5193651780000002e-08	3.1446116117800003e-06
13.0	17.0	0.251968504	0.377952756	3157.289664	4.183510192	3161.473174192	4.183510192e-09	3.1614731741920004e-06
13.0	18.0	0.251968504	0.409448819	3167.745267	6.180670061	3173.925937061	6.180670061e-09	3.173925937061e-06
13.0	19.0	0.251968504	0.440944882	3163.99277	3.115823483	3167.108593483	3.115823483e-09	3.167108593483e-06
13.0	20.0	0.251968504	0.472440945	3169.44393	4.197224502	3173.641154502	4.197224502e-09	3.1736411545020004e-06
13.0	21.0	0.251968504	0.503937008	3175.342654	4.290650928	3179.633304928	4.290650928e-09	3.1796333049280005e-06
13.0	22.0	0.251968504	0.535433071	3180.879687	8.770660356	3189.650347356	8.770660356e-09	3.1896503473560004e-06
13.0	23.0	0.251968504	0.566929134	3180.597461	12.22146261	3192.8189236099997	1.222146261e-08	3.19281892361e-06
13.0	24.0	0.251968504	0.598425197	3178.067828	8.7537713	3186.8215993000003	8.753771300000002e-09	3.1868215993000007e-06
13.0	25.0	0.251968504	0.62992126	3163.139229	28.29365681	3191.43288581	2.8293656810000003e-08	3.19143288581e-06
13.0	26.0	0.251968504	0.661417323	3163.029726	26.59943667	3189.6291626700004	2.659943667e-08	3.1896291626700006e-06
13.0	27.0	0.251968504	0.692913386	3157.010874	34.36884638	3191.37972038	3.436884638e-08	3.1913797203800003e-06
13.0	28.0	0.251968504	0.724409449	3149.814762	47.44685654	3197.26161854	4.744685654e-08	3.19726161854e-06
13.0	29.0	0.251968504	0.755905512	3142.475419	51.32288815	3193.79830715	5.132288815e-08	3.19379830715e-06
13.0	30.0	0.251968504	0.787401575	3143.361476	53.10985894	3196.47133494	5.3109858940000006e-08	3.19647133494e-06
13.0	31.0	0.251968504	0.818897638	3145.468165	53.63332767	3199.1014926700004	5.363332767e-08	3.1991014926700004e-06
13.0	32.0	0.251968504	0.850393701	3157.622515	49.98688899	3207.60940399	4.998688899e-08	3.20760940399e-06
13.0	33.0	0.251968504	0.881889764	3168.96499	34.21869072	3203.1836807199998	3.421869072e-08	3.20318368072e-06
13.0	34.0	0.251968504	0.913385827	3176.453722	34.69913266	3211.1528546600002	3.469913266e-08	3.2111528546600006e-06
13.0	35.0	0.251968504	0.94488189	3174.437864	26.04743441	3200.48529841	2.6047434410000003e-08	3.20048529841e-06
13.0	36.0	0.251968504	0.976377953	3168.659028	28.28928786	3196.94831586	2.8289287860000004e-08	3.1969483158600005e-06
13.0	37.0	0.251968504	1.007874016	3151.2304	57.39436662	3208.6247666199997	5.739436662e-08	3.20862476662e-06
13.0	38.0	0.251968504	1.039370079	3153.39571	55.14296073	3208.53867073	5.514296073e-08	3.2085386707300003e-06
13.0	39.0	0.251968504	1.070866142	3129.78772	62.94731236	3192.73503236	6.294731236e-08	3.19273503236e-06
13.0	40.0	0.251968504	1.102362205	3127.185927	68.79345159	3195.97937859	6.879345159000001e-08	3.1959793785900003e-06
13.0	41.0	0.251968504	1.133858268	3112.878657	75.64190906	3188.5205660600004	7.564190906000001e-08	3.1885205660600008e-06
13.0	42.0	0.251968504	1.165354331	3096.356299	99.76207491	3196.11837391	9.976207491000001e-08	3.1961183739100004e-06
13.0	43.0	0.251968504	1.196850394	3076.05844	110.4990446	3186.5574846	1.1049904460000001e-07	3.1865574846e-06
13.0	44.0	0.251968504	1.228346457	3054.39458	128.6708792	3183.0654592	1.286708792e-07	3.1830654592000004e-06
13.0	45.0	0.251968504	1.25984252	3028.414777	147.4735366	3175.8883136	1.474735366e-07	3.1758883136000002e-06
13.0	46.0	0.251968504	1.291338583	2909.494546	269.8534339	3179.3479798999997	2.6985343390000005e-07	3.1793479799e-06
13.0	47.0	0.251968504	1.322834646	2899.410397	278.0104906	3177.4208876000002	2.7801049060000004e-07	3.1774208876000004e-06
13.0	48.0	0.251968504	1.354330709	2892.095438	281.3599809	3173.4554189	2.813599809e-07	3.1734554189e-06
13.0	49.0	0.251968504	1.385826772	2890.549585	286.9114698	3177.4610548	2.869114698e-07	3.1774610548e-06
13.0	50.0	0.251968504	1.417322835	2925.361501	239.2514489	3164.6129499	2.392514489e-07	3.1646129499e-06
13.0	51.0	0.251968504	1.448818898	2970.1173	194.2572528	3164.3745528	1.9425725280000002e-07	3.1643745528000003e-06
13.0	52.0	0.251968504	1.480314961	2995.518091	164.6351547	3160.1532457	1.6463515469999999e-07	3.1601532457e-06
13.0	53.0	0.251968504	1.511811024	3017.423066	141.5360016	3158.9590676	1.415360016e-07	3.1589590676e-06
13.0	54.0	0.251968504	1.543307087	3036.99496	126.6038581	3163.5988181	1.266038581e-07	3.1635988181e-06
13.0	55.0	0.251968504	1.57480315	3045.904578	111.2534046	3157.1579826	1.112534046e-07	3.1571579826000003e-06
13.0	56.0	0.251968504	1.606299213	3089.659923	67.6737292	3157.3336522	6.76737292e-08	3.1573336522e-06
13.0	57.0	0.251968504	1.637795276	3110.536674	43.46635893	3154.00303293	4.346635893e-08	3.15400303293e-06
13.0	58.0	0.251968504	1.669291339	3129.999617	29.10630575	3159.10592275	2.9106305750000003e-08	3.1591059227500003e-06
13.0	59.0	0.251968504	1.700787402	3151.245578	8.534312486	3159.779890486	8.534312486e-09	3.1597798904860003e-06
13.0	60.0	0.251968504	1.732283465	3173.481789	5.413434762	3178.895223762	5.413434762e-09	3.1788952237620005e-06
13.0	61.0	0.251968504	1.763779528	3194.251771	6.009305447	3200.261076447	6.009305447e-09	3.2002610764470004e-06
13.0	62.0	0.251968504	1.795275591	3205.895256	2.067941633	3207.9631976329997	2.067941633e-09	3.207963197633e-06
13.0	63.0	0.251968504	1.826771654	3211.065148	2.182732793	3213.247880793	2.1827327930000002e-09	3.2132478807930003e-06
13.0	64.0	0.251968504	1.858267717	3211.840885	3.26444184	3215.10532684	3.2644418400000003e-09	3.2151053268400004e-06
13.0	65.0	0.251968504	1.88976378	3214.12693	6.069570647	3220.196500647	6.069570647e-09	3.2201965006470003e-06
13.0	66.0	0.251968504	1.921259843	3217.817723	4.546932482	3222.364655482	4.546932482e-09	3.2223646554820003e-06
13.0	67.0	0.251968504	1.952755906	3214.975354	6.175196423	3221.1505504230004	6.1751964230000006e-09	3.2211505504230004e-06
13.0	68.0	0.251968504	1.984251969	3216.200807	3.862373481	3220.063180481	3.8623734810000005e-09	3.220063180481e-06
13.0	69.0	0.251968504	2.015748031	3213.631935	8.432588413	3222.0645234129997	8.432588413e-09	3.222064523413e-06
13.0	70.0	0.251968504	2.047244094	3203.999969	7.28896577	3211.2889347699997	7.28896577e-09	3.21128893477e-06
13.0	71.0	0.251968504	2.078740157	3193.999713	6.310930195	3200.310643195	6.310930195e-09	3.2003106431950004e-06
13.0	72.0	0.251968504	2.11023622	3194.426657	3.783120373	3198.209777373	3.783120373e-09	3.198209777373e-06
13.0	73.0	0.251968504	2.141732283	3192.78057	3.359334795	3196.139904795	3.359334795e-09	3.1961399047950002e-06
13.0	74.0	0.251968504	2.173228346	3192.214188	4.154945315	3196.369133315	4.154945315e-09	3.1963691333150003e-06
13.0	75.0	0.251968504	2.204724409	3185.489392	5.605671611	3191.095063611	5.605671611e-09	3.1910950636110002e-06
13.0	76.0	0.251968504	2.236220472	3174.453582	6.128118809	3180.5817008090003	6.128118809000001e-09	3.1805817008090005e-06
13.0	77.0	0.251968504	2.267716535	3160.761482	8.735689044	3169.497171044	8.735689044000001e-09	3.1694971710440003e-06
13.0	78.0	0.251968504	2.299212598	3151.284506	4.213179447	3155.497685447	4.213179447e-09	3.155497685447e-06
13.0	79.0	0.251968504	2.330708661	3136.178234	6.66992979	3142.84816379	6.6699297900000005e-09	3.1428481637900002e-06
13.0	80.0	0.251968504	2.362204724	3120.140466	12.98455056	3133.12501656	1.2984550560000001e-08	3.13312501656e-06
13.0	81.0	0.251968504	2.393700787	3099.238288	23.13177879	3122.3700667900002	2.313177879e-08	3.1223700667900005e-06
13.0	82.0	0.251968504	2.42519685	3081.254242	26.43279051	3107.68703251	2.6432790510000002e-08	3.10768703251e-06
13.0	83.0	0.251968504	2.456692913	3049.556558	51.13319951	3100.68975751	5.113319951e-08	3.1006897575100005e-06
13.0	84.0	0.251968504	2.488188976	3030.380362	53.9745425	3084.3549045	5.39745425e-08	3.0843549045e-06
13.0	85.0	0.251968504	2.519685039	3009.899057	58.32237286	3068.22142986	5.8322372860000006e-08	3.0682214298600004e-06
13.0	86.0	0.251968504	2.551181102	2991.431745	66.6607958	3058.0925408	6.66607958e-08	3.0580925408e-06
13.0	87.0	0.251968504	2.582677165	2979.371364	80.69857324	3060.06993724	8.069857324000001e-08	3.0600699372400003e-06
13.0	88.0	0.251968504	2.614173228	2971.117392	73.77041333	3044.88780533	7.377041333000001e-08	3.04488780533e-06
13.0	89.0	0.251968504	2.645669291	2960.438673	81.33334434	3041.7720173400003	8.133334434e-08	3.0417720173400006e-06
13.0	90.0	0.251968504	2.677165354	2949.773446	102.516471	3052.289917	1.02516471e-07	3.052289917e-06
13.0	91.0	0.251968504	2.708661417	2939.569743	98.49802419	3038.06776719	9.849802419e-08	3.03806776719e-06
13.0	92.0	0.251968504	2.74015748	2921.465681	114.0776513	3035.5433323	1.140776513e-07	3.0355433323000005e-06
13.0	93.0	0.251968504	2.771653543	2915.854486	119.0325218	3034.8870078	1.190325218e-07	3.0348870078e-06
13.0	94.0	0.251968504	2.803149606	2911.648283	127.84217	3039.490453	1.2784217e-07	3.0394904530000003e-06
13.0	95.0	0.251968504	2.834645669	2904.753298	131.9173625	3036.6706605	1.319173625e-07	3.0366706605e-06
13.0	96.0	0.251968504	2.866141732	2891.966388	143.9778239	3035.9442119	1.4397782390000002e-07	3.0359442119e-06
13.0	97.0	0.251968504	2.897637795	2879.684045	154.4284615	3034.1125065	1.5442846150000002e-07	3.0341125065000003e-06
13.0	98.0	0.251968504	2.929133858	2867.500003	172.1191414	3039.6191444	1.721191414e-07	3.0396191444000004e-06
13.0	99.0	0.251968504	2.960629921	2851.699899	184.6159281	3036.3158271	1.8461592810000002e-07	3.0363158271000003e-06
13.0	100.0	0.251968504	2.992125984	2828.121308	236.7124426	3064.8337506000003	2.3671244260000002e-07	3.0648337506000006e-06
13.0	101.0	0.251968504	3.023622047	2798.37168	249.5714525	3047.9431325	2.495714525e-07	3.0479431325000004e-06
13.0	102.0	0.251968504	3.05511811	2752.317153	294.918616	3047.235769	2.94918616e-07	3.0472357690000003e-06
13.0	103.0	0.251968504	3.086614173	2742.202003	313.6898218	3055.8918248	3.136898218e-07	3.0558918248e-06
13.0	104.0	0.251968504	3.118110236	2769.830605	291.0934972	3060.9241022	2.910934972e-07	3.0609241022000003e-06
13.0	105.0	0.251968504	3.149606299	2799.190464	261.4197392	3060.6102032	2.614197392e-07	3.0606102032e-06
13.0	106.0	0.251968504	3.181102362	2825.125992	237.369806	3062.4957980000004	2.3736980600000002e-07	3.0624957980000005e-06
13.0	107.0	0.251968504	3.212598425	2841.394802	223.2813088	3064.6761107999996	2.2328130880000002e-07	3.0646761107999998e-06
13.0	108.0	0.251968504	3.244094488	2851.103418	213.5479253	3064.6513433	2.135479253e-07	3.0646513433000003e-06
13.0	109.0	0.251968504	3.275590551	2853.750939	216.8674977	3070.6184367	2.1686749770000003e-07	3.0706184367e-06
13.0	110.0	0.251968504	3.307086614	2853.214527	223.3276848	3076.5422118	2.233276848e-07	3.0765422118e-06
13.0	111.0	0.251968504	3.338582677	2856.375157	219.6849303	3076.0600873	2.196849303e-07	3.0760600873000003e-06
13.0	112.0	0.251968504	3.37007874	2862.749122	223.5763675	3086.3254895	2.2357636750000003e-07	3.0863254895e-06
13.0	113.0	0.251968504	3.401574803	2878.36848	215.0853166	3093.4537966000003	2.150853166e-07	3.0934537966000002e-06
13.0	114.0	0.251968504	3.433070866	2893.842019	200.2592494	3094.1012684	2.002592494e-07	3.0941012684000004e-06
13.0	115.0	0.251968504	3.464566929	2903.632548	200.9534153	3104.5859633	2.009534153e-07	3.1045859633000003e-06
13.0	116.0	0.251968504	3.496062992	2936.337644	163.8758822	3100.2135262	1.6387588220000002e-07	3.1002135262000003e-06
13.0	117.0	0.251968504	3.527559055	2977.317912	126.5233502	3103.8412622	1.2652335020000002e-07	3.1038412622000004e-06
13.0	118.0	0.251968504	3.559055118	3012.625235	92.05352947	3104.67876447	9.205352947000001e-08	3.10467876447e-06
13.0	119.0	0.251968504	3.590551181	3046.050972	62.44886748	3108.49983948	6.244886748e-08	3.1084998394800004e-06
13.0	120.0	0.251968504	3.622047244	3078.191271	33.45763375	3111.64890475	3.345763375e-08	3.11164890475e-06
13.0	121.0	0.251968504	3.653543307	3107.519844	6.2622525	3113.7820965	6.2622525e-09	3.1137820965e-06
13.0	122.0	0.251968504	3.68503937	3124.565216	3.715349927	3128.2805659269998	3.7153499270000003e-09	3.128280565927e-06
13.0	123.0	0.251968504	3.716535433	3125.753526	3.041789465	3128.795315465	3.041789465e-09	3.128795315465e-06
13.0	124.0	0.251968504	3.748031496	3118.754897	3.891963282	3122.6468602819996	3.891963282e-09	3.122646860282e-06
13.0	125.0	0.251968504	3.779527559	3107.943472	4.034833092	3111.978305092	4.0348330920000004e-09	3.111978305092e-06
13.0	126.0	0.251968504	3.811023622	3094.556819	6.191483028	3100.748302028	6.191483028000001e-09	3.1007483020280003e-06
13.0	127.0	0.251968504	3.842519685	3080.484187	25.77480443	3106.25899143	2.5774804430000003e-08	3.1062589914300003e-06
14.0	5.0	0.283464567	0.0	2949.672731	109.2547273	3058.9274583	1.0925472730000001e-07	3.0589274583000004e-06
14.0	6.0	0.283464567	0.031496063	2948.453367	116.1701057	3064.6234727	1.161701057e-07	3.0646234727e-06
14.0	7.0	0.283464567	0.062992126	2942.099736	120.9739655	3063.0737015	1.2097396550000002e-07	3.0630737015000003e-06
14.0	8.0	0.283464567	0.094488189	2929.834056	151.5691865	3081.4032425	1.5156918650000001e-07	3.0814032425e-06
14.0	9.0	0.283464567	0.125984252	2920.78994	157.8453667	3078.6353067	1.5784536670000002e-07	3.0786353067000003e-06
14.0	10.0	0.283464567	0.157480315	2959.717812	120.7758979	3080.4937099	1.207758979e-07	3.0804937099e-06
14.0	11.0	0.283464567	0.188976378	3012.360709	66.12908342	3078.48979242	6.612908342000001e-08	3.07848979242e-06
14.0	12.0	0.283464567	0.220472441	3065.220972	25.88930545	3091.11027745	2.588930545e-08	3.09111027745e-06
14.0	13.0	0.283464567	0.251968504	3080.863759	15.06077117	3095.92453017	1.506077117e-08	3.09592453017e-06
14.0	14.0	0.283464567	0.283464567	3089.033405	15.92813254	3104.9615375400003	1.5928132540000002e-08	3.1049615375400005e-06
14.0	15.0	0.283464567	0.31496063	3096.246235	18.43045495	3114.67668995	1.8430454950000002e-08	3.11467668995e-06
14.0	16.0	0.283464567	0.346456693	3116.566738	8.322714183	3124.889452183	8.322714183e-09	3.124889452183e-06
14.0	17.0	0.283464567	0.377952756	3140.815792	2.919907246	3143.735699246	2.9199072460000003e-09	3.143735699246e-06
14.0	18.0	0.283464567	0.409448819	3150.975974	2.159021056	3153.1349950559998	2.159021056e-09	3.153134995056e-06
14.0	19.0	0.283464567	0.440944882	3147.800995	4.286166497	3152.087161497	4.286166497e-09	3.152087161497e-06
14.0	20.0	0.283464567	0.472440945	3154.128142	5.686996637	3159.815138637	5.686996637e-09	3.1598151386370004e-06
14.0	21.0	0.283464567	0.503937008	3163.168723	17.13232273	3180.30104573	1.713232273e-08	3.1803010457300003e-06
14.0	22.0	0.283464567	0.535433071	3165.920152	17.71476488	3183.63491688	1.7714764880000003e-08	3.1836349168800002e-06
14.0	23.0	0.283464567	0.566929134	3151.626778	28.71822566	3180.3450036599997	2.8718225660000004e-08	3.1803450036599998e-06
14.0	24.0	0.283464567	0.598425197	3135.591973	44.44711279	3180.03908579	4.444711279e-08	3.1800390857900004e-06
14.0	25.0	0.283464567	0.62992126	3121.496448	48.34708054	3169.84352854	4.834708054e-08	3.16984352854e-06
14.0	26.0	0.283464567	0.661417323	3128.100958	47.56895924	3175.66991724	4.756895924e-08	3.17566991724e-06
14.0	27.0	0.283464567	0.692913386	3124.252335	51.32161777	3175.5739527700002	5.132161777000001e-08	3.1755739527700005e-06
14.0	28.0	0.283464567	0.724409449	3111.665968	62.896161	3174.562129	6.2896161e-08	3.1745621290000002e-06
14.0	29.0	0.283464567	0.755905512	3130.225985	45.52740053	3175.75338553	4.5527400530000006e-08	3.17575338553e-06
14.0	30.0	0.283464567	0.787401575	3129.231939	51.70662419	3180.93856319	5.1706624190000005e-08	3.1809385631900002e-06
14.0	31.0	0.283464567	0.818897638	3141.130471	36.11561402	3177.24608502	3.611561402e-08	3.17724608502e-06
14.0	32.0	0.283464567	0.850393701	3148.11351	32.0380445	3180.1515545	3.20380445e-08	3.1801515545000005e-06
14.0	33.0	0.283464567	0.881889764	3152.999735	29.38380415	3182.3835391499997	2.938380415e-08	3.1823835391499997e-06
14.0	34.0	0.283464567	0.913385827	3142.052451	47.40545644	3189.45790744	4.7405456440000006e-08	3.18945790744e-06
14.0	35.0	0.283464567	0.94488189	3128.839389	54.60308612	3183.4424751200004	5.460308612e-08	3.1834424751200008e-06
14.0	36.0	0.283464567	0.976377953	3123.965603	58.43381731	3182.39942031	5.843381731000001e-08	3.1823994203100003e-06
14.0	37.0	0.283464567	1.007874016	3116.793655	55.38200053	3172.17565553	5.538200053e-08	3.17217565553e-06
14.0	38.0	0.283464567	1.039370079	3109.687434	61.68032623	3171.36776023	6.168032623e-08	3.17136776023e-06
14.0	39.0	0.283464567	1.070866142	3101.015741	65.4778766	3166.4936176	6.547787660000001e-08	3.1664936176e-06
14.0	40.0	0.283464567	1.102362205	3089.382862	76.395075	3165.777937	7.639507500000001e-08	3.165777937e-06
14.0	41.0	0.283464567	1.133858268	3079.059691	90.74739495	3169.80708595	9.074739495e-08	3.1698070859500003e-06
14.0	42.0	0.283464567	1.165354331	3067.291714	89.84668908	3157.13840308	8.984668908e-08	3.15713840308e-06
14.0	43.0	0.283464567	1.196850394	3048.403254	107.1112583	3155.5145122999998	1.0711125830000001e-07	3.1555145123e-06
14.0	44.0	0.283464567	1.228346457	3018.575708	140.8102352	3159.3859432	1.408102352e-07	3.1593859432000003e-06
14.0	45.0	0.283464567	1.25984252	2920.789755	237.0782993	3157.8680542999996	2.370782993e-07	3.1578680543e-06
14.0	46.0	0.283464567	1.291338583	2855.272166	294.445808	3149.717974	2.9444580800000003e-07	3.1497179740000003e-06
14.0	47.0	0.283464567	1.322834646	2846.522932	305.0654781	3151.5884100999997	3.0506547810000005e-07	3.1515884101e-06
14.0	48.0	0.283464567	1.354330709	2880.572863	255.8427588	3136.4156218	2.558427588e-07	3.1364156218e-06
14.0	49.0	0.283464567	1.385826772	2876.078959	255.4556845	3131.5346435	2.554556845e-07	3.1315346435e-06
14.0	50.0	0.283464567	1.417322835	2897.228813	228.427257	3125.65607	2.2842725700000002e-07	3.12565607e-06
14.0	51.0	0.283464567	1.448818898	2918.745289	205.0470059	3123.7922949	2.050470059e-07	3.1237922949e-06
14.0	52.0	0.283464567	1.480314961	2931.323389	200.10982	3131.4332090000003	2.0010982000000002e-07	3.1314332090000003e-06
14.0	53.0	0.283464567	1.511811024	2937.7927	195.9487036	3133.7414036	1.959487036e-07	3.1337414036e-06
14.0	54.0	0.283464567	1.543307087	2972.637236	149.8405217	3122.4777577	1.4984052170000003e-07	3.1224777577e-06
14.0	55.0	0.283464567	1.57480315	3023.007498	89.33405111	3112.34154911	8.933405111000001e-08	3.11234154911e-06
14.0	56.0	0.283464567	1.606299213	3062.62323	51.3854015	3114.0086315000003	5.13854015e-08	3.1140086315000004e-06
14.0	57.0	0.283464567	1.637795276	3094.64202	20.21917913	3114.86119913	2.021917913e-08	3.11486119913e-06
14.0	58.0	0.283464567	1.669291339	3119.574343	3.21580105	3122.7901440500004	3.2158010500000003e-09	3.1227901440500006e-06
14.0	59.0	0.283464567	1.700787402	3136.836927	2.16865408	3139.00558108	2.1686540800000003e-09	3.1390055810800003e-06
14.0	60.0	0.283464567	1.732283465	3149.103277	3.661149264	3152.764426264	3.661149264e-09	3.1527644262640003e-06
14.0	61.0	0.283464567	1.763779528	3160.39485	3.045040406	3163.4398904060004	3.0450404060000003e-09	3.1634398904060004e-06
14.0	62.0	0.283464567	1.795275591	3163.246097	4.523944717	3167.7700417170004	4.523944717e-09	3.1677700417170007e-06
14.0	63.0	0.283464567	1.826771654	3162.105412	3.148461768	3165.2538737679997	3.1484617680000005e-09	3.165253873768e-06
14.0	64.0	0.283464567	1.858267717	3159.199664	4.115525391	3163.3151893910003	4.115525391000001e-09	3.1633151893910004e-06
14.0	65.0	0.283464567	1.88976378	3163.991406	5.888638906	3169.880044906	5.888638906e-09	3.1698800449060004e-06
14.0	66.0	0.283464567	1.921259843	3166.324449	5.697482158	3172.0219311580004	5.697482158e-09	3.1720219311580008e-06
14.0	67.0	0.283464567	1.952755906	3161.775229	10.77391548	3172.54914448	1.0773915480000001e-08	3.17254914448e-06
14.0	68.0	0.283464567	1.984251969	3163.711933	11.14034877	3174.85228177	1.114034877e-08	3.1748522817700003e-06
14.0	69.0	0.283464567	2.015748031	3147.131591	22.34778026	3169.47937126	2.234778026e-08	3.1694793712600003e-06
14.0	70.0	0.283464567	2.047244094	3131.152484	33.77637728	3164.92886128	3.377637728e-08	3.1649288612800002e-06
14.0	71.0	0.283464567	2.078740157	3130.235923	27.26572935	3157.5016523500003	2.7265729350000003e-08	3.1575016523500007e-06
14.0	72.0	0.283464567	2.11023622	3132.168649	21.90315401	3154.07180301	2.1903154010000002e-08	3.1540718030100004e-06
14.0	73.0	0.283464567	2.141732283	3142.187076	13.02430202	3155.21137802	1.3024302020000001e-08	3.1552113780200004e-06
14.0	74.0	0.283464567	2.173228346	3142.651453	9.81102807	3152.4624810699997	9.811028070000002e-09	3.15246248107e-06
14.0	75.0	0.283464567	2.204724409	3123.259603	20.49885758	3143.75846058	2.0498857580000002e-08	3.14375846058e-06
14.0	76.0	0.283464567	2.236220472	3106.978211	32.63673331	3139.6149443100003	3.263673331e-08	3.1396149443100005e-06
14.0	77.0	0.283464567	2.267716535	3109.084972	8.760358801	3117.8453308010003	8.760358801e-09	3.1178453308010004e-06
14.0	78.0	0.283464567	2.299212598	3079.714265	23.64292271	3103.3571877100003	2.3642922710000004e-08	3.1033571877100004e-06
14.0	79.0	0.283464567	2.330708661	3059.029273	33.89046992	3092.9197429200003	3.389046992e-08	3.0929197429200005e-06
14.0	80.0	0.283464567	2.362204724	3024.065557	69.24572456	3093.3112815599998	6.924572456e-08	3.09331128156e-06
14.0	81.0	0.283464567	2.393700787	2982.127276	90.90581167	3073.03308767	9.090581167000001e-08	3.07303308767e-06
14.0	82.0	0.283464567	2.42519685	2971.86662	84.44516417	3056.3117841699996	8.444516417e-08	3.0563117841699998e-06
14.0	83.0	0.283464567	2.456692913	2931.558979	112.1745402	3043.7335192	1.121745402e-07	3.0437335192e-06
14.0	84.0	0.283464567	2.488188976	2934.05148	97.72564357	3031.77712357	9.772564357000001e-08	3.0317771235700003e-06
14.0	85.0	0.283464567	2.519685039	2930.896951	93.53484375	3024.4317947500003	9.353484375e-08	3.0244317947500004e-06
14.0	86.0	0.283464567	2.551181102	2929.380993	86.59219076	3015.97318376	8.659219076e-08	3.0159731837600006e-06
14.0	87.0	0.283464567	2.582677165	2925.089246	86.28488503	3011.37413103	8.628488503e-08	3.01137413103e-06
14.0	88.0	0.283464567	2.614173228	2915.970482	93.50228288	3009.4727648800003	9.350228288e-08	3.0094727648800004e-06
14.0	89.0	0.283464567	2.645669291	2907.351233	96.00002753	3003.3512605299998	9.600002753000001e-08	3.00335126053e-06
14.0	90.0	0.283464567	2.677165354	2897.131813	103.1173171	3000.2491301	1.031173171e-07	3.0002491301e-06
14.0	91.0	0.283464567	2.708661417	2885.836301	110.7366902	2996.5729911999997	1.1073669020000001e-07	2.9965729912e-06
14.0	92.0	0.283464567	2.74015748	2875.367697	127.0875985	3002.4552955	1.270875985e-07	3.0024552955e-06
14.0	93.0	0.283464567	2.771653543	2864.495104	137.9870698	3002.4821738	1.379870698e-07	3.0024821738000002e-06
14.0	94.0	0.283464567	2.803149606	2855.388048	143.0597302	2998.4477782	1.430597302e-07	2.9984477782e-06
14.0	95.0	0.283464567	2.834645669	2844.325078	152.9206389	2997.2457169	1.5292063890000002e-07	2.9972457169e-06
14.0	96.0	0.283464567	2.866141732	2831.943995	164.0814361	2996.0254311	1.6408143610000001e-07	2.9960254311e-06
14.0	97.0	0.283464567	2.897637795	2819.679635	175.6791162	2995.3587512	1.756791162e-07	2.9953587512000003e-06
14.0	98.0	0.283464567	2.929133858	2795.215136	199.7806307	2994.9957667	1.997806307e-07	2.9949957667e-06
14.0	99.0	0.283464567	2.960629921	2767.119626	228.3847112	2995.5043372	2.2838471120000002e-07	2.9955043372e-06
14.0	100.0	0.283464567	2.992125984	2733.109596	271.0241822	3004.1337781999996	2.710241822e-07	3.0041337782e-06
14.0	101.0	0.283464567	3.023622047	2683.233987	317.3318671	3000.5658541000003	3.173318671e-07	3.0005658541000004e-06
14.0	102.0	0.283464567	3.05511811	2663.067427	339.3523447	3002.4197716999997	3.393523447e-07	3.0024197717e-06
14.0	103.0	0.283464567	3.086614173	2685.112068	314.0711493	2999.1832173	3.140711493e-07	2.9991832173e-06
14.0	104.0	0.283464567	3.118110236	2703.497857	299.4944802	3002.9923372	2.9949448020000003e-07	3.0029923372e-06
14.0	105.0	0.283464567	3.149606299	2716.461541	295.7546097	3012.2161507	2.957546097e-07	3.0122161507000004e-06
14.0	106.0	0.283464567	3.181102362	2727.009197	282.4983799	3009.5075769	2.8249837989999997e-07	3.0095075769e-06
14.0	107.0	0.283464567	3.212598425	2723.960327	294.3073938	3018.2677207999996	2.943073938e-07	3.0182677208e-06
14.0	108.0	0.283464567	3.244094488	2727.195508	289.8972808	3017.0927887999997	2.898972808e-07	3.0170927887999997e-06
14.0	109.0	0.283464567	3.275590551	2752.439956	266.4641164	3018.9040724	2.6646411640000005e-07	3.0189040724000003e-06
14.0	110.0	0.283464567	3.307086614	2774.816846	251.5840596	3026.4009056	2.515840596e-07	3.0264009056e-06
14.0	111.0	0.283464567	3.338582677	2786.973392	234.4254386	3021.3988306	2.3442543860000003e-07	3.0213988306000002e-06
14.0	112.0	0.283464567	3.37007874	2799.164236	226.2488399	3025.4130759	2.262488399e-07	3.0254130759e-06
14.0	113.0	0.283464567	3.401574803	2809.06329	217.5425846	3026.6058746	2.175425846e-07	3.0266058746e-06
14.0	114.0	0.283464567	3.433070866	2817.37265	211.4704735	3028.8431235	2.114704735e-07	3.0288431235e-06
14.0	115.0	0.283464567	3.464566929	2854.270311	169.7528379	3024.0231489000003	1.6975283790000002e-07	3.0240231489000003e-06
14.0	116.0	0.283464567	3.496062992	2889.127892	143.279059	3032.406951	1.43279059e-07	3.0324069510000003e-06
14.0	117.0	0.283464567	3.527559055	2917.671289	117.5385527	3035.2098416999997	1.175385527e-07	3.0352098417e-06
14.0	118.0	0.283464567	3.559055118	2944.678624	86.48571449	3031.1643384900003	8.648571449000002e-08	3.0311643384900004e-06
14.0	119.0	0.283464567	3.590551181	2964.782453	68.97237748	3033.75483048	6.897237748000001e-08	3.03375483048e-06
14.0	120.0	0.283464567	3.622047244	2989.796765	42.97771693	3032.77448193	4.297771693e-08	3.0327744819300003e-06
14.0	121.0	0.283464567	3.653543307	3015.263208	17.25490793	3032.51811593	1.725490793e-08	3.03251811593e-06
14.0	122.0	0.283464567	3.68503937	3027.625711	2.896809209	3030.522520209	2.8968092090000003e-09	3.0305225202090003e-06
14.0	123.0	0.283464567	3.716535433	3030.926063	1.779919775	3032.705982775	1.7799197750000001e-09	3.032705982775e-06
14.0	124.0	0.283464567	3.748031496	3027.015254	2.791191525	3029.806445525	2.7911915250000002e-09	3.029806445525e-06
14.0	125.0	0.283464567	3.779527559	3020.70254	4.894151584	3025.5966915840004	4.894151584e-09	3.0255966915840007e-06
14.0	126.0	0.283464567	3.811023622	3004.547415	17.29874411	3021.84615911	1.7298744110000003e-08	3.0218461591100002e-06
14.0	127.0	0.283464567	3.842519685	2988.191158	37.94184274	3026.13300074	3.7941842740000004e-08	3.02613300074e-06
15.0	5.0	0.31496063	0.0	2883.417448	134.2345998	3017.6520478	1.3423459980000003e-07	3.0176520478000003e-06
15.0	6.0	0.31496063	0.031496063	2882.090899	131.1368611	3013.2277600999996	1.311368611e-07	3.0132277601e-06
15.0	7.0	0.31496063	0.062992126	2873.126112	141.9546559	3015.0807679	1.419546559e-07	3.0150807679e-06
15.0	8.0	0.31496063	0.094488189	2859.253524	165.9863813	3025.2399053000004	1.659863813e-07	3.0252399053000005e-06
15.0	9.0	0.31496063	0.125984252	2855.034691	173.6695325	3028.7042235	1.7366953250000002e-07	3.0287042235000002e-06
15.0	10.0	0.31496063	0.157480315	2902.066724	133.6739091	3035.7406330999997	1.3367390910000002e-07	3.0357406330999998e-06
15.0	11.0	0.31496063	0.188976378	2957.170262	78.96024396	3036.13050596	7.896024396e-08	3.03613050596e-06
15.0	12.0	0.31496063	0.220472441	3006.505624	39.67031713	3046.17594113	3.9670317130000005e-08	3.04617594113e-06
15.0	13.0	0.31496063	0.251968504	3016.824949	33.94026533	3050.7652143299997	3.3940265330000006e-08	3.0507652143299997e-06
15.0	14.0	0.31496063	0.283464567	3022.849227	31.2537928	3054.1030198000003	3.12537928e-08	3.0541030198000003e-06
15.0	15.0	0.31496063	0.31496063	3031.168113	26.70325139	3057.87136439	2.670325139e-08	3.05787136439e-06
15.0	16.0	0.31496063	0.346456693	3033.277357	27.93852425	3061.21588125	2.793852425e-08	3.0612158812500004e-06
15.0	17.0	0.31496063	0.377952756	3063.691975	6.210911492	3069.902886492	6.2109114920000005e-09	3.0699028864920005e-06
15.0	18.0	0.31496063	0.409448819	3080.26445	2.860446983	3083.1248969830003	2.8604469830000002e-09	3.0831248969830006e-06
15.0	19.0	0.31496063	0.440944882	3086.345669	8.35546113	3094.70113013	8.35546113e-09	3.09470113013e-06
15.0	20.0	0.31496063	0.472440945	3088.486976	6.082049957	3094.569025957	6.082049957e-09	3.0945690259570004e-06
15.0	21.0	0.31496063	0.503937008	3095.045456	7.593982613	3102.639438613	7.593982613e-09	3.102639438613e-06
15.0	22.0	0.31496063	0.535433071	3099.636972	9.643205025	3109.280177025	9.643205025e-09	3.109280177025e-06
15.0	23.0	0.31496063	0.566929134	3088.404683	18.34776369	3106.7524466900004	1.834776369e-08	3.106752446690001e-06
15.0	24.0	0.31496063	0.598425197	3065.489904	40.85267369	3106.34257769	4.085267369000001e-08	3.1063425776900002e-06
15.0	25.0	0.31496063	0.62992126	3055.961216	51.99940017	3107.9606161700003	5.1999400170000005e-08	3.1079606161700004e-06
15.0	26.0	0.31496063	0.661417323	3043.699516	67.16538429	3110.86490029	6.716538429000002e-08	3.1108649002900002e-06
15.0	27.0	0.31496063	0.692913386	3032.46344	82.3709444	3114.8343844	8.23709444e-08	3.1148343844000003e-06
15.0	28.0	0.31496063	0.724409449	3037.885358	78.9172083	3116.8025663	7.89172083e-08	3.1168025663e-06
15.0	29.0	0.31496063	0.755905512	3034.020155	88.56818788	3122.5883428800003	8.856818788e-08	3.1225883428800006e-06
15.0	30.0	0.31496063	0.787401575	3068.976972	52.77222379	3121.74919579	5.277222379e-08	3.1217491957900005e-06
15.0	31.0	0.31496063	0.818897638	3083.970682	38.56888769	3122.53956969	3.856888769e-08	3.1225395696900003e-06
15.0	32.0	0.31496063	0.850393701	3086.393784	35.84381403	3122.23759803	3.584381403e-08	3.12223759803e-06
15.0	33.0	0.31496063	0.881889764	3086.965124	36.0282697	3122.9933936999996	3.6028269700000005e-08	3.1229933937e-06
15.0	34.0	0.31496063	0.913385827	3089.048754	32.37076199	3121.41951599	3.237076199e-08	3.1214195159900003e-06
15.0	35.0	0.31496063	0.94488189	3073.147404	47.83850253	3120.9859065299997	4.7838502530000005e-08	3.12098590653e-06
15.0	36.0	0.31496063	0.976377953	3056.862019	66.37218057	3123.2341995700003	6.637218057000001e-08	3.1232341995700003e-06
15.0	37.0	0.31496063	1.007874016	3060.751358	59.45856707	3120.20992507	5.945856707e-08	3.12020992507e-06
15.0	38.0	0.31496063	1.039370079	3057.734082	60.30923199	3118.04331399	6.030923199e-08	3.11804331399e-06
15.0	39.0	0.31496063	1.070866142	3050.985836	73.6404333	3124.6262693	7.36404333e-08	3.1246262693e-06
15.0	40.0	0.31496063	1.102362205	3043.840211	68.66838553	3112.50859653	6.866838553e-08	3.11250859653e-06
15.0	41.0	0.31496063	1.133858268	3028.281246	84.36850868	3112.64975468	8.436850868000002e-08	3.1126497546800005e-06
15.0	42.0	0.31496063	1.165354331	3020.556982	91.02224874	3111.57923074	9.102224874e-08	3.1115792307400004e-06
15.0	43.0	0.31496063	1.196850394	3007.442584	99.67928847	3107.1218724699997	9.967928847000002e-08	3.10712187247e-06
15.0	44.0	0.31496063	1.228346457	2979.038184	124.7268619	3103.7650459	1.247268619e-07	3.1037650459000004e-06
15.0	45.0	0.31496063	1.25984252	2921.785666	182.2501978	3104.0358638000002	1.822501978e-07	3.1040358638000006e-06
15.0	46.0	0.31496063	1.291338583	2774.145251	328.6964468	3102.8416978	3.286964468e-07	3.1028416978000003e-06
15.0	47.0	0.31496063	1.322834646	2751.181856	349.200827	3100.3826830000003	3.49200827e-07	3.1003826830000004e-06
15.0	48.0	0.31496063	1.354330709	2779.299626	328.695706	3107.995332	3.28695706e-07	3.107995332e-06
15.0	49.0	0.31496063	1.385826772	2806.158632	291.4757186	3097.6343506000003	2.914757186e-07	3.0976343506000005e-06
15.0	50.0	0.31496063	1.417322835	2827.741119	260.8734484	3088.6145674	2.608734484e-07	3.0886145674000003e-06
15.0	51.0	0.31496063	1.448818898	2841.888195	249.088622	3090.9768169999998	2.49088622e-07	3.090976817e-06
15.0	52.0	0.31496063	1.480314961	2847.802903	238.2523977	3086.0553007	2.382523977e-07	3.0860553007e-06
15.0	53.0	0.31496063	1.511811024	2868.071195	216.9372327	3085.0084277	2.1693723270000002e-07	3.0850084277e-06
15.0	54.0	0.31496063	1.543307087	2922.909079	158.2653268	3081.1744058	1.582653268e-07	3.0811744058000002e-06
15.0	55.0	0.31496063	1.57480315	2967.211812	111.7063766	3078.9181886	1.117063766e-07	3.0789181886000002e-06
15.0	56.0	0.31496063	1.606299213	3006.46898	76.41966859	3082.8886485900002	7.641966859000001e-08	3.0828886485900004e-06
15.0	57.0	0.31496063	1.637795276	3043.823312	36.23330639	3080.05661839	3.6233306390000004e-08	3.08005661839e-06
15.0	58.0	0.31496063	1.669291339	3073.86551	5.01874474	3078.88425474	5.01874474e-09	3.0788842547400003e-06
15.0	59.0	0.31496063	1.700787402	3090.754252	1.919718973	3092.673970973	1.919718973e-09	3.092673970973e-06
15.0	60.0	0.31496063	1.732283465	3101.276704	3.428841398	3104.7055453979997	3.428841398e-09	3.104705545398e-06
15.0	61.0	0.31496063	1.763779528	3112.243734	3.220939277	3115.464673277	3.220939277e-09	3.1154646732770002e-06
15.0	62.0	0.31496063	1.795275591	3115.529349	3.392070086	3118.921419086	3.3920700860000003e-09	3.118921419086e-06
15.0	63.0	0.31496063	1.826771654	3114.82605	2.95473745	3117.78078745	2.95473745e-09	3.11778078745e-06
15.0	64.0	0.31496063	1.858267717	3109.578716	4.920459401	3114.499175401	4.920459401e-09	3.114499175401e-06
15.0	65.0	0.31496063	1.88976378	3103.615203	22.14273562	3125.75793862	2.214273562e-08	3.12575793862e-06
15.0	66.0	0.31496063	1.921259843	3119.485865	9.834185503	3129.320050503	9.834185503e-09	3.1293200505030003e-06
15.0	67.0	0.31496063	1.952755906	3125.077591	10.22091911	3135.2985101100003	1.0220919110000002e-08	3.1352985101100005e-06
15.0	68.0	0.31496063	1.984251969	3125.507533	9.741784191	3135.249317191	9.741784191000001e-09	3.135249317191e-06
15.0	69.0	0.31496063	2.015748031	3113.199611	16.88933083	3130.08894183	1.688933083e-08	3.13008894183e-06
15.0	70.0	0.31496063	2.047244094	3105.572975	17.27989676	3122.85287176	1.727989676e-08	3.1228528717600003e-06
15.0	71.0	0.31496063	2.078740157	3098.077042	21.57654006	3119.6535820599997	2.157654006e-08	3.11965358206e-06
15.0	72.0	0.31496063	2.11023622	3088.386831	26.05819041	3114.4450214099998	2.6058190410000003e-08	3.11444502141e-06
15.0	73.0	0.31496063	2.141732283	3092.787114	20.227344	3113.014458	2.0227344e-08	3.1130144580000002e-06
15.0	74.0	0.31496063	2.173228346	3086.814038	21.96252512	3108.77656312	2.1962525120000002e-08	3.10877656312e-06
15.0	75.0	0.31496063	2.204724409	3087.254315	15.20528984	3102.4596048400003	1.5205289840000002e-08	3.1024596048400004e-06
15.0	76.0	0.31496063	2.236220472	3083.116687	10.39611769	3093.5128046900004	1.039611769e-08	3.0935128046900006e-06
15.0	77.0	0.31496063	2.267716535	3061.362179	21.47755889	3082.8397378900004	2.147755889e-08	3.0828397378900004e-06
15.0	78.0	0.31496063	2.299212598	3040.94462	40.24745275	3081.19207275	4.0247452750000004e-08	3.08119207275e-06
15.0	79.0	0.31496063	2.330708661	3031.535242	37.77865759	3069.31389959	3.777865759e-08	3.06931389959e-06
15.0	80.0	0.31496063	2.362204724	3007.051658	44.19295234	3051.24461034	4.419295234e-08	3.05124461034e-06
15.0	81.0	0.31496063	2.393700787	2979.973548	57.09413306	3037.06768106	5.709413306e-08	3.03706768106e-06
15.0	82.0	0.31496063	2.42519685	2948.1122	81.75534518	3029.86754518	8.175534518000001e-08	3.0298675451800003e-06
15.0	83.0	0.31496063	2.456692913	2930.687945	88.83925973	3019.52720473	8.883925973e-08	3.01952720473e-06
15.0	84.0	0.31496063	2.488188976	2923.41854	83.24940989	3006.6679498900003	8.324940989e-08	3.0066679498900004e-06
15.0	85.0	0.31496063	2.519685039	2914.973966	86.83296773	3001.80693373	8.683296773e-08	3.00180693373e-06
15.0	86.0	0.31496063	2.551181102	2899.176396	92.96933833	2992.14573433	9.296933833000001e-08	2.99214573433e-06
15.0	87.0	0.31496063	2.582677165	2898.719863	81.09641777	2979.8162807699996	8.109641777e-08	2.97981628077e-06
15.0	88.0	0.31496063	2.614173228	2892.438634	82.94528661	2975.38392061	8.294528661e-08	2.97538392061e-06
15.0	89.0	0.31496063	2.645669291	2887.843207	87.35365792	2975.19686492	8.735365792000001e-08	2.97519686492e-06
15.0	90.0	0.31496063	2.677165354	2882.369543	96.71613038	2979.0856733799997	9.671613038e-08	2.9790856733799997e-06
15.0	91.0	0.31496063	2.708661417	2874.940382	93.31907739	2968.2594593900003	9.331907739000001e-08	2.9682594593900007e-06
15.0	92.0	0.31496063	2.74015748	2862.368188	109.4529899	2971.8211779	1.0945298990000002e-07	2.9718211779e-06
15.0	93.0	0.31496063	2.771653543	2851.606161	112.2290161	2963.8351771000002	1.122290161e-07	2.9638351771000006e-06
15.0	94.0	0.31496063	2.803149606	2838.322781	132.5824245	2970.9052054999997	1.3258242450000002e-07	2.9709052055e-06
15.0	95.0	0.31496063	2.834645669	2821.06487	146.2940969	2967.3589669000003	1.462940969e-07	2.9673589669000006e-06
15.0	96.0	0.31496063	2.866141732	2806.933217	160.7187761	2967.6519931	1.6071877610000003e-07	2.9676519931e-06
15.0	97.0	0.31496063	2.897637795	2790.915595	180.3013664	2971.2169614	1.803013664e-07	2.9712169614000003e-06
15.0	98.0	0.31496063	2.929133858	2762.571675	209.5593567	2972.1310317	2.0955935670000002e-07	2.9721310317e-06
15.0	99.0	0.31496063	2.960629921	2729.2631	249.1630445	2978.4261445	2.491630445e-07	2.9784261445000003e-06
15.0	100.0	0.31496063	2.992125984	2682.148184	293.0845277	2975.2327117	2.9308452770000003e-07	2.9752327117e-06
15.0	101.0	0.31496063	3.023622047	2623.626715	361.1212538	2984.7479688	3.611212538e-07	2.9847479688e-06
15.0	102.0	0.31496063	3.05511811	2625.943497	364.6252798	2990.5687768000003	3.646252798e-07	2.9905687768000006e-06
15.0	103.0	0.31496063	3.086614173	2647.614768	343.1977113	2990.8124792999997	3.431977113e-07	2.9908124793e-06
15.0	104.0	0.31496063	3.118110236	2665.930326	328.4460626	2994.3763886	3.2844606260000004e-07	2.9943763886000004e-06
15.0	105.0	0.31496063	3.149606299	2674.055479	322.7761036	2996.8315826000003	3.227761036e-07	2.9968315826000003e-06
15.0	106.0	0.31496063	3.181102362	2675.725594	325.8334127	3001.5590067	3.2583341270000003e-07	3.0015590067e-06
15.0	107.0	0.31496063	3.212598425	2687.812057	313.1182679	3000.9303249	3.131182679e-07	3.0009303249000003e-06
15.0	108.0	0.31496063	3.244094488	2711.280519	290.3732556	3001.6537746	2.903732556e-07	3.0016537746000003e-06
15.0	109.0	0.31496063	3.275590551	2732.412	267.0886894	2999.5006894	2.6708868940000003e-07	2.9995006894e-06
15.0	110.0	0.31496063	3.307086614	2751.839368	257.3405821	3009.1799501	2.573405821e-07	3.0091799501e-06
15.0	111.0	0.31496063	3.338582677	2760.803719	254.3443877	3015.1481067	2.543443877e-07	3.0151481067000003e-06
15.0	112.0	0.31496063	3.37007874	2767.551834	242.9203116	3010.4721455999997	2.429203116e-07	3.0104721456e-06
15.0	113.0	0.31496063	3.401574803	2771.304793	247.8539794	3019.1587723999996	2.478539794e-07	3.0191587723999996e-06
15.0	114.0	0.31496063	3.433070866	2796.080152	217.555033	3013.635185	2.1755503300000003e-07	3.0136351850000003e-06
15.0	115.0	0.31496063	3.464566929	2830.067356	187.4108735	3017.4782295	1.8741087350000003e-07	3.0174782295e-06
15.0	116.0	0.31496063	3.496062992	2859.891204	156.8043754	3016.6955794	1.568043754e-07	3.0166955794000003e-06
15.0	117.0	0.31496063	3.527559055	2886.820242	129.9406037	3016.7608456999997	1.299406037e-07	3.0167608456999997e-06
15.0	118.0	0.31496063	3.559055118	2909.557334	110.7583376	3020.3156716000003	1.107583376e-07	3.0203156716000003e-06
15.0	119.0	0.31496063	3.590551181	2930.929909	91.49893419	3022.42884319	9.149893419e-08	3.0224288431900003e-06
15.0	120.0	0.31496063	3.622047244	2954.852111	70.2572698	3025.1093808	7.02572698e-08	3.0251093808000004e-06
15.0	121.0	0.31496063	3.653543307	2981.312349	39.28952256	3020.60187156	3.928952256000001e-08	3.02060187156e-06
15.0	122.0	0.31496063	3.68503937	3001.439447	16.08346702	3017.5229140200004	1.6083467020000002e-08	3.0175229140200004e-06
15.0	123.0	0.31496063	3.716535433	3009.381331	4.104946626	3013.486277626	4.104946626e-09	3.0134862776260002e-06
15.0	124.0	0.31496063	3.748031496	3006.867983	2.891538277	3009.759521277	2.8915382770000003e-09	3.0097595212770005e-06
15.0	125.0	0.31496063	3.779527559	3004.507377	14.84569704	3019.3530740399997	1.484569704e-08	3.01935307404e-06
15.0	126.0	0.31496063	3.811023622	2994.694214	31.36182209	3026.05603609	3.136182209e-08	3.02605603609e-06
15.0	127.0	0.31496063	3.842519685	2981.042883	45.69163191	3026.73451491	4.569163191e-08	3.0267345149100003e-06
16.0	5.0	0.346456693	0.0	2872.988198	118.7121149	2991.7003129	1.1871211490000001e-07	2.9917003129e-06
16.0	6.0	0.346456693	0.031496063	2867.900539	129.3696931	2997.2702321	1.2936969310000002e-07	2.9972702321000004e-06
16.0	7.0	0.346456693	0.062992126	2856.478239	143.9590178	3000.4372568	1.439590178e-07	3.0004372568e-06
16.0	8.0	0.346456693	0.094488189	2846.317618	160.5029364	3006.8205544	1.6050293640000003e-07	3.0068205544000003e-06
16.0	9.0	0.346456693	0.125984252	2888.599547	122.7994159	3011.3989629	1.2279941590000002e-07	3.0113989629e-06
16.0	10.0	0.346456693	0.157480315	2930.295875	72.69698599	3002.99286099	7.269698599e-08	3.00299286099e-06
16.0	11.0	0.346456693	0.188976378	2975.911832	31.51398238	3007.42581438	3.1513982380000005e-08	3.0074258143799998e-06
16.0	12.0	0.346456693	0.220472441	2997.021438	19.88338098	3016.90481898	1.988338098e-08	3.0169048189800004e-06
16.0	13.0	0.346456693	0.251968504	2999.190392	20.1599537	3019.3503457	2.01599537e-08	3.0193503457000003e-06
16.0	14.0	0.346456693	0.283464567	3006.475449	24.55634774	3031.03179674	2.455634774e-08	3.03103179674e-06
16.0	15.0	0.346456693	0.31496063	3013.31554	25.59103898	3038.90657898	2.5591038980000003e-08	3.0389065789800004e-06
16.0	16.0	0.346456693	0.346456693	3008.04999	34.26857333	3042.31856333	3.4268573330000006e-08	3.04231856333e-06
16.0	17.0	0.346456693	0.377952756	3040.34314	7.193558941	3047.536698941	7.193558941e-09	3.0475366989410002e-06
16.0	18.0	0.346456693	0.409448819	3063.386687	4.080939305	3067.467626305	4.080939305000001e-09	3.0674676263050004e-06
16.0	19.0	0.346456693	0.440944882	3067.460136	3.720652998	3071.180788998	3.7206529980000002e-09	3.071180788998e-06
16.0	20.0	0.346456693	0.472440945	3070.118668	5.978982769	3076.097650769	5.978982769e-09	3.0760976507690003e-06
16.0	21.0	0.346456693	0.503937008	3068.108206	10.63880571	3078.7470117099997	1.0638805710000001e-08	3.0787470117099998e-06
16.0	22.0	0.346456693	0.535433071	3064.061516	19.10671271	3083.16822871	1.910671271e-08	3.0831682287100003e-06
16.0	23.0	0.346456693	0.566929134	3049.614726	35.32334879	3084.93807479	3.532334879e-08	3.0849380747900002e-06
16.0	24.0	0.346456693	0.598425197	3034.278986	53.82775328	3088.1067392799996	5.3827753280000003e-08	3.08810673928e-06
16.0	25.0	0.346456693	0.62992126	3020.632933	72.23054288	3092.86347588	7.223054288000001e-08	3.09286347588e-06
16.0	26.0	0.346456693	0.661417323	2961.704536	131.3206627	3093.0251987	1.3132066270000002e-07	3.0930251987000003e-06
16.0	27.0	0.346456693	0.692913386	2989.578003	104.1049063	3093.6829093	1.041049063e-07	3.0936829093000003e-06
16.0	28.0	0.346456693	0.724409449	3022.910569	73.617509	3096.5280780000003	7.3617509e-08	3.0965280780000003e-06
16.0	29.0	0.346456693	0.755905512	3050.913716	46.27368212	3097.18739812	4.627368212e-08	3.0971873981200004e-06
16.0	30.0	0.346456693	0.787401575	3058.443738	37.42865263	3095.87239063	3.7428652630000003e-08	3.0958723906300005e-06
16.0	31.0	0.346456693	0.818897638	3063.06415	34.9742199	3098.0383699000004	3.49742199e-08	3.0980383699000004e-06
16.0	32.0	0.346456693	0.850393701	3063.170991	36.13436439	3099.30535539	3.6134364390000003e-08	3.09930535539e-06
16.0	33.0	0.346456693	0.881889764	3055.223176	46.5880531	3101.8112290999998	4.658805310000001e-08	3.1018112291e-06
16.0	34.0	0.346456693	0.913385827	3045.78344	54.04061091	3099.82405091	5.404061091e-08	3.0998240509100003e-06
16.0	35.0	0.346456693	0.94488189	3029.610567	70.10487361	3099.7154406100003	7.010487361000001e-08	3.0997154406100004e-06
16.0	36.0	0.346456693	0.976377953	3017.184342	81.16323673	3098.34757873	8.116323673e-08	3.09834757873e-06
16.0	37.0	0.346456693	1.007874016	3025.19508	73.01827741	3098.21335741	7.301827741e-08	3.09821335741e-06
16.0	38.0	0.346456693	1.039370079	3024.233475	71.44490224	3095.67837724	7.144490224000001e-08	3.09567837724e-06
16.0	39.0	0.346456693	1.070866142	3019.527361	77.55534001	3097.0827010099997	7.755534001e-08	3.09708270101e-06
16.0	40.0	0.346456693	1.102362205	3007.004015	86.5785929	3093.5826079	8.657859290000001e-08	3.0935826079e-06
16.0	41.0	0.346456693	1.133858268	2990.88195	101.7494529	3092.6314029	1.017494529e-07	3.0926314029e-06
16.0	42.0	0.346456693	1.165354331	2982.062659	111.7520514	3093.8147104	1.117520514e-07	3.0938147104e-06
16.0	43.0	0.346456693	1.196850394	2969.908383	113.745972	3083.654355	1.13745972e-07	3.0836543550000003e-06
16.0	44.0	0.346456693	1.228346457	2945.538954	140.6483576	3086.1873116	1.406483576e-07	3.0861873116000005e-06
16.0	45.0	0.346456693	1.25984252	2796.922541	286.6916489	3083.6141899	2.866916489e-07	3.0836141899e-06
16.0	46.0	0.346456693	1.291338583	2691.150369	388.078822	3079.229191	3.8807882200000003e-07	3.0792291910000002e-06
16.0	47.0	0.346456693	1.322834646	2716.350653	361.7750485	3078.1257015	3.6177504850000004e-07	3.0781257015000003e-06
16.0	48.0	0.346456693	1.354330709	2733.982694	335.9850449	3069.9677389	3.3598504490000004e-07	3.0699677389e-06
16.0	49.0	0.346456693	1.385826772	2747.290868	322.269811	3069.560679	3.2226981100000004e-07	3.0695606790000004e-06
16.0	50.0	0.346456693	1.417322835	2771.955509	294.4589844	3066.4144934	2.9445898440000006e-07	3.0664144934000002e-06
16.0	51.0	0.346456693	1.448818898	2792.827245	278.3476623	3071.1749073	2.7834766230000005e-07	3.0711749073e-06
16.0	52.0	0.346456693	1.480314961	2829.07912	238.6127225	3067.6918425	2.386127225e-07	3.0676918425000003e-06
16.0	53.0	0.346456693	1.511811024	2869.178873	192.5554783	3061.7343512999996	1.9255547830000002e-07	3.0617343512999996e-06
16.0	54.0	0.346456693	1.543307087	2906.723012	150.2531242	3056.9761362	1.502531242e-07	3.0569761362e-06
16.0	55.0	0.346456693	1.57480315	2942.949107	113.9363552	3056.8854622	1.139363552e-07	3.0568854622e-06
16.0	56.0	0.346456693	1.606299213	2976.401121	72.19816269	3048.59928369	7.219816269000001e-08	3.04859928369e-06
16.0	57.0	0.346456693	1.637795276	3009.804963	41.33347382	3051.13843682	4.133347382e-08	3.0511384368200003e-06
16.0	58.0	0.346456693	1.669291339	3033.703494	17.62294766	3051.32644166	1.7622947660000004e-08	3.05132644166e-06
16.0	59.0	0.346456693	1.700787402	3049.546924	3.076031634	3052.6229556340004	3.0760316340000004e-09	3.0526229556340005e-06
16.0	60.0	0.346456693	1.732283465	3057.527822	2.552677778	3060.080499778	2.552677778e-09	3.0600804997780004e-06
16.0	61.0	0.346456693	1.763779528	3060.390218	5.218738939	3065.608956939	5.218738939e-09	3.065608956939e-06
16.0	62.0	0.346456693	1.795275591	3060.966879	8.710549737	3069.677428737	8.710549737e-09	3.0696774287370003e-06
16.0	63.0	0.346456693	1.826771654	3052.805437	29.24445869	3082.04989569	2.924445869e-08	3.0820498956900004e-06
16.0	64.0	0.346456693	1.858267717	3066.342714	18.4554385	3084.7981525	1.84554385e-08	3.0847981525000003e-06
16.0	65.0	0.346456693	1.88976378	3071.067842	13.9700923	3085.0379343	1.39700923e-08	3.0850379343000003e-06
16.0	66.0	0.346456693	1.921259843	3071.705907	13.78399214	3085.48989914	1.3783992140000001e-08	3.0854898991400004e-06
16.0	67.0	0.346456693	1.952755906	3064.995859	20.83190605	3085.82776505	2.083190605e-08	3.08582776505e-06
16.0	68.0	0.346456693	1.984251969	3064.834049	19.56625345	3084.4003024500003	1.9566253450000004e-08	3.0844003024500003e-06
16.0	69.0	0.346456693	2.015748031	3050.420301	28.4560557	3078.8763567	2.8456055700000003e-08	3.0788763567000004e-06
16.0	70.0	0.346456693	2.047244094	3036.618475	37.76552398	3074.3839989800003	3.776552398e-08	3.0743839989800005e-06
16.0	71.0	0.346456693	2.078740157	3035.045438	34.78341717	3069.82885517	3.478341717e-08	3.0698288551700003e-06
16.0	72.0	0.346456693	2.11023622	3049.80003	13.46774658	3063.26777658	1.3467746580000001e-08	3.0632677765800003e-06
16.0	73.0	0.346456693	2.141732283	3046.4233	13.38885056	3059.8121505599997	1.3388850560000001e-08	3.05981215056e-06
16.0	74.0	0.346456693	2.173228346	3041.124586	12.67865783	3053.8032438299997	1.2678657830000002e-08	3.05380324383e-06
16.0	75.0	0.346456693	2.204724409	3029.163273	17.67274383	3046.83601683	1.7672743830000004e-08	3.0468360168300004e-06
16.0	76.0	0.346456693	2.236220472	3015.366713	20.3287457	3035.6954587	2.03287457e-08	3.0356954587e-06
16.0	77.0	0.346456693	2.267716535	3008.179367	16.41084538	3024.59021238	1.641084538e-08	3.0245902123800005e-06
16.0	78.0	0.346456693	2.299212598	2989.377482	24.97918749	3014.35666949	2.4979187490000002e-08	3.0143566694900002e-06
16.0	79.0	0.346456693	2.330708661	2979.413846	26.156351	3005.570197	2.6156351000000002e-08	3.0055701970000003e-06
16.0	80.0	0.346456693	2.362204724	2988.634465	12.79953159	3001.43399659	1.2799531590000002e-08	3.00143399659e-06
16.0	81.0	0.346456693	2.393700787	2968.772757	22.41920521	2991.1919622100004	2.241920521e-08	2.9911919622100008e-06
16.0	82.0	0.346456693	2.42519685	2962.013934	15.92611942	2977.94005342	1.592611942e-08	2.9779400534200003e-06
16.0	83.0	0.346456693	2.456692913	2942.509224	24.57523782	2967.08446182	2.4575237820000003e-08	2.96708446182e-06
16.0	84.0	0.346456693	2.488188976	2927.809586	30.934276	2958.743862	3.0934276e-08	2.958743862e-06
16.0	85.0	0.346456693	2.519685039	2915.586611	37.6727944	2953.2594054	3.76727944e-08	2.9532594054000005e-06
16.0	86.0	0.346456693	2.551181102	2900.939419	46.31452919	2947.25394819	4.6314529190000005e-08	2.94725394819e-06
16.0	87.0	0.346456693	2.582677165	2882.355667	57.7118319	2940.0674989	5.7711831900000005e-08	2.9400674989e-06
16.0	88.0	0.346456693	2.614173228	2868.583163	77.13738326	2945.72054626	7.713738326e-08	2.9457205462600004e-06
16.0	89.0	0.346456693	2.645669291	2835.270452	93.91014166	2929.1805936600003	9.391014165999999e-08	2.9291805936600005e-06
16.0	90.0	0.346456693	2.677165354	2822.329917	107.1918056	2929.5217226	1.071918056e-07	2.9295217226000003e-06
16.0	91.0	0.346456693	2.708661417	2808.584718	128.9637303	2937.5484483	1.2896373030000003e-07	2.9375484483000002e-06
16.0	92.0	0.346456693	2.74015748	2798.671798	132.2188693	2930.8906672999997	1.3221886930000001e-07	2.9308906673e-06
16.0	93.0	0.346456693	2.771653543	2774.211005	153.3525803	2927.5635853000003	1.533525803e-07	2.9275635853000005e-06
16.0	94.0	0.346456693	2.803149606	2740.216493	192.4142663	2932.6307593	1.9241426630000002e-07	2.9326307593000004e-06
16.0	95.0	0.346456693	2.834645669	2691.941502	236.9518567	2928.8933587	2.3695185670000002e-07	2.9288933587e-06
16.0	96.0	0.346456693	2.866141732	2677.741275	263.4641769	2941.2054519	2.634641769e-07	2.9412054519e-06
16.0	97.0	0.346456693	2.897637795	2647.867789	292.5331923	2940.4009813	2.9253319230000004e-07	2.9404009813e-06
16.0	98.0	0.346456693	2.929133858	2567.390173	374.5992837	2941.9894566999997	3.745992837e-07	2.9419894566999997e-06
16.0	99.0	0.346456693	2.960629921	2546.530643	391.1590331	2937.6896761	3.911590331e-07	2.9376896761e-06
16.0	100.0	0.346456693	2.992125984	2530.739457	418.1401522	2948.8796092000002	4.181401522e-07	2.9488796092000005e-06
16.0	101.0	0.346456693	3.023622047	2529.821293	409.646559	2939.4678519999998	4.0964655900000003e-07	2.939467852e-06
16.0	102.0	0.346456693	3.05511811	2544.069607	386.3200624	2930.3896694	3.8632006240000003e-07	2.9303896694000003e-06
16.0	103.0	0.346456693	3.086614173	2548.789688	386.0195884	2934.8092764	3.860195884e-07	2.9348092764e-06
16.0	104.0	0.346456693	3.118110236	2548.12885	389.4398248	2937.5686748	3.8943982480000004e-07	2.9375686748e-06
16.0	105.0	0.346456693	3.149606299	2589.776144	346.2942872	2936.0704312	3.462942872e-07	2.9360704312e-06
16.0	106.0	0.346456693	3.181102362	2617.477407	320.4847283	2937.9621352999998	3.204847283e-07	2.9379621353e-06
16.0	107.0	0.346456693	3.212598425	2636.025942	301.3226431	2937.3485851	3.0132264310000003e-07	2.9373485851e-06
16.0	108.0	0.346456693	3.244094488	2649.978386	292.6377734	2942.6161593999996	2.926377734e-07	2.9426161593999997e-06
16.0	109.0	0.346456693	3.275590551	2658.695756	282.2211768	2940.9169328000003	2.8222117680000004e-07	2.9409169328000003e-06
16.0	110.0	0.346456693	3.307086614	2657.791481	289.8193422	2947.6108232	2.898193422e-07	2.9476108232000005e-06
16.0	111.0	0.346456693	3.338582677	2644.372022	311.9380114	2956.3100334	3.119380114e-07	2.9563100334e-06
16.0	112.0	0.346456693	3.37007874	2678.230537	277.8009227	2956.0314596999997	2.778009227e-07	2.9560314597e-06
16.0	113.0	0.346456693	3.401574803	2713.115436	235.528101	2948.643537	2.35528101e-07	2.9486435370000003e-06
16.0	114.0	0.346456693	3.433070866	2736.768124	210.0614671	2946.8295911	2.100614671e-07	2.9468295911e-06
16.0	115.0	0.346456693	3.464566929	2762.015069	190.3647864	2952.3798554	1.9036478640000002e-07	2.9523798554e-06
16.0	116.0	0.346456693	3.496062992	2782.648179	166.5184592	2949.1666382	1.665184592e-07	2.9491666382e-06
16.0	117.0	0.346456693	3.527559055	2799.561689	150.5959017	2950.1575907	1.505959017e-07	2.9501575907e-06
16.0	118.0	0.346456693	3.559055118	2821.522135	137.0185719	2958.5407069000003	1.3701857190000003e-07	2.9585407069000002e-06
16.0	119.0	0.346456693	3.590551181	2839.079218	116.0755775	2955.1547954999996	1.160755775e-07	2.9551547955e-06
16.0	120.0	0.346456693	3.622047244	2862.091576	96.16347951	2958.2550555099997	9.616347951000001e-08	2.95825505551e-06
16.0	121.0	0.346456693	3.653543307	2884.730843	71.46687414	2956.19771714	7.146687414000001e-08	2.95619771714e-06
16.0	122.0	0.346456693	3.68503937	2903.960366	51.23309591	2955.1934619099998	5.123309591000001e-08	2.95519346191e-06
16.0	123.0	0.346456693	3.716535433	2917.245308	35.60053902	2952.84584702	3.560053902e-08	2.95284584702e-06
16.0	124.0	0.346456693	3.748031496	2919.302219	34.67235577	2953.9745747700003	3.4672355770000004e-08	2.9539745747700007e-06
16.0	125.0	0.346456693	3.779527559	2916.755677	37.66547143	2954.42114843	3.7665471429999996e-08	2.95442114843e-06
16.0	126.0	0.346456693	3.811023622	2912.927224	43.52796377	2956.45518777	4.352796377e-08	2.95645518777e-06
16.0	127.0	0.346456693	3.842519685	2899.639231	54.73594186	2954.37517286	5.473594186e-08	2.9543751728600004e-06
17.0	5.0	0.377952756	0.0	2803.910363	138.6675035	2942.5778665	1.386675035e-07	2.9425778665e-06
17.0	6.0	0.377952756	0.031496063	2799.6713	145.775285	2945.446585	1.45775285e-07	2.9454465850000005e-06
17.0	7.0	0.377952756	0.062992126	2791.143488	157.8773056	2949.0207936	1.578773056e-07	2.9490207936000004e-06
17.0	8.0	0.377952756	0.094488189	2783.323335	177.9974561	2961.3207911	1.779974561e-07	2.9613207911000003e-06
17.0	9.0	0.377952756	0.125984252	2823.690998	130.0735252	2953.7645232	1.3007352520000002e-07	2.9537645232000003e-06
17.0	10.0	0.377952756	0.157480315	2861.485678	104.7541049	2966.2397829	1.047541049e-07	2.9662397829000002e-06
17.0	11.0	0.377952756	0.188976378	2902.258924	62.49844516	2964.75736916	6.249844516e-08	2.96475736916e-06
17.0	12.0	0.377952756	0.220472441	2924.958101	44.05032008	2969.00842108	4.405032008e-08	2.9690084210800004e-06
17.0	13.0	0.377952756	0.251968504	2930.992729	45.29087682	2976.28360582	4.529087682e-08	2.9762836058200002e-06
17.0	14.0	0.377952756	0.283464567	2935.795513	45.39617765	2981.19169065	4.539617765e-08	2.9811916906500004e-06
17.0	15.0	0.377952756	0.31496063	2939.639708	43.43389404	2983.07360204	4.343389404e-08	2.9830736020400003e-06
17.0	16.0	0.377952756	0.346456693	2927.85439	59.47609142	2987.33048142	5.9476091420000005e-08	2.98733048142e-06
17.0	17.0	0.377952756	0.377952756	2954.026401	37.17366473	2991.20006573	3.717366473e-08	2.99120006573e-06
17.0	18.0	0.377952756	0.409448819	2988.536002	6.215330357	2994.7513323569997	6.215330357e-09	2.994751332357e-06
17.0	19.0	0.377952756	0.440944882	3004.265133	2.90978488	3007.17491788	2.9097848800000005e-09	3.00717491788e-06
17.0	20.0	0.377952756	0.472440945	3003.209286	4.303641624	3007.512927624	4.303641624e-09	3.0075129276240003e-06
17.0	21.0	0.377952756	0.503937008	3004.608018	3.684405206	3008.292423206	3.6844052060000003e-09	3.0082924232060003e-06
17.0	22.0	0.377952756	0.535433071	2996.276444	19.92341258	3016.19985658	1.9923412580000002e-08	3.0161998565800002e-06
17.0	23.0	0.377952756	0.566929134	2976.049085	45.61544686	3021.66453186	4.561544686e-08	3.02166453186e-06
17.0	24.0	0.377952756	0.598425197	2967.396793	57.37301139	3024.76980439	5.737301139e-08	3.02476980439e-06
17.0	25.0	0.377952756	0.62992126	2904.486241	122.8647548	3027.3509958	1.228647548e-07	3.0273509958e-06
17.0	26.0	0.377952756	0.661417323	2897.232391	134.6951692	3031.9275602	1.3469516920000002e-07	3.0319275602e-06
17.0	27.0	0.377952756	0.692913386	2954.241156	80.11123397	3034.35238997	8.011123397000001e-08	3.03435238997e-06
17.0	28.0	0.377952756	0.724409449	2977.631184	57.2769205	3034.9081045	5.727692050000001e-08	3.0349081045e-06
17.0	29.0	0.377952756	0.755905512	2996.968438	40.06406034	3037.03249834	4.006406034e-08	3.03703249834e-06
17.0	30.0	0.377952756	0.787401575	3001.855699	35.56335993	3037.41905893	3.556335993e-08	3.0374190589300005e-06
17.0	31.0	0.377952756	0.818897638	3002.676258	36.67097841	3039.34723641	3.6670978409999996e-08	3.03934723641e-06
17.0	32.0	0.377952756	0.850393701	3001.066555	37.39301331	3038.4595683099997	3.739301331e-08	3.0384595683099997e-06
17.0	33.0	0.377952756	0.881889764	2997.120675	43.47027598	3040.5909509800003	4.347027598e-08	3.0405909509800003e-06
17.0	34.0	0.377952756	0.913385827	2988.043528	54.82523578	3042.8687637800003	5.4825235780000006e-08	3.0428687637800004e-06
17.0	35.0	0.377952756	0.94488189	2975.863001	67.1921163	3043.0551173000003	6.719211629999999e-08	3.0430551173000007e-06
17.0	36.0	0.377952756	0.976377953	2971.434042	75.87094957	3047.30499157	7.587094957e-08	3.04730499157e-06
17.0	37.0	0.377952756	1.007874016	2969.382566	77.89134651	3047.27391251	7.789134651000001e-08	3.0472739125100005e-06
17.0	38.0	0.377952756	1.039370079	2970.646606	72.51552593	3043.1621319299998	7.251552593e-08	3.04316213193e-06
17.0	39.0	0.377952756	1.070866142	2968.078771	75.87160095	3043.95037195	7.587160095e-08	3.04395037195e-06
17.0	40.0	0.377952756	1.102362205	2958.372521	82.13383208	3040.50635308	8.213383208000001e-08	3.04050635308e-06
17.0	41.0	0.377952756	1.133858268	2944.067649	95.02561866	3039.09326766	9.502561866000001e-08	3.03909326766e-06
17.0	42.0	0.377952756	1.165354331	2927.973831	107.565413	3035.5392439999996	1.0756541300000001e-07	3.0355392439999996e-06
17.0	43.0	0.377952756	1.196850394	2918.922106	115.5846197	3034.5067257	1.1558461970000001e-07	3.0345067257000004e-06
17.0	44.0	0.377952756	1.228346457	2906.440811	124.6290511	3031.0698621	1.2462905110000002e-07	3.0310698621000005e-06
17.0	45.0	0.377952756	1.25984252	2871.092628	156.6866033	3027.7792313	1.566866033e-07	3.0277792313e-06
17.0	46.0	0.377952756	1.291338583	2688.386271	338.6861344	3027.0724053999998	3.386861344e-07	3.0270724054e-06
17.0	47.0	0.377952756	1.322834646	2659.54168	374.8272264	3034.3689064	3.748272264e-07	3.0343689064e-06
17.0	48.0	0.377952756	1.354330709	2656.667609	372.4681541	3029.1357631	3.724681541e-07	3.0291357631000005e-06
17.0	49.0	0.377952756	1.385826772	2675.294885	348.0802601	3023.3751451	3.480802601e-07	3.0233751451e-06
17.0	50.0	0.377952756	1.417322835	2717.177599	308.0505764	3025.2281754	3.080505764e-07	3.0252281754000004e-06
17.0	51.0	0.377952756	1.448818898	2752.991601	264.3795314	3017.3711324	2.643795314e-07	3.0173711324000003e-06
17.0	52.0	0.377952756	1.480314961	2782.116504	237.3562948	3019.4727988	2.3735629480000002e-07	3.0194727988e-06
17.0	53.0	0.377952756	1.511811024	2814.02968	203.2838783	3017.3135583000003	2.032838783e-07	3.0173135583000006e-06
17.0	54.0	0.377952756	1.543307087	2848.871566	169.771617	3018.6431829999997	1.69771617e-07	3.018643183e-06
17.0	55.0	0.377952756	1.57480315	2881.621112	138.2436771	3019.8647891	1.3824367710000002e-07	3.0198647891000004e-06
17.0	56.0	0.377952756	1.606299213	2909.066682	108.2231773	3017.2898593	1.0822317730000001e-07	3.0172898593e-06
17.0	57.0	0.377952756	1.637795276	2940.417123	84.09320347	3024.51032647	8.409320347e-08	3.0245103264700004e-06
17.0	58.0	0.377952756	1.669291339	2963.711045	55.05192124	3018.76296624	5.505192124e-08	3.0187629662400004e-06
17.0	59.0	0.377952756	1.700787402	2984.44044	34.20313107	3018.64357107	3.420313107e-08	3.01864357107e-06
17.0	60.0	0.377952756	1.732283465	2998.406029	24.32298691	3022.7290159100003	2.432298691e-08	3.0227290159100003e-06
17.0	61.0	0.377952756	1.763779528	3000.638141	25.20848483	3025.84662583	2.520848483e-08	3.0258466258300003e-06
17.0	62.0	0.377952756	1.795275591	3005.895772	30.13022605	3036.02599805	3.013022605e-08	3.0360259980500002e-06
17.0	63.0	0.377952756	1.826771654	3019.674863	29.29428071	3048.96914371	2.929428071e-08	3.0489691437100003e-06
17.0	64.0	0.377952756	1.858267717	3032.451568	15.00430376	3047.45587176	1.500430376e-08	3.04745587176e-06
17.0	65.0	0.377952756	1.88976378	3031.333299	14.10096223	3045.4342612299997	1.410096223e-08	3.0454342612299997e-06
17.0	66.0	0.377952756	1.921259843	3039.997452	6.699062561	3046.696514561	6.699062561e-09	3.0466965145610003e-06
17.0	67.0	0.377952756	1.952755906	3042.127073	7.94073317	3050.06780617	7.94073317e-09	3.05006780617e-06
17.0	68.0	0.377952756	1.984251969	3022.873223	17.44860526	3040.32182826	1.7448605260000002e-08	3.04032182826e-06
17.0	69.0	0.377952756	2.015748031	3011.657071	28.48551814	3040.14258914	2.848551814e-08	3.0401425891400003e-06
17.0	70.0	0.377952756	2.047244094	3003.267851	31.58787921	3034.8557302100003	3.1587879210000004e-08	3.0348557302100003e-06
17.0	71.0	0.377952756	2.078740157	3005.17383	27.24037739	3032.4142073900002	2.724037739e-08	3.0324142073900006e-06
17.0	72.0	0.377952756	2.11023622	3005.303576	22.46811173	3027.77168773	2.2468111730000002e-08	3.02777168773e-06
17.0	73.0	0.377952756	2.141732283	3015.000744	9.92796621	3024.9287102099997	9.92796621e-09	3.02492871021e-06
17.0	74.0	0.377952756	2.173228346	3008.153591	10.81912475	3018.9727157499997	1.0819124750000002e-08	3.01897271575e-06
17.0	75.0	0.377952756	2.204724409	3008.667663	4.667372816	3013.335035816	4.667372816000001e-09	3.0133350358160004e-06
17.0	76.0	0.377952756	2.236220472	2999.05751	6.388988817	3005.4464988170002	6.388988817000001e-09	3.0054464988170005e-06
17.0	77.0	0.377952756	2.267716535	2978.114951	14.08065404	2992.19560504	1.4080654040000002e-08	2.9921956050400002e-06
17.0	78.0	0.377952756	2.299212598	2964.771238	20.97783139	2985.74906939	2.097783139e-08	2.9857490693900003e-06
17.0	79.0	0.377952756	2.330708661	2957.047452	25.7740786	2982.8215305999997	2.57740786e-08	2.9828215306e-06
17.0	80.0	0.377952756	2.362204724	2970.386617	5.096818295	2975.483435295	5.096818295000001e-09	2.9754834352950003e-06
17.0	81.0	0.377952756	2.393700787	2952.38514	10.75608071	2963.1412207099997	1.0756080710000001e-08	2.96314122071e-06
17.0	82.0	0.377952756	2.42519685	2934.474101	12.6113421	2947.0854431	1.2611342100000001e-08	2.9470854431e-06
17.0	83.0	0.377952756	2.456692913	2925.644027	11.46374782	2937.10777482	1.1463747820000001e-08	2.93710777482e-06
17.0	84.0	0.377952756	2.488188976	2918.05108	9.766307179	2927.817387179	9.766307179e-09	2.9278173871790003e-06
17.0	85.0	0.377952756	2.519685039	2908.175494	12.15059629	2920.32609029	1.215059629e-08	2.92032609029e-06
17.0	86.0	0.377952756	2.551181102	2896.46688	14.30898778	2910.7758677799998	1.4308987780000002e-08	2.91077586778e-06
17.0	87.0	0.377952756	2.582677165	2882.485699	25.20770948	2907.69340848	2.520770948e-08	2.9076934084800004e-06
17.0	88.0	0.377952756	2.614173228	2862.547292	40.16639802	2902.7136900200003	4.016639802000001e-08	2.9027136900200006e-06
17.0	89.0	0.377952756	2.645669291	2846.553109	54.48946145	2901.04257045	5.448946145e-08	2.90104257045e-06
17.0	90.0	0.377952756	2.677165354	2815.455434	82.14751979	2897.60295379	8.214751979000001e-08	2.89760295379e-06
17.0	91.0	0.377952756	2.708661417	2776.979502	123.722439	2900.7019410000003	1.23722439e-07	2.9007019410000006e-06
17.0	92.0	0.377952756	2.74015748	2766.870088	128.3317912	2895.2018792	1.2833179120000001e-07	2.8952018792e-06
17.0	93.0	0.377952756	2.771653543	2738.200471	160.095711	2898.296182	1.6009571100000002e-07	2.898296182e-06
17.0	94.0	0.377952756	2.803149606	2704.437939	197.0810624	2901.5190014	1.970810624e-07	2.9015190014e-06
17.0	95.0	0.377952756	2.834645669	2688.941357	208.5597305	2897.5010875000003	2.085597305e-07	2.8975010875000006e-06
17.0	96.0	0.377952756	2.866141732	2677.247125	230.9663683	2908.2134932999998	2.309663683e-07	2.9082134933e-06
17.0	97.0	0.377952756	2.897637795	2658.623961	250.8767068	2909.5006678	2.508767068e-07	2.9095006678e-06
17.0	98.0	0.377952756	2.929133858	2590.483203	318.2786358	2908.7618387999996	3.1827863580000005e-07	2.9087618387999996e-06
17.0	99.0	0.377952756	2.960629921	2546.554258	380.0312941	2926.5855521000003	3.8003129410000005e-07	2.9265855521000005e-06
17.0	100.0	0.377952756	2.992125984	2503.483194	416.1830287	2919.6662226999997	4.1618302870000003e-07	2.9196662226999997e-06
17.0	101.0	0.377952756	3.023622047	2487.153759	443.9082337	2931.0619927	4.439082337e-07	2.9310619927e-06
17.0	102.0	0.377952756	3.05511811	2492.847078	432.5700275	2925.4171054999997	4.325700275e-07	2.9254171055e-06
17.0	103.0	0.377952756	3.086614173	2492.387673	434.3986324	2926.7863054	4.343986324e-07	2.9267863054e-06
17.0	104.0	0.377952756	3.118110236	2514.574808	416.1968463	2930.7716542999997	4.1619684630000004e-07	2.9307716543e-06
17.0	105.0	0.377952756	3.149606299	2550.625233	379.5147002	2930.1399332	3.7951470020000003e-07	2.9301399332e-06
17.0	106.0	0.377952756	3.181102362	2579.849975	346.336569	2926.186544	3.46336569e-07	2.9261865440000004e-06
17.0	107.0	0.377952756	3.212598425	2593.115052	335.4974729	2928.6125249	3.3549747290000003e-07	2.9286125249000004e-06
17.0	108.0	0.377952756	3.244094488	2607.888663	322.9679906	2930.8566536000003	3.229679906e-07	2.9308566536000004e-06
17.0	109.0	0.377952756	3.275590551	2607.828516	324.8840334	2932.7125494	3.2488403340000003e-07	2.9327125494000003e-06
17.0	110.0	0.377952756	3.307086614	2583.844848	352.0972414	2935.9420894	3.520972414e-07	2.9359420894e-06
17.0	111.0	0.377952756	3.338582677	2620.266917	320.5053453	2940.7722623	3.205053453e-07	2.9407722623000003e-06
17.0	112.0	0.377952756	3.37007874	2651.181682	289.8278736	2941.0095555999997	2.898278736e-07	2.9410095556e-06
17.0	113.0	0.377952756	3.401574803	2680.671805	265.6034002	2946.2752052	2.6560340020000004e-07	2.9462752052000004e-06
17.0	114.0	0.377952756	3.433070866	2704.598672	237.0590206	2941.6576926000002	2.3705902060000002e-07	2.9416576926000004e-06
17.0	115.0	0.377952756	3.464566929	2725.059152	219.2240822	2944.2832341999997	2.192240822e-07	2.9442832342e-06
17.0	116.0	0.377952756	3.496062992	2743.640747	203.0127854	2946.6535324	2.0301278540000001e-07	2.9466535324000004e-06
17.0	117.0	0.377952756	3.527559055	2764.928016	180.5209554	2945.4489713999997	1.805209554e-07	2.9454489714e-06
17.0	118.0	0.377952756	3.559055118	2784.094382	164.5268226	2948.6212046	1.6452682260000001e-07	2.9486212046000003e-06
17.0	119.0	0.377952756	3.590551181	2804.418967	139.6007253	2944.0196923	1.396007253e-07	2.9440196923e-06
17.0	120.0	0.377952756	3.622047244	2823.369712	122.8016751	2946.1713871	1.228016751e-07	2.9461713871e-06
17.0	121.0	0.377952756	3.653543307	2845.695946	100.4065292	2946.1024752	1.004065292e-07	2.9461024752e-06
17.0	122.0	0.377952756	3.68503937	2864.529641	81.23397292	2945.76361392	8.123397292000001e-08	2.94576361392e-06
17.0	123.0	0.377952756	3.716535433	2886.933643	63.12035003	2950.0539930299997	6.312035003e-08	2.95005399303e-06
17.0	124.0	0.377952756	3.748031496	2901.116882	47.89208225	2949.0089642499997	4.7892082250000004e-08	2.94900896425e-06
17.0	125.0	0.377952756	3.779527559	2907.153696	48.54992031	2955.7036163099997	4.854992031e-08	2.95570361631e-06
17.0	126.0	0.377952756	3.811023622	2902.246313	48.07679881	2950.3231118100002	4.807679881e-08	2.9503231118100003e-06
17.0	127.0	0.377952756	3.842519685	2882.70255	69.428191	2952.130741	6.9428191e-08	2.952130741e-06
18.0	5.0	0.409448819	0.0	2795.826834	131.183497	2927.010331	1.31183497e-07	2.927010331e-06
18.0	6.0	0.409448819	0.031496063	2791.835189	140.1786944	2932.0138834	1.401786944e-07	2.9320138834e-06
18.0	7.0	0.409448819	0.062992126	2785.961088	148.6411845	2934.6022725000003	1.4864118450000002e-07	2.9346022725000006e-06
18.0	8.0	0.409448819	0.094488189	2786.494072	152.7547883	2939.2488603	1.527547883e-07	2.9392488603000004e-06
18.0	9.0	0.409448819	0.125984252	2827.241635	113.3428993	2940.5845343	1.133428993e-07	2.9405845343000003e-06
18.0	10.0	0.409448819	0.157480315	2862.649471	77.80748251	2940.45695351	7.780748251000001e-08	2.9404569535100003e-06
18.0	11.0	0.409448819	0.188976378	2892.204173	42.22871793	2934.43289093	4.222871793e-08	2.9344328909300006e-06
18.0	12.0	0.409448819	0.220472441	2906.886062	30.01770195	2936.90376395	3.001770195e-08	2.9369037639500004e-06
18.0	13.0	0.409448819	0.251968504	2910.634739	31.01945337	2941.65419237	3.101945337e-08	2.9416541923700005e-06
18.0	14.0	0.409448819	0.283464567	2904.307627	48.56346812	2952.87109512	4.8563468120000004e-08	2.9528710951200004e-06
18.0	15.0	0.409448819	0.31496063	2877.272928	77.07717539	2954.3501033899997	7.707717539e-08	2.9543501033899998e-06
18.0	16.0	0.409448819	0.346456693	2906.751828	57.1461105	2963.8979385	5.7146110500000005e-08	2.9638979384999998e-06
18.0	17.0	0.409448819	0.377952756	2933.574934	35.70600158	2969.28093558	3.570600158e-08	2.9692809355800004e-06
18.0	18.0	0.409448819	0.409448819	2962.697231	8.696486097	2971.3937170970003	8.696486097e-09	2.9713937170970005e-06
18.0	19.0	0.409448819	0.440944882	2974.821332	1.715669326	2976.537001326	1.715669326e-09	2.976537001326e-06
18.0	20.0	0.409448819	0.472440945	2976.487528	3.054106125	2979.541634125	3.0541061250000003e-09	2.9795416341250005e-06
18.0	21.0	0.409448819	0.503937008	2967.368855	13.9200416	2981.2888966	1.39200416e-08	2.9812888966e-06
18.0	22.0	0.409448819	0.535433071	2927.211166	62.19382334	2989.40498934	6.219382334e-08	2.98940498934e-06
18.0	23.0	0.409448819	0.566929134	2904.185409	101.071088	3005.2564970000003	1.0107108800000001e-07	3.0052564970000003e-06
18.0	24.0	0.409448819	0.598425197	2836.075508	165.76836	3001.843868	1.6576836000000001e-07	3.001843868e-06
18.0	25.0	0.409448819	0.62992126	2884.976765	118.3116637	3003.2884286999997	1.1831166370000001e-07	3.0032884287e-06
18.0	26.0	0.409448819	0.661417323	2934.566354	73.74412985	3008.31048385	7.374412985e-08	3.00831048385e-06
18.0	27.0	0.409448819	0.692913386	2962.223818	49.33458054	3011.55839854	4.933458054e-08	3.01155839854e-06
18.0	28.0	0.409448819	0.724409449	2972.77645	40.05486866	3012.83131866	4.005486866e-08	3.01283131866e-06
18.0	29.0	0.409448819	0.755905512	2976.528121	36.59714543	3013.12526643	3.659714543e-08	3.01312526643e-06
18.0	30.0	0.409448819	0.787401575	2974.88188	39.52218992	3014.40406992	3.9522189920000004e-08	3.0144040699200003e-06
18.0	31.0	0.409448819	0.818897638	2966.176543	61.64207072	3027.81861372	6.164207072000001e-08	3.02781861372e-06
18.0	32.0	0.409448819	0.850393701	2949.084422	68.22959579	3017.31401779	6.822959579e-08	3.0173140177900003e-06
18.0	33.0	0.409448819	0.881889764	2951.740886	67.32694777	3019.06783377	6.732694777000001e-08	3.01906783377e-06
18.0	34.0	0.409448819	0.913385827	2951.923189	73.38126022	3025.30444922	7.338126022e-08	3.0253044492200003e-06
18.0	35.0	0.409448819	0.94488189	2951.888917	74.93710754	3026.82602454	7.493710754e-08	3.0268260245400004e-06
18.0	36.0	0.409448819	0.976377953	2967.466846	49.32813204	3016.79497804	4.9328132040000005e-08	3.01679497804e-06
18.0	37.0	0.409448819	1.007874016	2960.905796	62.64264519	3023.54844119	6.264264519000001e-08	3.0235484411900003e-06
18.0	38.0	0.409448819	1.039370079	2955.424587	67.12881927	3022.55340627	6.712881927e-08	3.02255340627e-06
18.0	39.0	0.409448819	1.070866142	2953.83468	67.62245564	3021.45713564	6.762245564000001e-08	3.0214571356400006e-06
18.0	40.0	0.409448819	1.102362205	2944.797831	77.20286575	3022.00069675	7.720286575000001e-08	3.0220006967500003e-06
18.0	41.0	0.409448819	1.133858268	2936.287337	92.55224766	3028.83958466	9.255224766000002e-08	3.02883958466e-06
18.0	42.0	0.409448819	1.165354331	2931.689226	93.58111436	3025.27034036	9.358111436e-08	3.02527034036e-06
18.0	43.0	0.409448819	1.196850394	2890.884144	129.2988295	3020.1829735	1.2929882950000002e-07	3.0201829735000004e-06
18.0	44.0	0.409448819	1.228346457	2858.535442	165.0859289	3023.6213709	1.650859289e-07	3.0236213709e-06
18.0	45.0	0.409448819	1.25984252	2830.063707	179.2792409	3009.3429478999997	1.792792409e-07	3.0093429479e-06
18.0	46.0	0.409448819	1.291338583	2784.54586	231.5640869	3016.1099469	2.3156408690000002e-07	3.0161099469e-06
18.0	47.0	0.409448819	1.322834646	2680.806098	345.0286478	3025.8347458	3.450286478e-07	3.0258347458000002e-06
18.0	48.0	0.409448819	1.354330709	2624.105006	398.2121185	3022.3171245	3.9821211849999997e-07	3.0223171245e-06
18.0	49.0	0.409448819	1.385826772	2667.5964	354.9357233	3022.5321233	3.5493572330000004e-07	3.0225321233e-06
18.0	50.0	0.409448819	1.417322835	2707.970935	280.2360844	2988.2070194	2.802360844e-07	2.9882070194e-06
18.0	51.0	0.409448819	1.448818898	2727.062589	257.5925929	2984.6551819	2.5759259290000003e-07	2.9846551819000004e-06
18.0	52.0	0.409448819	1.480314961	2763.53087	221.0199792	2984.5508492	2.210199792e-07	2.9845508492000002e-06
18.0	53.0	0.409448819	1.511811024	2811.021609	177.346707	2988.368316	1.7734670700000003e-07	2.9883683160000003e-06
18.0	54.0	0.409448819	1.543307087	2854.472604	129.9752847	2984.4478887	1.2997528470000001e-07	2.9844478887e-06
18.0	55.0	0.409448819	1.57480315	2871.99835	110.4124977	2982.4108477	1.104124977e-07	2.9824108477e-06
18.0	56.0	0.409448819	1.606299213	2877.479422	127.9639774	3005.4433994	1.2796397740000002e-07	3.0054433994000003e-06
18.0	57.0	0.409448819	1.637795276	2884.911019	107.2769028	2992.1879218	1.072769028e-07	2.9921879218e-06
18.0	58.0	0.409448819	1.669291339	2887.025803	105.7886694	2992.8144724	1.057886694e-07	2.9928144724000002e-06
18.0	59.0	0.409448819	1.700787402	2921.00734	72.38211327	2993.38945327	7.238211327000002e-08	2.9933894532700004e-06
18.0	60.0	0.409448819	1.732283465	2944.922975	50.21174951	2995.13472451	5.021174951e-08	2.9951347245100003e-06
18.0	61.0	0.409448819	1.763779528	2965.755133	35.17529173	3000.93042473	3.517529173e-08	3.0009304247300003e-06
18.0	62.0	0.409448819	1.795275591	2979.068621	28.03163017	3007.10025117	2.8031630170000003e-08	3.00710025117e-06
18.0	63.0	0.409448819	1.826771654	2987.650204	15.49477298	3003.14497698	1.549477298e-08	3.0031449769800004e-06
18.0	64.0	0.409448819	1.858267717	2989.996074	14.25363053	3004.24970453	1.4253630530000002e-08	3.0042497045300002e-06
18.0	65.0	0.409448819	1.88976378	2987.300056	15.80907919	3003.10913519	1.580907919e-08	3.00310913519e-06
18.0	66.0	0.409448819	1.921259843	2970.839311	31.34914309	3002.18845409	3.134914309e-08	3.0021884540900003e-06
18.0	67.0	0.409448819	1.952755906	2976.059244	23.24701961	2999.30626361	2.324701961e-08	2.99930626361e-06
18.0	68.0	0.409448819	1.984251969	2960.459047	33.64199741	2994.1010444099998	3.3641997410000005e-08	2.9941010444099998e-06
18.0	69.0	0.409448819	2.015748031	2960.313935	27.49247611	2987.80641111	2.7492476110000002e-08	2.9878064111100004e-06
18.0	70.0	0.409448819	2.047244094	2965.526322	15.97319402	2981.49951602	1.597319402e-08	2.9814995160200002e-06
18.0	71.0	0.409448819	2.078740157	2961.346806	16.3643041	2977.7111101	1.63643041e-08	2.9777111101e-06
18.0	72.0	0.409448819	2.11023622	2963.795636	10.00747885	2973.80311485	1.0007478850000001e-08	2.97380311485e-06
18.0	73.0	0.409448819	2.141732283	2964.093138	8.251305407	2972.344443407	8.251305407000001e-09	2.9723444434070005e-06
18.0	74.0	0.409448819	2.173228346	2962.323523	6.763388607	2969.086911607	6.763388607000001e-09	2.969086911607e-06
18.0	75.0	0.409448819	2.204724409	2946.093237	14.31079809	2960.40403509	1.4310798090000002e-08	2.96040403509e-06
18.0	76.0	0.409448819	2.236220472	2934.367792	2.345812251	2936.713604251	2.3458122510000002e-09	2.9367136042510004e-06
18.0	77.0	0.409448819	2.267716535	2923.929957	3.019597991	2926.949554991	3.0195979910000003e-09	2.926949554991e-06
18.0	78.0	0.409448819	2.299212598	2924.20378	4.325769475	2928.529549475	4.325769475000001e-09	2.928529549475e-06
18.0	79.0	0.409448819	2.330708661	2917.636662	8.697895217	2926.334557217	8.697895217e-09	2.9263345572170002e-06
18.0	80.0	0.409448819	2.362204724	2899.188949	13.4511148	2912.6400638	1.34511148e-08	2.9126400638e-06
18.0	81.0	0.409448819	2.393700787	2894.164715	6.291153114	2900.4558681139997	6.291153114e-09	2.900455868114e-06
18.0	82.0	0.409448819	2.42519685	2885.193639	2.98579964	2888.17943864	2.9857996400000002e-09	2.88817943864e-06
18.0	83.0	0.409448819	2.456692913	2878.198854	3.282196335	2881.4810503350004	3.2821963350000004e-09	2.8814810503350006e-06
18.0	84.0	0.409448819	2.488188976	2871.459012	3.224929689	2874.6839416889998	3.2249296890000003e-09	2.8746839416889997e-06
18.0	85.0	0.409448819	2.519685039	2861.582427	4.289313173	2865.871740173	4.289313173e-09	2.865871740173e-06
18.0	86.0	0.409448819	2.551181102	2850.866018	3.142133708	2854.0081517080002	3.142133708e-09	2.8540081517080003e-06
18.0	87.0	0.409448819	2.582677165	2843.221074	10.11242819	2853.33350219	1.0112428189999999e-08	2.8533335021900005e-06
18.0	88.0	0.409448819	2.614173228	2829.255982	22.34727989	2851.6032618900003	2.234727989e-08	2.8516032618900006e-06
18.0	89.0	0.409448819	2.645669291	2809.666754	39.42930799	2849.0960619899997	3.942930799e-08	2.84909606199e-06
18.0	90.0	0.409448819	2.677165354	2791.158583	59.05224039	2850.21082339	5.9052240390000004e-08	2.85021082339e-06
18.0	91.0	0.409448819	2.708661417	2771.137386	95.02700826	2866.16439426	9.502700826e-08	2.86616439426e-06
18.0	92.0	0.409448819	2.74015748	2747.851385	108.6989316	2856.5503166	1.086989316e-07	2.8565503166e-06
18.0	93.0	0.409448819	2.771653543	2680.051045	177.6558233	2857.7068683	1.7765582330000002e-07	2.8577068683000005e-06
18.0	94.0	0.409448819	2.803149606	2672.767667	182.4170748	2855.1847418	1.824170748e-07	2.8551847418000004e-06
18.0	95.0	0.409448819	2.834645669	2649.21008	204.957669	2854.1677489999997	2.0495766900000002e-07	2.854167749e-06
18.0	96.0	0.409448819	2.866141732	2640.044682	227.2654748	2867.3101568	2.272654748e-07	2.8673101568000002e-06
18.0	97.0	0.409448819	2.897637795	2598.715803	264.4678968	2863.1836998	2.6446789680000004e-07	2.8631836998e-06
18.0	98.0	0.409448819	2.929133858	2590.30153	278.1220222	2868.4235522000004	2.781220222e-07	2.8684235522000004e-06
18.0	99.0	0.409448819	2.960629921	2569.941426	300.5120721	2870.4534980999997	3.0051207210000006e-07	2.8704534981e-06
18.0	100.0	0.409448819	2.992125984	2550.120816	331.6709853	2881.7918013	3.316709853e-07	2.8817918013e-06
18.0	101.0	0.409448819	3.023622047	2375.636091	511.8791933	2887.5152842999996	5.118791933e-07	2.8875152843e-06
18.0	102.0	0.409448819	3.05511811	2393.933545	470.6070875	2864.5406325	4.706070875e-07	2.8645406325e-06
18.0	103.0	0.409448819	3.086614173	2423.121276	450.7645308	2873.8858068	4.5076453080000003e-07	2.8738858068000003e-06
18.0	104.0	0.409448819	3.118110236	2454.453223	414.6624023	2869.1156253	4.146624023e-07	2.8691156253e-06
18.0	105.0	0.409448819	3.149606299	2475.265218	391.6300337	2866.8952517	3.916300337e-07	2.8668952517e-06
18.0	106.0	0.409448819	3.181102362	2482.911153	398.388368	2881.299521	3.98388368e-07	2.881299521e-06
18.0	107.0	0.409448819	3.212598425	2482.720107	398.3741069	2881.0942139	3.9837410690000004e-07	2.8810942139e-06
18.0	108.0	0.409448819	3.244094488	2494.311107	375.804073	2870.11518	3.75804073e-07	2.87011518e-06
18.0	109.0	0.409448819	3.275590551	2517.411977	350.80756	2868.2195370000004	3.5080756000000005e-07	2.8682195370000004e-06
18.0	110.0	0.409448819	3.307086614	2535.231319	338.6822703	2873.9135893000002	3.3868227030000005e-07	2.8739135893000006e-06
18.0	111.0	0.409448819	3.338582677	2562.705746	319.2294082	2881.9351542	3.1922940820000005e-07	2.8819351542000003e-06
18.0	112.0	0.409448819	3.37007874	2581.820052	295.8675437	2877.6875957	2.9586754370000004e-07	2.8776875957000003e-06
18.0	113.0	0.409448819	3.401574803	2602.189659	282.7128427	2884.9025017000004	2.8271284270000005e-07	2.8849025017000005e-06
18.0	114.0	0.409448819	3.433070866	2618.320388	263.3775374	2881.6979254000003	2.633775374e-07	2.8816979254000006e-06
18.0	115.0	0.409448819	3.464566929	2636.468977	246.390402	2882.859379	2.46390402e-07	2.882859379e-06
18.0	116.0	0.409448819	3.496062992	2655.352699	230.771522	2886.124221	2.30771522e-07	2.8861242210000003e-06
18.0	117.0	0.409448819	3.527559055	2673.917752	203.4646155	2877.3823675	2.034646155e-07	2.8773823675e-06
18.0	118.0	0.409448819	3.559055118	2687.893413	197.8828408	2885.7762537999997	1.9788284080000001e-07	2.8857762538e-06
18.0	119.0	0.409448819	3.590551181	2705.105341	179.1303879	2884.2357289	1.791303879e-07	2.8842357289000003e-06
18.0	120.0	0.409448819	3.622047244	2723.597947	168.9016476	2892.4995946000004	1.689016476e-07	2.8924995946000007e-06
18.0	121.0	0.409448819	3.653543307	2744.889585	136.5149467	2881.4045317	1.365149467e-07	2.8814045317000004e-06
18.0	122.0	0.409448819	3.68503937	2773.879337	115.7142326	2889.5935695999997	1.157142326e-07	2.8895935695999997e-06
18.0	123.0	0.409448819	3.716535433	2807.26376	76.45222441	2883.7159844099997	7.645222441e-08	2.88371598441e-06
18.0	124.0	0.409448819	3.748031496	2819.915046	65.95300652	2885.86805252	6.595300652e-08	2.8858680525200002e-06
18.0	125.0	0.409448819	3.779527559	2819.818882	66.04249216	2885.86137416	6.604249216e-08	2.8858613741600003e-06
18.0	126.0	0.409448819	3.811023622	2804.745421	81.62966855	2886.37508955	8.162966855000001e-08	2.8863750895500003e-06
18.0	127.0	0.409448819	3.842519685	2780.322767	106.3139102	2886.6366772	1.063139102e-07	2.8866366772e-06
19.0	5.0	0.440944882	0.0	2728.010112	150.6373775	2878.6474895	1.5063737750000002e-07	2.8786474895000002e-06
19.0	6.0	0.440944882	0.031496063	2727.875067	151.8878794	2879.7629464	1.518878794e-07	2.8797629464000003e-06
19.0	7.0	0.440944882	0.062992126	2726.320732	153.9425879	2880.2633199	1.539425879e-07	2.8802633199000003e-06
19.0	8.0	0.440944882	0.094488189	2721.094752	157.0763212	2878.1710732	1.570763212e-07	2.8781710732000004e-06
19.0	9.0	0.440944882	0.125984252	2745.390819	138.652738	2884.043557	1.3865273800000002e-07	2.884043557e-06
19.0	10.0	0.440944882	0.157480315	2776.126463	114.9561629	2891.0826259	1.149561629e-07	2.8910826259e-06
19.0	11.0	0.440944882	0.188976378	2806.573253	86.09271384	2892.6659668400002	8.609271384000001e-08	2.8926659668400003e-06
19.0	12.0	0.440944882	0.220472441	2827.129146	76.62564673	2903.75479273	7.662564673000001e-08	2.9037547927300005e-06
19.0	13.0	0.440944882	0.251968504	2828.871872	73.53987472	2902.4117467200003	7.353987472e-08	2.9024117467200004e-06
19.0	14.0	0.440944882	0.283464567	2807.333367	99.21237827	2906.54574527	9.921237827000001e-08	2.9065457452700005e-06
19.0	15.0	0.440944882	0.31496063	2794.440568	122.5568511	2916.9974191	1.2255685110000001e-07	2.9169974191e-06
19.0	16.0	0.440944882	0.346456693	2819.267211	100.5375238	2919.8047348	1.0053752380000001e-07	2.9198047348e-06
19.0	17.0	0.440944882	0.377952756	2846.068552	71.40295105	2917.47150305	7.140295105e-08	2.9174715030500004e-06
19.0	18.0	0.440944882	0.409448819	2873.293934	46.48570892	2919.77964292	4.648570892e-08	2.91977964292e-06
19.0	19.0	0.440944882	0.440944882	2888.899344	36.17640016	2925.07574416	3.6176400160000005e-08	2.92507574416e-06
19.0	20.0	0.440944882	0.472440945	2886.299271	38.79094775	2925.09021875	3.879094775e-08	2.9250902187500003e-06
19.0	21.0	0.440944882	0.503937008	2836.328686	92.98953553	2929.31822153	9.298953553e-08	2.92931822153e-06
19.0	22.0	0.440944882	0.535433071	2776.918128	163.5045058	2940.4226338	1.6350450580000003e-07	2.9404226338e-06
19.0	23.0	0.440944882	0.566929134	2758.616053	183.1203348	2941.7363878	1.831203348e-07	2.9417363878000003e-06
19.0	24.0	0.440944882	0.598425197	2780.238686	174.4736854	2954.7123714	1.744736854e-07	2.9547123714000002e-06
19.0	25.0	0.440944882	0.62992126	2834.227835	123.0381028	2957.2659378000003	1.230381028e-07	2.9572659378000006e-06
19.0	26.0	0.440944882	0.661417323	2888.275258	77.23107226	2965.50633026	7.723107226000001e-08	2.9655063302600003e-06
19.0	27.0	0.440944882	0.692913386	2907.763566	60.81986785	2968.58343385	6.081986785e-08	2.96858343385e-06
19.0	28.0	0.440944882	0.724409449	2915.269464	53.07356085	2968.34302485	5.3073560850000006e-08	2.96834302485e-06
19.0	29.0	0.440944882	0.755905512	2914.917695	50.43753999	2965.35523499	5.043753999e-08	2.9653552349900003e-06
19.0	30.0	0.440944882	0.787401575	2907.762041	60.90388314	2968.66592414	6.090388314e-08	2.96866592414e-06
19.0	31.0	0.440944882	0.818897638	2888.615958	81.03101551	2969.64697351	8.103101551000001e-08	2.96964697351e-06
19.0	32.0	0.440944882	0.850393701	2870.902629	114.8193004	2985.7219294	1.1481930040000001e-07	2.9857219294e-06
19.0	33.0	0.440944882	0.881889764	2885.36372	99.50511119	2984.86883119	9.950511119e-08	2.98486883119e-06
19.0	34.0	0.440944882	0.913385827	2895.141002	82.88772129	2978.02872329	8.288772129000001e-08	2.97802872329e-06
19.0	35.0	0.440944882	0.94488189	2907.634094	71.3374165	2978.9715105	7.133741650000001e-08	2.9789715105e-06
19.0	36.0	0.440944882	0.976377953	2914.127218	59.45687799	2973.58409599	5.9456877990000004e-08	2.9735840959900005e-06
19.0	37.0	0.440944882	1.007874016	2913.288808	64.51831926	2977.80712726	6.451831926000001e-08	2.9778071272600004e-06
19.0	38.0	0.440944882	1.039370079	2912.599913	64.65348431	2977.25339731	6.465348431e-08	2.97725339731e-06
19.0	39.0	0.440944882	1.070866142	2911.18095	65.19147471	2976.37242471	6.519147471e-08	2.9763724247100003e-06
19.0	40.0	0.440944882	1.102362205	2906.316887	70.44651694	2976.76340394	7.044651694e-08	2.9767634039400003e-06
19.0	41.0	0.440944882	1.133858268	2896.246106	73.00355847	2969.24966447	7.300355847000001e-08	2.96924966447e-06
19.0	42.0	0.440944882	1.165354331	2881.832935	89.98894514	2971.82188014	8.998894514e-08	2.97182188014e-06
19.0	43.0	0.440944882	1.196850394	2875.069635	94.03246501	2969.10210001	9.403246501e-08	2.96910210001e-06
19.0	44.0	0.440944882	1.228346457	2842.706654	127.8488097	2970.5554637	1.278488097e-07	2.9705554637e-06
19.0	45.0	0.440944882	1.25984252	2780.270146	198.455953	2978.726099	1.98455953e-07	2.9787260990000003e-06
19.0	46.0	0.440944882	1.291338583	2752.798567	207.2666217	2960.0651887	2.0726662170000002e-07	2.9600651887e-06
19.0	47.0	0.440944882	1.322834646	2704.036858	277.3648012	2981.4016592	2.7736480120000003e-07	2.9814016592e-06
19.0	48.0	0.440944882	1.354330709	2626.982319	341.6972093	2968.6795283	3.416972093e-07	2.9686795283000003e-06
19.0	49.0	0.440944882	1.385826772	2653.108371	310.4887859	2963.5971569	3.104887859e-07	2.9635971569e-06
19.0	50.0	0.440944882	1.417322835	2663.617131	295.5129918	2959.1301228	2.9551299180000004e-07	2.9591301228000006e-06
19.0	51.0	0.440944882	1.448818898	2698.189196	255.4765282	2953.6657241999997	2.554765282e-07	2.9536657241999997e-06
19.0	52.0	0.440944882	1.480314961	2745.517042	215.2235432	2960.7405852	2.152235432e-07	2.9607405852e-06
19.0	53.0	0.440944882	1.511811024	2784.889164	165.6609669	2950.5501309	1.656609669e-07	2.9505501309000004e-06
19.0	54.0	0.440944882	1.543307087	2828.281657	121.5104977	2949.7921547	1.215104977e-07	2.9497921547e-06
19.0	55.0	0.440944882	1.57480315	2852.297692	99.42279409	2951.72048609	9.942279409e-08	2.9517204860900002e-06
19.0	56.0	0.440944882	1.606299213	2875.563807	83.8477383	2959.4115453	8.384773830000001e-08	2.9594115453000003e-06
19.0	57.0	0.440944882	1.637795276	2876.882646	75.18339993	2952.06604593	7.518339993e-08	2.9520660459300003e-06
19.0	58.0	0.440944882	1.669291339	2871.701764	81.22790099	2952.9296649899998	8.122790099e-08	2.95292966499e-06
19.0	59.0	0.440944882	1.700787402	2877.930836	85.04603743	2962.97687343	8.504603743e-08	2.96297687343e-06
19.0	60.0	0.440944882	1.732283465	2887.469116	69.28444809	2956.75356409	6.928444809e-08	2.95675356409e-06
19.0	61.0	0.440944882	1.763779528	2928.210726	30.94808731	2959.15881331	3.094808731e-08	2.95915881331e-06
19.0	62.0	0.440944882	1.795275591	2922.005793	42.39058567	2964.3963786699996	4.239058567e-08	2.96439637867e-06
19.0	63.0	0.440944882	1.826771654	2941.090105	19.96152036	2961.0516253600003	1.9961520360000004e-08	2.9610516253600005e-06
19.0	64.0	0.440944882	1.858267717	2933.185832	35.69523517	2968.8810671700003	3.569523517e-08	2.9688810671700005e-06
19.0	65.0	0.440944882	1.88976378	2937.812186	35.93850579	2973.75069179	3.593850579e-08	2.9737506917900003e-06
19.0	66.0	0.440944882	1.921259843	2931.455455	34.48074057	2965.9361955699997	3.448074057e-08	2.9659361955699998e-06
19.0	67.0	0.440944882	1.952755906	2935.069237	30.97675551	2966.0459925100004	3.0976755510000005e-08	2.9660459925100007e-06
19.0	68.0	0.440944882	1.984251969	2923.410747	33.58062505	2956.99137205	3.358062505e-08	2.95699137205e-06
19.0	69.0	0.440944882	2.015748031	2923.89977	32.46019045	2956.35996045	3.246019045e-08	2.95635996045e-06
19.0	70.0	0.440944882	2.047244094	2916.140159	31.43190084	2947.57205984	3.143190084e-08	2.94757205984e-06
19.0	71.0	0.440944882	2.078740157	2921.525248	24.11417655	2945.63942455	2.4114176550000003e-08	2.94563942455e-06
19.0	72.0	0.440944882	2.11023622	2931.096058	6.948493414	2938.044551414	6.948493414e-09	2.9380445514140005e-06
19.0	73.0	0.440944882	2.141732283	2930.831274	7.382544048	2938.213818048	7.382544048000001e-09	2.938213818048e-06
19.0	74.0	0.440944882	2.173228346	2922.090804	5.22153997	2927.31234397	5.221539970000001e-09	2.92731234397e-06
19.0	75.0	0.440944882	2.204724409	2911.569531	3.471325528	2915.040856528	3.471325528e-09	2.915040856528e-06
19.0	76.0	0.440944882	2.236220472	2905.072417	4.051135637	2909.1235526369996	4.051135637e-09	2.909123552637e-06
19.0	77.0	0.440944882	2.267716535	2894.463152	3.046784271	2897.509936271	3.046784271e-09	2.897509936271e-06
19.0	78.0	0.440944882	2.299212598	2889.444286	4.586662239	2894.030948239	4.586662239e-09	2.894030948239e-06
19.0	79.0	0.440944882	2.330708661	2878.735668	12.88012011	2891.61578811	1.288012011e-08	2.89161578811e-06
19.0	80.0	0.440944882	2.362204724	2871.008534	6.033862598	2877.042396598	6.033862598e-09	2.877042396598e-06
19.0	81.0	0.440944882	2.393700787	2864.086979	3.029438714	2867.1164177140004	3.029438714e-09	2.8671164177140007e-06
19.0	82.0	0.440944882	2.42519685	2859.189607	3.858334299	2863.047941299	3.858334299e-09	2.863047941299e-06
19.0	83.0	0.440944882	2.456692913	2855.363139	5.214922044	2860.578061044	5.214922044e-09	2.8605780610440005e-06
19.0	84.0	0.440944882	2.488188976	2847.106165	5.131350756	2852.237515756	5.131350756e-09	2.852237515756e-06
19.0	85.0	0.440944882	2.519685039	2836.613354	6.496953697	2843.1103076970003	6.496953697000001e-09	2.8431103076970003e-06
19.0	86.0	0.440944882	2.551181102	2823.592188	2.570150579	2826.162338579	2.5701505790000002e-09	2.826162338579e-06
19.0	87.0	0.440944882	2.582677165	2819.141303	7.764966461	2826.9062694609997	7.764966461e-09	2.826906269461e-06
19.0	88.0	0.440944882	2.614173228	2806.03991	16.9033623	2822.9432723	1.6903362300000004e-08	2.8229432723e-06
19.0	89.0	0.440944882	2.645669291	2790.096656	33.12946372	2823.22611972	3.312946372e-08	2.8232261197200004e-06
19.0	90.0	0.440944882	2.677165354	2770.804879	56.59497799	2827.39985699	5.659497799e-08	2.82739985699e-06
19.0	91.0	0.440944882	2.708661417	2757.097703	72.45423693	2829.55193993	7.245423693e-08	2.8295519399300005e-06
19.0	92.0	0.440944882	2.74015748	2744.192559	77.47363733	2821.6661963300003	7.747363733e-08	2.8216661963300004e-06
19.0	93.0	0.440944882	2.771653543	2724.538292	117.8610976	2842.3993896	1.178610976e-07	2.8423993896000003e-06
19.0	94.0	0.440944882	2.803149606	2668.571245	174.1697838	2842.7410288	1.7416978380000002e-07	2.8427410288000003e-06
19.0	95.0	0.440944882	2.834645669	2649.897507	189.1117535	2839.0092605	1.891117535e-07	2.8390092605e-06
19.0	96.0	0.440944882	2.866141732	2641.06855	186.8571832	2827.9257331999997	1.868571832e-07	2.8279257332e-06
19.0	97.0	0.440944882	2.897637795	2614.459295	222.6586362	2837.1179312	2.226586362e-07	2.8371179312e-06
19.0	98.0	0.440944882	2.929133858	2592.882126	254.1072618	2846.9893878	2.541072618e-07	2.8469893878e-06
19.0	99.0	0.440944882	2.960629921	2581.257526	258.4690211	2839.7265471	2.5846902110000003e-07	2.8397265471000002e-06
19.0	100.0	0.440944882	2.992125984	2561.63824	283.9704454	2845.6086854000005	2.8397044540000003e-07	2.8456086854000007e-06
19.0	101.0	0.440944882	3.023622047	2544.966338	313.4113345	2858.3776725000002	3.134113345e-07	2.8583776725000005e-06
19.0	102.0	0.440944882	3.05511811	2360.598247	499.9176001	2860.5158471	4.999176001e-07	2.8605158471000003e-06
19.0	103.0	0.440944882	3.086614173	2389.660111	482.9306171	2872.5907281	4.829306171e-07	2.8725907281000004e-06
19.0	104.0	0.440944882	3.118110236	2417.660957	462.0457857	2879.7067427	4.6204578570000004e-07	2.8797067427000006e-06
19.0	105.0	0.440944882	3.149606299	2446.671538	409.5285314	2856.2000694	4.0952853140000004e-07	2.8562000694e-06
19.0	106.0	0.440944882	3.181102362	2460.99938	400.2071491	2861.2065291000004	4.002071491e-07	2.8612065291000004e-06
19.0	107.0	0.440944882	3.212598425	2471.89696	402.6105946	2874.5075546	4.0261059460000004e-07	2.8745075546e-06
19.0	108.0	0.440944882	3.244094488	2491.06839	371.1192208	2862.1876107999997	3.711192208e-07	2.8621876108e-06
19.0	109.0	0.440944882	3.275590551	2505.984143	360.0785959	2866.0627389	3.600785959e-07	2.8660627389e-06
19.0	110.0	0.440944882	3.307086614	2518.998316	356.153967	2875.1522830000004	3.5615396700000007e-07	2.8751522830000007e-06
19.0	111.0	0.440944882	3.338582677	2527.199728	342.1976184	2869.3973464	3.4219761840000006e-07	2.8693973464e-06
19.0	112.0	0.440944882	3.37007874	2541.767492	332.6359199	2874.4034119	3.326359199e-07	2.8744034119e-06
19.0	113.0	0.440944882	3.401574803	2560.057352	318.8814059	2878.9387579	3.188814059e-07	2.8789387579e-06
19.0	114.0	0.440944882	3.433070866	2580.687204	284.0291632	2864.7163671999997	2.8402916320000006e-07	2.8647163671999998e-06
19.0	115.0	0.440944882	3.464566929	2597.459671	269.6551037	2867.1147747	2.696551037e-07	2.8671147747000004e-06
19.0	116.0	0.440944882	3.496062992	2619.161728	259.0815403	2878.2432683	2.590815403e-07	2.8782432683000005e-06
19.0	117.0	0.440944882	3.527559055	2636.46865	235.3180183	2871.7866682999997	2.3531801830000001e-07	2.8717866683e-06
19.0	118.0	0.440944882	3.559055118	2652.211489	218.6937083	2870.9051972999996	2.1869370830000002e-07	2.8709051972999996e-06
19.0	119.0	0.440944882	3.590551181	2668.753872	205.7822304	2874.5361024	2.057822304e-07	2.8745361024e-06
19.0	120.0	0.440944882	3.622047244	2688.740723	183.9625159	2872.7032389	1.8396251590000001e-07	2.8727032389e-06
19.0	121.0	0.440944882	3.653543307	2714.470255	161.8159025	2876.2861575	1.6181590250000001e-07	2.8762861575000005e-06
19.0	122.0	0.440944882	3.68503937	2750.735006	133.6814113	2884.4164173	1.336814113e-07	2.8844164173e-06
19.0	123.0	0.440944882	3.716535433	2780.724046	94.00822406	2874.73227006	9.400822406000001e-08	2.87473227006e-06
19.0	124.0	0.440944882	3.748031496	2797.526152	82.31294918	2879.83910118	8.231294918000001e-08	2.8798391011800002e-06
19.0	125.0	0.440944882	3.779527559	2796.688712	84.8918562	2881.5805682	8.489185620000001e-08	2.8815805682e-06
19.0	126.0	0.440944882	3.811023622	2771.801238	116.0088612	2887.8100992	1.160088612e-07	2.8878100992e-06
19.0	127.0	0.440944882	3.842519685	2739.522814	146.8797358	2886.4025498	1.468797358e-07	2.8864025498000004e-06
20.0	5.0	0.472440945	0.0	2723.297594	145.7134611	2869.0110551000002	1.457134611e-07	2.8690110551000002e-06
20.0	6.0	0.472440945	0.031496063	2727.837311	146.0558962	2873.8932072000002	1.460558962e-07	2.8738932072000003e-06
20.0	7.0	0.472440945	0.062992126	2725.279458	138.1692547	2863.4487127	1.381692547e-07	2.8634487127000004e-06
20.0	8.0	0.472440945	0.094488189	2722.925004	147.5801605	2870.5051645000003	1.475801605e-07	2.8705051645000006e-06
20.0	9.0	0.472440945	0.125984252	2729.762093	139.280762	2869.0428549999997	1.3928076200000002e-07	2.8690428549999997e-06
20.0	10.0	0.472440945	0.157480315	2753.950269	118.3973746	2872.3476436	1.1839737460000001e-07	2.8723476436e-06
20.0	11.0	0.472440945	0.188976378	2773.501175	105.2400147	2878.7411896999997	1.0524001470000001e-07	2.8787411896999998e-06
20.0	12.0	0.472440945	0.220472441	2772.466435	110.3715089	2882.8379439	1.103715089e-07	2.8828379439000003e-06
20.0	13.0	0.472440945	0.251968504	2730.611892	154.9514626	2885.5633546	1.5495146260000003e-07	2.8855633546000002e-06
20.0	14.0	0.472440945	0.283464567	2747.418903	140.1381375	2887.5570405	1.401381375e-07	2.8875570405e-06
20.0	15.0	0.472440945	0.31496063	2772.766736	110.8585863	2883.6253223	1.108585863e-07	2.8836253223e-06
20.0	16.0	0.472440945	0.346456693	2793.092509	99.79123176	2892.88374076	9.979123176000001e-08	2.89288374076e-06
20.0	17.0	0.472440945	0.377952756	2808.224991	89.27411965	2897.49911065	8.927411965000001e-08	2.8974991106500005e-06
20.0	18.0	0.472440945	0.409448819	2807.969229	99.60347728	2907.5727062799997	9.960347728000001e-08	2.9075727062799997e-06
20.0	19.0	0.472440945	0.440944882	2735.594792	177.0073362	2912.6021281999997	1.770073362e-07	2.9126021281999997e-06
20.0	20.0	0.472440945	0.472440945	2732.620338	174.5550712	2907.1754092	1.745550712e-07	2.9071754092e-06
20.0	21.0	0.472440945	0.503937008	2718.113009	200.0265185	2918.1395275	2.0002651850000002e-07	2.9181395275e-06
20.0	22.0	0.472440945	0.535433071	2722.031263	191.3451754	2913.3764383999996	1.913451754e-07	2.9133764383999997e-06
20.0	23.0	0.472440945	0.566929134	2751.548928	173.864602	2925.4135300000003	1.7386460200000001e-07	2.9254135300000006e-06
20.0	24.0	0.472440945	0.598425197	2810.009961	115.9603756	2925.9703366000003	1.1596037560000001e-07	2.9259703366000004e-06
20.0	25.0	0.472440945	0.62992126	2857.617118	78.90446436	2936.52158236	7.890446436e-08	2.9365215823600003e-06
20.0	26.0	0.472440945	0.661417323	2881.665241	55.90607185	2937.57131285	5.590607185e-08	2.9375713128500003e-06
20.0	27.0	0.472440945	0.692913386	2889.311622	48.51587932	2937.82750132	4.851587932000001e-08	2.9378275013200003e-06
20.0	28.0	0.472440945	0.724409449	2882.883392	63.6902314	2946.5736234	6.369023140000001e-08	2.9465736234000003e-06
20.0	29.0	0.472440945	0.755905512	2874.655419	69.14982484	2943.80524384	6.914982484e-08	2.94380524384e-06
20.0	30.0	0.472440945	0.787401575	2857.46861	93.65084539	2951.11945539	9.365084539e-08	2.95111945539e-06
20.0	31.0	0.472440945	0.818897638	2851.144242	100.2092956	2951.3535376	1.0020929560000002e-07	2.9513535376e-06
20.0	32.0	0.472440945	0.850393701	2822.182927	129.3504018	2951.5333287999997	1.293504018e-07	2.9515333288e-06
20.0	33.0	0.472440945	0.881889764	2859.047242	91.56678895	2950.61403095	9.156678895000001e-08	2.9506140309500004e-06
20.0	34.0	0.472440945	0.913385827	2874.981396	78.18808236	2953.16947836	7.818808236e-08	2.9531694783600004e-06
20.0	35.0	0.472440945	0.94488189	2877.974161	75.924593	2953.8987540000003	7.5924593e-08	2.9538987540000006e-06
20.0	36.0	0.472440945	0.976377953	2881.727981	71.48734314	2953.21532414	7.148734314e-08	2.95321532414e-06
20.0	37.0	0.472440945	1.007874016	2886.126804	67.27057728	2953.39738128	6.727057728e-08	2.95339738128e-06
20.0	38.0	0.472440945	1.039370079	2901.230109	48.91502817	2950.14513717	4.891502817e-08	2.95014513717e-06
20.0	39.0	0.472440945	1.070866142	2903.591055	44.18290378	2947.7739587799997	4.418290378e-08	2.9477739587799998e-06
20.0	40.0	0.472440945	1.102362205	2880.587019	69.68473582	2950.27175482	6.968473582e-08	2.95027175482e-06
20.0	41.0	0.472440945	1.133858268	2869.100557	79.88607018	2948.98662718	7.988607018000001e-08	2.9489866271800004e-06
20.0	42.0	0.472440945	1.165354331	2846.939663	97.84707043	2944.78673343	9.784707043000001e-08	2.9447867334300003e-06
20.0	43.0	0.472440945	1.196850394	2836.173167	106.3759484	2942.5491154	1.063759484e-07	2.9425491154000005e-06
20.0	44.0	0.472440945	1.228346457	2823.106429	116.2116244	2939.3180534	1.1621162440000001e-07	2.9393180534e-06
20.0	45.0	0.472440945	1.25984252	2797.386045	143.2782046	2940.6642496000004	1.4327820460000002e-07	2.9406642496000007e-06
20.0	46.0	0.472440945	1.291338583	2685.182741	251.6784992	2936.8612402	2.5167849920000004e-07	2.9368612402e-06
20.0	47.0	0.472440945	1.322834646	2648.62708	294.7585859	2943.3856659000003	2.947585859e-07	2.9433856659000005e-06
20.0	48.0	0.472440945	1.354330709	2640.388134	300.2565609	2940.6446948999996	3.002565609e-07	2.9406446949e-06
20.0	49.0	0.472440945	1.385826772	2659.233078	274.0653762	2933.2984542000004	2.740653762e-07	2.9332984542000006e-06
20.0	50.0	0.472440945	1.417322835	2663.513423	267.4106033	2930.9240262999997	2.674106033e-07	2.9309240263e-06
20.0	51.0	0.472440945	1.448818898	2716.009738	211.8850038	2927.8947418000002	2.1188500380000002e-07	2.9278947418000004e-06
20.0	52.0	0.472440945	1.480314961	2734.986006	192.6638443	2927.6498503000003	1.926638443e-07	2.9276498503000004e-06
20.0	53.0	0.472440945	1.511811024	2777.843129	146.8981776	2924.7413066	1.468981776e-07	2.9247413066000003e-06
20.0	54.0	0.472440945	1.543307087	2798.558238	137.2542524	2935.8124904	1.3725425240000001e-07	2.9358124904000004e-06
20.0	55.0	0.472440945	1.57480315	2821.810556	109.2690634	2931.0796194	1.092690634e-07	2.9310796194e-06
20.0	56.0	0.472440945	1.606299213	2817.102972	106.1129265	2923.2158985	1.061129265e-07	2.9232158985000003e-06
20.0	57.0	0.472440945	1.637795276	2826.899854	100.0832939	2926.9831479	1.0008329390000001e-07	2.9269831479e-06
20.0	58.0	0.472440945	1.669291339	2844.25403	77.45451513	2921.70854513	7.745451513000001e-08	2.92170854513e-06
20.0	59.0	0.472440945	1.700787402	2845.550182	77.06387962	2922.61406162	7.706387962e-08	2.92261406162e-06
20.0	60.0	0.472440945	1.732283465	2851.469303	69.51396534	2920.98326834	6.951396534e-08	2.9209832683400002e-06
20.0	61.0	0.472440945	1.763779528	2870.399286	48.39010515	2918.78939115	4.839010515e-08	2.9187893911500003e-06
20.0	62.0	0.472440945	1.795275591	2871.661828	48.80363995	2920.46546795	4.880363995e-08	2.92046546795e-06
20.0	63.0	0.472440945	1.826771654	2885.006435	48.90876007	2933.9151950699998	4.890876007e-08	2.93391519507e-06
20.0	64.0	0.472440945	1.858267717	2890.868971	31.34189948	2922.21087048	3.134189948e-08	2.92221087048e-06
20.0	65.0	0.472440945	1.88976378	2894.791047	23.49645632	2918.2875033200003	2.3496456320000002e-08	2.9182875033200003e-06
20.0	66.0	0.472440945	1.921259843	2891.936766	19.35905116	2911.29581716	1.9359051160000002e-08	2.9112958171600002e-06
20.0	67.0	0.472440945	1.952755906	2889.545833	16.52137362	2906.06720662	1.652137362e-08	2.90606720662e-06
20.0	68.0	0.472440945	1.984251969	2883.290429	15.38776243	2898.67819143	1.538776243e-08	2.89867819143e-06
20.0	69.0	0.472440945	2.015748031	2877.555324	15.9826867	2893.5380107	1.5982686700000003e-08	2.8935380107000002e-06
20.0	70.0	0.472440945	2.047244094	2861.237224	24.85705866	2886.09428266	2.485705866e-08	2.88609428266e-06
20.0	71.0	0.472440945	2.078740157	2870.046928	3.214752329	2873.2616803290002	3.214752329e-09	2.8732616803290003e-06
20.0	72.0	0.472440945	2.11023622	2872.322166	2.077712889	2874.399878889	2.077712889e-09	2.874399878889e-06
20.0	73.0	0.472440945	2.141732283	2869.973079	5.131441199	2875.104520199	5.1314411990000005e-09	2.8751045201990003e-06
20.0	74.0	0.472440945	2.173228346	2859.662453	5.02866246	2864.6911154599998	5.02866246e-09	2.86469111546e-06
20.0	75.0	0.472440945	2.204724409	2848.641101	4.233714515	2852.874815515	4.233714515000001e-09	2.8528748155150003e-06
20.0	76.0	0.472440945	2.236220472	2836.815266	3.061764234	2839.877030234	3.061764234e-09	2.839877030234e-06
20.0	77.0	0.472440945	2.267716535	2826.15839	3.40076986	2829.55915986	3.4007698600000002e-09	2.82955915986e-06
20.0	78.0	0.472440945	2.299212598	2822.743327	1.829051782	2824.572378782	1.8290517820000002e-09	2.8245723787820003e-06
20.0	79.0	0.472440945	2.330708661	2814.943067	3.21292818	2818.15599518	3.21292818e-09	2.81815599518e-06
20.0	80.0	0.472440945	2.362204724	2811.47882	2.626647767	2814.105467767	2.6266477670000004e-09	2.814105467767e-06
20.0	81.0	0.472440945	2.393700787	2808.241179	2.942573436	2811.1837524360003	2.9425734360000004e-09	2.8111837524360007e-06
20.0	82.0	0.472440945	2.42519685	2803.364361	4.025593877	2807.389954877	4.025593877e-09	2.8073899548770003e-06
20.0	83.0	0.472440945	2.456692913	2796.38593	4.559925569	2800.945855569	4.559925569e-09	2.800945855569e-06
20.0	84.0	0.472440945	2.488188976	2784.709915	2.922026071	2787.631941071	2.922026071e-09	2.787631941071e-06
20.0	85.0	0.472440945	2.519685039	2768.872817	3.315141773	2772.187958773	3.3151417730000005e-09	2.772187958773e-06
20.0	86.0	0.472440945	2.551181102	2753.127057	14.20308231	2767.33013931	1.420308231e-08	2.7673301393100004e-06
20.0	87.0	0.472440945	2.582677165	2736.541005	33.08390847	2769.62491347	3.308390847e-08	2.76962491347e-06
20.0	88.0	0.472440945	2.614173228	2724.230654	48.90126435	2773.13191835	4.890126435e-08	2.77313191835e-06
20.0	89.0	0.472440945	2.645669291	2713.342767	57.98571089	2771.32847789	5.7985710890000005e-08	2.7713284778900003e-06
20.0	90.0	0.472440945	2.677165354	2703.585849	69.91218122	2773.49803022	6.991218121999999e-08	2.7734980302200003e-06
20.0	91.0	0.472440945	2.708661417	2687.829352	95.18279982	2783.0121518200003	9.518279982000001e-08	2.7830121518200003e-06
20.0	92.0	0.472440945	2.74015748	2679.926649	110.4335758	2790.3602248	1.104335758e-07	2.7903602248000003e-06
20.0	93.0	0.472440945	2.771653543	2665.720277	124.6238839	2790.3441608999997	1.246238839e-07	2.7903441609e-06
20.0	94.0	0.472440945	2.803149606	2639.618194	154.5226515	2794.1408455	1.545226515e-07	2.7941408455e-06
20.0	95.0	0.472440945	2.834645669	2615.087367	177.3978307	2792.4851977	1.773978307e-07	2.7924851977e-06
20.0	96.0	0.472440945	2.866141732	2592.750507	202.2208395	2794.9713465000004	2.0222083950000002e-07	2.7949713465000005e-06
20.0	97.0	0.472440945	2.897637795	2562.059805	236.0269667	2798.0867717	2.3602696670000003e-07	2.7980867717000002e-06
20.0	98.0	0.472440945	2.929133858	2552.62722	244.1539842	2796.7812042	2.441539842e-07	2.7967812042e-06
20.0	99.0	0.472440945	2.960629921	2534.320686	260.622648	2794.943334	2.6062264800000004e-07	2.7949433340000004e-06
20.0	100.0	0.472440945	2.992125984	2523.921317	273.8886776	2797.8099945999998	2.738886776e-07	2.7978099945999998e-06
20.0	101.0	0.472440945	3.023622047	2496.060736	313.8186616	2809.8793975999997	3.138186616e-07	2.8098793975999997e-06
20.0	102.0	0.472440945	3.05511811	2411.488809	399.7738004	2811.2626093999997	3.9977380040000004e-07	2.8112626093999997e-06
20.0	103.0	0.472440945	3.086614173	2408.90327	405.7750548	2814.6783247999997	4.0577505480000004e-07	2.8146783248e-06
20.0	104.0	0.472440945	3.118110236	2395.437912	410.9867448	2806.4246568	4.109867448e-07	2.8064246568e-06
20.0	105.0	0.472440945	3.149606299	2392.480178	404.8998447	2797.3800226999997	4.0489984470000004e-07	2.7973800226999997e-06
20.0	106.0	0.472440945	3.181102362	2414.759239	388.9458629	2803.7051019	3.8894586290000006e-07	2.8037051019e-06
20.0	107.0	0.472440945	3.212598425	2435.529807	372.6596671	2808.1894740999996	3.726596671e-07	2.8081894740999997e-06
20.0	108.0	0.472440945	3.244094488	2449.988539	360.7839216	2810.7724606	3.607839216e-07	2.8107724606000003e-06
20.0	109.0	0.472440945	3.275590551	2464.043528	352.3945378	2816.4380658	3.5239453780000005e-07	2.8164380658000003e-06
20.0	110.0	0.472440945	3.307086614	2471.045975	347.3956053	2818.4415803	3.473956053e-07	2.8184415803000005e-06
20.0	111.0	0.472440945	3.338582677	2475.830699	328.9820002	2804.8126992	3.289820002e-07	2.8048126992000004e-06
20.0	112.0	0.472440945	3.37007874	2475.50099	332.9277508	2808.4287408	3.329277508e-07	2.8084287408000003e-06
20.0	113.0	0.472440945	3.401574803	2478.13239	333.5057318	2811.6381218	3.335057318e-07	2.8116381218e-06
20.0	114.0	0.472440945	3.433070866	2497.992892	324.8264605	2822.8193525	3.248264605e-07	2.8228193525000004e-06
20.0	115.0	0.472440945	3.464566929	2507.840579	312.6510136	2820.4915926000003	3.1265101360000003e-07	2.8204915926000004e-06
20.0	116.0	0.472440945	3.496062992	2523.799161	289.9636996	2813.7628606	2.899636996e-07	2.8137628606e-06
20.0	117.0	0.472440945	3.527559055	2541.459389	273.1859697	2814.6453587	2.731859697e-07	2.8146453587000004e-06
20.0	118.0	0.472440945	3.559055118	2558.719946	254.6052854	2813.3252314	2.546052854e-07	2.8133252314000003e-06
20.0	119.0	0.472440945	3.590551181	2585.560107	228.7650858	2814.3251928	2.2876508580000003e-07	2.8143251928e-06
20.0	120.0	0.472440945	3.622047244	2617.24629	195.2412542	2812.4875442000002	1.952412542e-07	2.8124875442000005e-06
20.0	121.0	0.472440945	3.653543307	2643.862027	171.9890196	2815.8510466000002	1.719890196e-07	2.8158510466000005e-06
20.0	122.0	0.472440945	3.68503937	2667.391268	148.2980412	2815.6893092	1.482980412e-07	2.8156893092000002e-06
20.0	123.0	0.472440945	3.716535433	2680.696794	135.3148409	2816.0116349	1.3531484090000003e-07	2.8160116349000003e-06
20.0	124.0	0.472440945	3.748031496	2676.070964	139.6626185	2815.7335825	1.3966261850000002e-07	2.8157335825000002e-06
20.0	125.0	0.472440945	3.779527559	2644.54318	175.593632	2820.136812	1.7559363200000002e-07	2.8201368120000005e-06
20.0	126.0	0.472440945	3.811023622	2615.558539	203.0488283	2818.6073673	2.030488283e-07	2.8186073673e-06
20.0	127.0	0.472440945	3.842519685	2559.428213	260.7357926	2820.1640056	2.6073579260000005e-07	2.8201640056000003e-06
21.0	5.0	0.503937008	0.0	2651.899342	155.0227114	2806.9220534	1.550227114e-07	2.8069220534000003e-06
21.0	6.0	0.503937008	0.031496063	2655.999235	151.7637301	2807.7629651	1.517637301e-07	2.8077629651000006e-06
21.0	7.0	0.503937008	0.062992126	2658.141959	155.6003328	2813.7422918	1.556003328e-07	2.8137422918000002e-06
21.0	8.0	0.503937008	0.094488189	2657.292082	149.4667411	2806.7588231	1.494667411e-07	2.8067588231e-06
21.0	9.0	0.503937008	0.125984252	2649.406089	166.6263946	2816.0324836	1.666263946e-07	2.8160324836e-06
21.0	10.0	0.503937008	0.157480315	2646.910343	169.0215897	2815.9319327	1.690215897e-07	2.8159319327e-06
21.0	11.0	0.503937008	0.188976378	2642.541114	186.0903595	2828.6314735	1.8609035950000003e-07	2.8286314735e-06
21.0	12.0	0.503937008	0.220472441	2617.170426	220.7845583	2837.9549843	2.207845583e-07	2.8379549843e-06
21.0	13.0	0.503937008	0.251968504	2639.420394	197.937463	2837.3578570000004	1.9793746300000002e-07	2.8373578570000005e-06
21.0	14.0	0.503937008	0.283464567	2657.651512	171.9622964	2829.6138084	1.7196229640000004e-07	2.8296138084e-06
21.0	15.0	0.503937008	0.31496063	2677.248688	162.4486702	2839.6973582	1.624486702e-07	2.8396973582e-06
21.0	16.0	0.503937008	0.346456693	2692.494737	153.4541719	2845.9489089	1.534541719e-07	2.8459489089e-06
21.0	17.0	0.503937008	0.377952756	2683.808418	165.1930719	2849.0014899000003	1.6519307190000002e-07	2.8490014899000004e-06
21.0	18.0	0.503937008	0.409448819	2626.469441	224.8587546	2851.3281956	2.2485875460000002e-07	2.8513281956e-06
21.0	19.0	0.503937008	0.440944882	2599.416626	259.9341062	2859.3507322	2.599341062e-07	2.8593507322000003e-06
21.0	20.0	0.503937008	0.472440945	2621.220382	245.7027249	2866.9231068999998	2.457027249e-07	2.8669231069e-06
21.0	21.0	0.503937008	0.503937008	2644.464411	225.5693748	2870.0337858	2.255693748e-07	2.8700337858e-06
21.0	22.0	0.503937008	0.535433071	2653.183046	217.6790512	2870.8620972	2.1767905120000002e-07	2.8708620972e-06
21.0	23.0	0.503937008	0.566929134	2697.938688	177.9463074	2875.8849954	1.779463074e-07	2.8758849954000005e-06
21.0	24.0	0.503937008	0.598425197	2748.606771	128.6893884	2877.2961594000003	1.2868938840000003e-07	2.8772961594000004e-06
21.0	25.0	0.503937008	0.62992126	2791.218137	87.83202773	2879.05016473	8.783202773e-08	2.87905016473e-06
21.0	26.0	0.503937008	0.661417323	2817.809976	64.22931304	2882.03928904	6.422931304e-08	2.88203928904e-06
21.0	27.0	0.503937008	0.692913386	2824.973574	62.34538908	2887.3189630800002	6.234538908e-08	2.8873189630800003e-06
21.0	28.0	0.503937008	0.724409449	2825.067385	64.40536703	2889.47275203	6.440536703e-08	2.88947275203e-06
21.0	29.0	0.503937008	0.755905512	2819.159517	71.03664364	2890.19616064	7.103664364e-08	2.8901961606400002e-06
21.0	30.0	0.503937008	0.787401575	2808.470814	85.3593596	2893.8301736	8.53593596e-08	2.8938301736e-06
21.0	31.0	0.503937008	0.818897638	2800.214399	95.49518288	2895.70958188	9.549518288e-08	2.89570958188e-06
21.0	32.0	0.503937008	0.850393701	2784.431559	113.4467766	2897.8783356	1.1344677660000001e-07	2.8978783356e-06
21.0	33.0	0.503937008	0.881889764	2758.564182	141.0797055	2899.6438875	1.410797055e-07	2.8996438875e-06
21.0	34.0	0.503937008	0.913385827	2781.997665	121.629007	2903.626672	1.21629007e-07	2.9036266720000002e-06
21.0	35.0	0.503937008	0.94488189	2800.622475	99.31845316	2899.94092816	9.931845316000002e-08	2.8999409281600005e-06
[truncated: 13,130 more rows]
