# Supplementary material for: Nanobubbles explain the large slip observed on lubricant-infused surfaces
Source: Nat Commun. 2022 Jan 17;13:351. doi: 10.1038/s41467-022-28016-1 (PMC8764024; doi:10.1038/s41467-022-28016-1)
Supplement: Supplementary file 3 — Source Data [file 41467_2022_28016_MOESM3_ESM.zip › 322077_3_data_set_6087929_r33ss3.csv]

x	y	x (um)	y (um)	height (nm)	lub thickness (nm)	sum (nm)	lubthickness (m)	sum (m)	air thickness (nm)	air thickness (m)
0	0	0.0	0.0	1242.6251	0.0	1242.6251	0	1242.6251	159.95239996484617	1.5995239996484617e-07
0	1	0.0	0.06349206349206349	1229.0527	169.05179994741238	1398.1044999474123	1.6905179994741237e-07	1229.0527001690518	0.0	0
0	2	0.0	0.12698412698412698	1216.7794999999999	0.0	1216.7794999999999	0	1216.7794999999999	179.33779996231286	1.7933779996231286e-07
0	3	0.0	0.19047619047619047	1183.585	0.0	1183.585	0	1183.585	212.589599938516	2.12589599938516e-07
0	4	0.0	0.25396825396825395	1211.7686999999999	0.0	1211.7686999999999	0	1211.7686999999999	180.2922999620992	1.802922999620992e-07
0	5	0.0	0.31746031746031744	1254.0891000000001	0.0	1254.0891000000001	0	1254.0891000000001	145.83289996768318	1.4583289996768317e-07
0	6	0.0	0.38095238095238093	1287.653	107.90819997985763	1395.5611999798577	1.0790819997985762e-07	1287.6530001079082	0.0	0
0	7	0.0	0.4444444444444444	1313.9443	67.2681999901854	1381.2124999901855	6.726819999018539e-08	1313.9443000672684	0.0	0
0	8	0.0	0.5079365079365079	1319.6844999999998	58.15019999368468	1377.8346999936846	5.815019999368468e-08	1319.68450005815	0.0	0
0	9	0.0	0.5714285714285714	1326.6724	57.47209998568156	1384.1444999856815	5.747209998568156e-08	1326.672400057472	0.0	0
0	10	0.0	0.6349206349206349	1334.9566	42.777599983683324	1377.7341999836833	4.2777599983683326e-08	1334.9566000427776	0.0	0
0	11	0.0	0.6984126984126984	1335.5775	45.93519998177223	1381.5126999817724	4.5935199981772226e-08	1335.5775000459353	0.0	0
0	12	0.0	0.7619047619047619	1315.2955	56.76499998041911	1372.060499980419	5.676499998041911e-08	1315.295500056765	0.0	0
0	13	0.0	0.8253968253968254	1290.1354999999999	0.0	1290.1354999999999	0	1290.1354999999999	87.23529998084305	8.723529998084306e-08
0	14	0.0	0.8888888888888888	1274.4861	0.0	1274.4861	0	1274.4861	103.33039997702649	1.0333039997702649e-07
0	15	0.0	0.9523809523809523	1254.8091	0.0	1254.8091	0	1254.8091	117.99079997402687	1.1799079997402688e-07
0	16	0.0	1.0158730158730158	1220.7511000000002	0.0	1220.7511000000002	0	1220.7511000000002	153.46579995697996	1.5346579995697996e-07
0	17	0.0	1.0793650793650793	1186.4836	0.0	1186.4836	0	1186.4836	161.6429999698338	1.6164299996983378e-07
0	18	0.0	1.1428571428571428	1147.6593	220.85920008532247	1368.5185000853226	2.2085920008532247e-07	1147.6593002208592	0.0	0
0	19	0.0	1.2063492063492063	1200.7586	0.0	1200.7586	0	1200.7586	180.85339996435002	1.8085339996435e-07
0	20	0.0	1.2698412698412698	1230.5175000000002	0.0	1230.5175000000002	0	1230.5175000000002	149.09959995407448	1.4909959995407447e-07
0	21	0.0	1.3333333333333333	1254.0772000000002	0.0	1254.0772000000002	0	1254.0772000000002	123.49299996901999	1.2349299996902e-07
0	22	0.0	1.3968253968253967	1271.2250999999999	0.0	1271.2250999999999	0	1271.2250999999999	108.35789997982602	1.0835789997982601e-07
0	23	0.0	1.4603174603174602	1283.7177	0.0	1283.7177	0	1283.7177	96.86049998284999	9.686049998284999e-08
0	24	0.0	1.5238095238095237	1301.2736	0.0	1301.2736	0	1301.2736	75.44759998753867	7.544759998753867e-08
0	25	0.0	1.5873015873015872	1304.5856	0.0	1304.5856	0	1304.5856	57.44429998194353	5.744429998194353e-08
0	26	0.0	1.6507936507936507	1292.9854	0.0	1292.9854	0	1292.9854	0.0	0
0	27	0.0	1.7142857142857142	1274.8344	0.0	1274.8344	0	1274.8344	126.09139996964515	1.2609139996964515e-07
0	28	0.0	1.7777777777777777	1254.0947	0.0	1254.0947	0	1254.0947	131.70939995969158	1.3170939995969158e-07
0	29	0.0	1.8412698412698412	1241.5983	0.0	1241.5983	0	1241.5983	151.78779995708265	1.5178779995708267e-07
0	30	0.0	1.9047619047619047	1222.7943	0.0	1222.7943	0	1222.7943	162.81719995470905	1.6281719995470905e-07
0	31	0.0	1.9682539682539681	1208.4474	31.12360002198289	1239.5710000219829	3.1123600021982893e-08	1208.4474000311236	161.39689997317498	1.6139689997317498e-07
0	32	0.0	2.0317460317460316	1236.994	0.0	1236.994	0	1236.994	155.11199995606458	1.5511199995606458e-07
0	33	0.0	2.095238095238095	1243.915	0.0	1243.915	0	1243.915	145.06829996608994	1.4506829996608995e-07
0	34	0.0	2.1587301587301586	1241.3634000000002	18.693800021824725	1260.0572000218249	1.8693800021824725e-08	1241.363400018694	138.81679998084263	1.3881679998084264e-07
0	35	0.0	2.2222222222222223	1231.0122	172.20060005213028	1403.2128000521302	1.7220060005213027e-07	1231.0122001722004	0.0	0
0	36	0.0	2.2857142857142856	1207.3822	183.05320006003615	1390.435400060036	1.8305320006003614e-07	1207.382200183053	0.0	0
0	37	0.0	2.349206349206349	1172.9667	125.39410006964235	1298.3608000696422	1.2539410006964234e-07	1172.966700125394	101.31079999175903	1.0131079999175902e-07
0	38	0.0	2.4126984126984126	1236.753	80.3492999988865	1317.1022999988863	8.03492999988865e-08	1236.7530000803492	88.10179999274018	8.810179999274018e-08
0	39	0.0	2.4761904761904763	1300.6577	117.37349999490004	1418.0311999949	1.1737349999490004e-07	1300.6577001173735	0.0	0
0	40	0.0	2.5396825396825395	1375.9884000000002	0.0	1375.9884000000002	0	1375.9884000000002	0.0	0
0	41	0.0	2.603174603174603	1432.9427999999998	0.0	1432.9427999999998	0	1432.9427999999998	0.0	0
0	42	0.0	2.6666666666666665	1465.897	0.0	1465.897	0	1465.897	0.0	0
0	43	0.0	2.7301587301587302	1464.0775	0.0	1464.0775	0	1464.0775	0.0	0
0	44	0.0	2.7936507936507935	1458.691	0.0	1458.691	0	1458.691	15.353399999516702	1.5353399999516702e-08
0	45	0.0	2.8571428571428568	1446.5672000000002	22.05260001062266	1468.6198000106228	2.2052600010622657e-08	1446.5672000220527	0.0	0
0	46	0.0	2.9206349206349205	1427.2395999999999	25.71960000918923	1452.959200009189	2.571960000918923e-08	1427.2396000257195	0.0	0
0	47	0.0	2.984126984126984	1404.311	25.63890000213675	1429.9499000021367	2.563890000213675e-08	1404.3110000256388	0.0	0
0	48	0.0	3.0476190476190474	1388.6456	23.405000003310562	1412.0506000033106	2.3405000003310562e-08	1388.645600023405	0.0	0
0	49	0.0	3.1111111111111107	1372.9502	25.402200001964893	1398.352400001965	2.5402200001964894e-08	1372.9502000254022	0.0	0
0	50	0.0	3.1746031746031744	1361.5558999999998	27.960300003966044	1389.5162000039659	2.7960300003966043e-08	1361.5559000279602	0.0	0
0	51	0.0	3.238095238095238	1352.8622	20.787900010410528	1373.6501000104106	2.078790001041053e-08	1352.862200020788	0.0	0
0	52	0.0	3.3015873015873014	1342.9442	23.19690001680123	1366.1411000168011	2.319690001680123e-08	1342.9442000231968	0.0	0
0	53	0.0	3.3650793650793647	1324.2945	30.043800011004773	1354.3383000110048	3.0043800011004774e-08	1324.2945000300438	0.0	0
0	54	0.0	3.4285714285714284	1303.3309	36.457599999617734	1339.7884999996177	3.6457599999617736e-08	1303.3309000364575	0.0	0
0	55	0.0	3.492063492063492	1288.6162	37.70130000098924	1326.3175000009892	3.770130000098924e-08	1288.6162000377012	0.0	0
0	56	0.0	3.5555555555555554	1274.1257	37.16240000336619	1311.2881000033663	3.716240000336619e-08	1274.1257000371625	0.0	0
0	57	0.0	3.6190476190476186	1248.0248	47.08469999498398	1295.109499994984	4.7084699994983975e-08	1248.0248000470847	0.0	0
0	58	0.0	3.6825396825396823	1229.6962	52.64879998724105	1282.3449999872412	5.264879998724105e-08	1229.696200052649	0.0	0
0	59	0.0	3.746031746031746	1221.1933000000001	38.86729998608627	1260.0605999860863	3.8867299986086276e-08	1221.1933000388674	0.0	0
0	60	0.0	3.8095238095238093	1200.9433999999999	58.67489998001295	1259.6182999800128	5.867489998001295e-08	1200.9434000586748	0.0	0
0	61	0.0	3.8730158730158726	1163.2844	89.9596999781924	1253.2440999781925	8.99596999781924e-08	1163.2844000899597	0.0	0
0	62	0.0	3.9365079365079363	1139.4495	0.0	1139.4495	0	1139.4495	94.99539997955216	9.499539997955215e-08
0	63	0.0	4.0	1113.0689	121.13609997094918	1234.204999970949	1.2113609997094918e-07	1113.068900121136	0.0	0
1	0	0.06349206349206349	0.0	1255.052	0.0	1255.052	0	1255.052	181.17889996153372	1.811788999615337e-07
1	1	0.06349206349206349	0.06349206349206349	1252.0227	0.0	1252.0227	0	1252.0227	0.0	0
1	2	0.06349206349206349	0.12698412698412698	1239.8505	0.0	1239.8505	0	1239.8505	181.78089996301355	1.8178089996301355e-07
1	3	0.06349206349206349	0.19047619047619047	1221.2115000000001	0.0	1221.2115000000001	0	1221.2115000000001	198.54749997262604	1.9854749997262604e-07
1	4	0.06349206349206349	0.25396825396825395	1199.0137	14.940700030975037	1213.954400030975	1.4940700030975037e-08	1199.0137000149407	208.45749997118085	2.0845749997118085e-07
1	5	0.06349206349206349	0.31746031746031744	1268.7749000000001	0.0	1268.7749000000001	0	1268.7749000000001	155.7454999679377	1.557454999679377e-07
1	6	0.06349206349206349	0.38095238095238093	1295.8404999999998	0.0	1295.8404999999998	0	1295.8404999999998	120.92869997443931	1.209286999744393e-07
1	7	0.06349206349206349	0.4444444444444444	1316.2417	0.0	1316.2417	0	1316.2417	0.0	0
1	8	0.06349206349206349	0.5079365079365079	1326.3863999999999	0.0	1326.3863999999999	0	1326.3863999999999	87.2134999853582	8.72134999853582e-08
1	9	0.06349206349206349	0.5714285714285714	1338.3484999999998	0.0	1338.3484999999998	0	1338.3484999999998	0.0	0
1	10	0.06349206349206349	0.6349206349206349	1338.6561	0.0	1338.6561	0	1338.6561	65.27989998116665	6.527989998116665e-08
1	11	0.06349206349206349	0.6984126984126984	1337.1205	0.0	1337.1205	0	1337.1205	64.99469998218262	6.499469998218263e-08
1	12	0.06349206349206349	0.7619047619047619	1324.2231	0.0	1324.2231	0	1324.2231	75.5289999704899	7.55289999704899e-08
1	13	0.06349206349206349	0.8253968253968254	1303.6835999999998	0.0	1303.6835999999998	0	1303.6835999999998	96.54099997664352	9.654099997664352e-08
1	14	0.06349206349206349	0.8888888888888888	1276.5486	0.0	1276.5486	0	1276.5486	120.6173999691109	1.206173999691109e-07
1	15	0.06349206349206349	0.9523809523809523	1239.0321000000001	0.0	1239.0321000000001	0	1239.0321000000001	143.2331999714135	1.4323319997141352e-07
1	16	0.06349206349206349	1.0158730158730158	1190.8335000000002	18.147600052815676	1208.981100052816	1.8147600052815677e-08	1190.8335000181478	185.2076999739608	1.852076999739608e-07
1	17	0.06349206349206349	1.0793650793650793	1161.3358	49.00570008328719	1210.3415000832872	4.900570008328719e-08	1161.3358000490057	187.812300014935	1.87812300014935e-07
1	18	0.06349206349206349	1.1428571428571428	1151.8837	231.73840009772067	1383.6221000977207	2.3173840009772068e-07	1151.8837002317384	0.0	0
1	19	0.06349206349206349	1.2063492063492063	1195.9783	209.02050001463	1404.99880001463	2.0902050001463e-07	1195.9783002090205	0.0	0
1	20	0.06349206349206349	1.2698412698412698	1225.4860999999999	16.78540000132825	1242.2715000013281	1.678540000132825e-08	1225.4861000167853	147.3433999788007	1.473433999788007e-07
1	21	0.06349206349206349	1.3333333333333333	1241.7499	0.0	1241.7499	0	1241.7499	158.1604999667184	1.5816049996671838e-07
1	22	0.06349206349206349	1.3968253968253967	1254.7691	30.506799986120942	1285.275899986121	3.050679998612094e-08	1254.7691000305067	119.90589998615522	1.1990589998615522e-07
1	23	0.06349206349206349	1.4603174603174602	1289.4059	0.0	1289.4059	0	1289.4059	100.21809998412846	1.0021809998412845e-07
1	24	0.06349206349206349	1.5238095238095237	1313.3672	0.0	1313.3672	0	1313.3672	87.23579998685355	8.723579998685355e-08
1	25	0.06349206349206349	1.5873015873015872	1311.4993000000002	78.94119998701288	1390.440499987013	7.894119998701288e-08	1311.4993000789414	0.0	0
1	26	0.06349206349206349	1.6507936507936507	1305.9678	0.0	1305.9678	0	1305.9678	101.44709998004427	1.0144709998004427e-07
1	27	0.06349206349206349	1.7142857142857142	1286.7287999999999	0.0	1286.7287999999999	0	1286.7287999999999	112.17339997687729	1.1217339997687729e-07
1	28	0.06349206349206349	1.7777777777777777	1271.608	0.0	1271.608	0	1271.608	143.2653999750323	1.432653999750323e-07
1	29	0.06349206349206349	1.8412698412698412	1245.7924	161.30869997648256	1407.1010999764826	1.6130869997648256e-07	1245.7924001613087	0.0	0
1	30	0.06349206349206349	1.9047619047619047	1270.2012	0.0	1270.2012	0	1270.2012	140.6007999640201	1.406007999640201e-07
1	31	0.06349206349206349	1.9682539682539681	1296.1866	123.37409998007143	1419.5606999800714	1.2337409998007143e-07	1296.186600123374	0.0	0
1	32	0.06349206349206349	2.0317460317460316	1293.5125	110.04409997753932	1403.5565999775395	1.1004409997753931e-07	1293.5125001100441	0.0	0
1	33	0.06349206349206349	2.095238095238095	1284.3209	0.0	1284.3209	0	1284.3209	134.80759998165217	1.3480759998165218e-07
1	34	0.06349206349206349	2.1587301587301586	1265.6296	148.66039999793657	1414.2899999979365	1.4866039999793658e-07	1265.6296001486603	0.0	0
1	35	0.06349206349206349	2.2222222222222223	1241.9391	32.920100014019134	1274.8592000140193	3.2920100014019135e-08	1241.9391000329201	127.61049998766369	1.2761049998766368e-07
1	36	0.06349206349206349	2.2857142857142856	1227.4465	79.95440005084083	1307.4009000508408	7.995440005084083e-08	1227.4465000799544	111.02319998837515	1.1102319998837516e-07
1	37	0.06349206349206349	2.349206349206349	1188.2121	110.13000006760679	1298.3421000676067	1.1013000006760679e-07	1188.21210011013	123.75479998879902	1.2375479998879902e-07
1	38	0.06349206349206349	2.4126984126984126	1242.3093000000001	180.19199998747484	1422.501299987475	1.8019199998747485e-07	1242.3093001801922	0.0	0
1	39	0.06349206349206349	2.4761904761904763	1301.4707999999998	118.48869999406824	1419.959499994068	1.1848869999406825e-07	1301.4708001184886	0.0	0
1	40	0.06349206349206349	2.5396825396825395	1381.9633	62.27699999588147	1444.2402999958813	6.227699999588147e-08	1381.9633000622769	0.0	0
1	41	0.06349206349206349	2.603174603174603	1431.4828	0.0	1431.4828	0	1431.4828	0.0	0
1	42	0.06349206349206349	2.6666666666666665	1458.8645000000001	0.0	1458.8645000000001	0	1458.8645000000001	0.0	0
1	43	0.06349206349206349	2.7301587301587302	1459.8131	0.0	1459.8131	0	1459.8131	0.0	0
1	44	0.06349206349206349	2.7936507936507935	1461.5941	0.0	1461.5941	0	1461.5941	0.0	0
1	45	0.06349206349206349	2.8571428571428568	1446.5734	18.020000008008417	1464.5934000080083	1.8020000008008417e-08	1446.57340001802	0.0	0
1	46	0.06349206349206349	2.9206349206349205	1422.766	28.853499987741582	1451.6194999877416	2.885349998774158e-08	1422.7660000288536	0.0	0
1	47	0.06349206349206349	2.984126984126984	1411.1522	22.656200019091116	1433.808400019091	2.2656200019091116e-08	1411.1522000226562	0.0	0
1	48	0.06349206349206349	3.0476190476190474	1389.7827	25.973999997786503	1415.7566999977864	2.5973999997786503e-08	1389.782700025974	0.0	0
1	49	0.06349206349206349	3.1111111111111107	1383.1156999999998	22.398500016029743	1405.5142000160295	2.239850001602974e-08	1383.1157000223984	0.0	0
1	50	0.06349206349206349	3.1746031746031744	1369.5279999999998	24.20920000294007	1393.73720000294	2.4209200002940067e-08	1369.528000024209	0.0	0
1	51	0.06349206349206349	3.238095238095238	1358.4226999999998	19.06820000902973	1377.4909000090295	1.9068200009029732e-08	1358.422700019068	0.0	0
1	52	0.06349206349206349	3.3015873015873014	1345.7761	20.661900009759368	1366.4380000097594	2.0661900009759366e-08	1345.776100020662	0.0	0
1	53	0.06349206349206349	3.3650793650793647	1334.0648	21.926300019314077	1355.9911000193142	2.1926300019314075e-08	1334.0648000219264	0.0	0
1	54	0.06349206349206349	3.4285714285714284	1315.623	30.69250000581191	1346.315500005812	3.069250000581191e-08	1315.6230000306925	0.0	0
1	55	0.06349206349206349	3.492063492063492	1298.1873	31.674700011568188	1329.8620000115682	3.167470001156819e-08	1298.1873000316748	0.0	0
1	56	0.06349206349206349	3.5555555555555554	1281.6013	32.28410000523354	1313.8854000052336	3.2284100005233544e-08	1281.6013000322841	0.0	0
1	57	0.06349206349206349	3.6190476190476186	1258.6049	34.1245000071251	1292.7294000071252	3.41245000071251e-08	1258.6049000341245	0.0	0
1	58	0.06349206349206349	3.6825396825396823	1240.6099	32.76980000455734	1273.3797000045572	3.276980000455734e-08	1240.6099000327697	0.0	0
1	59	0.06349206349206349	3.746031746031746	1229.0629	33.322999999937075	1262.385899999937	3.3322999999937075e-08	1229.0629000333229	0.0	0
1	60	0.06349206349206349	3.8095238095238093	1210.7478	41.425599992975485	1252.1733999929756	4.1425599992975484e-08	1210.7478000414258	0.0	0
1	61	0.06349206349206349	3.8730158730158726	1181.1751	0.0	1181.1751	0	1181.1751	61.5524999767061	6.15524999767061e-08
1	62	0.06349206349206349	3.9365079365079363	1162.55	0.0	1162.55	0	1162.55	73.00629998029964	7.300629998029964e-08
1	63	0.06349206349206349	4.0	1144.3408	0.0	1144.3408	0	1144.3408	80.57279998154287	8.057279998154287e-08
2	0	0.12698412698412698	0.0	1216.7536	0.0	1216.7536	0	1216.7536	223.08819994505453	2.2308819994505454e-07
2	1	0.12698412698412698	0.06349206349206349	1212.2346	0.0	1212.2346	0	1212.2346	216.00859996707365	2.1600859996707365e-07
2	2	0.12698412698412698	0.12698412698412698	1201.0004999999999	12.411200044030364	1213.4117000440303	1.2411200044030364e-08	1201.000500012411	0.0	0
2	3	0.12698412698412698	0.19047619047619047	1190.323	22.12670005965132	1212.4497000596514	2.212670005965132e-08	1190.3230000221267	208.08709997398418	2.0808709997398417e-07
2	4	0.12698412698412698	0.25396825396825395	1177.0364	30.324600081100247	1207.3610000811002	3.032460008110025e-08	1177.0364000303246	215.82949998475948	2.1582949998475948e-07
2	5	0.12698412698412698	0.31746031746031744	1233.0579	0.0	1233.0579	0	1233.0579	182.93489995596946	1.8293489995596945e-07
2	6	0.12698412698412698	0.38095238095238093	1268.5384	0.0	1268.5384	0	1268.5384	0.0	0
2	7	0.12698412698412698	0.4444444444444444	1288.8293	0.0	1288.8293	0	1288.8293	0.0	0
2	8	0.12698412698412698	0.5079365079365079	1303.5603	0.0	1303.5603	0	1303.5603	100.52079998510226	1.0052079998510226e-07
2	9	0.12698412698412698	0.5714285714285714	1310.7119	0.0	1310.7119	0	1310.7119	89.65689997569903	8.965689997569904e-08
2	10	0.12698412698412698	0.6349206349206349	1305.0108	0.0	1305.0108	0	1305.0108	96.72289997555788	9.672289997555788e-08
2	11	0.12698412698412698	0.6984126984126984	1297.5513	0.0	1297.5513	0	1297.5513	100.64879997746597	1.0064879997746596e-07
2	12	0.12698412698412698	0.7619047619047619	1276.0058	0.0	1276.0058	0	1276.0058	0.0	0
2	13	0.12698412698412698	0.8253968253968254	1225.3354	0.0	1225.3354	0	1225.3354	168.26889996688502	1.6826889996688503e-07
2	14	0.12698412698412698	0.8888888888888888	1199.9587000000001	1550.2220999379633	2750.1807999379635	1.5502220999379632e-06	1199.9587015502223	0.0	0
2	15	0.12698412698412698	0.9523809523809523	1137.8893	71.2341001164243	1209.1234001164244	7.12341001164243e-08	1137.8893000712342	0.0	0
2	16	0.12698412698412698	1.0158730158730158	1123.0188	94.82030018594537	1217.8391001859454	9.482030018594537e-08	1123.0188000948203	168.7903999968302	1.6879039999683018e-07
2	17	0.12698412698412698	1.0793650793650793	1115.9161	99.81960011749385	1215.7357001174937	9.981960011749385e-08	1115.9161000998195	0.0	0
2	18	0.12698412698412698	1.1428571428571428	1117.2024000000001	92.87830012765893	1210.0807001276592	9.287830012765893e-08	1117.2024000928784	187.0230999832618	1.870230999832618e-07
2	19	0.12698412698412698	1.2063492063492063	1142.4952	61.47660016369933	1203.9718001636993	6.147660016369933e-08	1142.4952000614767	180.64149997048435	1.8064149997048434e-07
2	20	0.12698412698412698	1.2698412698412698	1152.8	65.69690008367465	1218.4969000836745	6.569690008367464e-08	1152.8000000656968	0.0	0
2	21	0.12698412698412698	1.3333333333333333	1164.2487	32.049000110336415	1196.2977001103366	3.2049000110336416e-08	1164.248700032049	0.0	0
2	22	0.12698412698412698	1.3968253968253967	1243.9586	0.0	1243.9586	0	1243.9586	0.0	0
2	23	0.12698412698412698	1.4603174603174602	1297.9678999999999	0.0	1297.9678999999999	0	1297.9678999999999	0.0	0
2	24	0.12698412698412698	1.5238095238095237	1314.4613000000002	557.4618000010399	1871.92310000104	5.574618000010399e-07	1314.461300557462	0.0	0
2	25	0.12698412698412698	1.5873015873015872	1318.4981	0.0	1318.4981	0	1318.4981	74.250899987131	7.4250899987131e-08
2	26	0.12698412698412698	1.6507936507936507	1304.8873	0.0	1304.8873	0	1304.8873	0.0	0
2	27	0.12698412698412698	1.7142857142857142	1296.4674	1196.0291999689694	2492.4965999689693	1.1960291999689693e-06	1296.4674011960292	0.0	0
2	28	0.12698412698412698	1.7777777777777777	1273.6516	0.0	1273.6516	0	1273.6516	118.03969996342902	1.1803969996342902e-07
2	29	0.12698412698412698	1.8412698412698412	1261.4632000000001	0.0	1261.4632000000001	0	1261.4632000000001	118.45289995798933	1.1845289995798933e-07
2	30	0.12698412698412698	1.9047619047619047	1308.8197	0.0	1308.8197	0	1308.8197	100.07879998508858	1.0007879998508858e-07
2	31	0.12698412698412698	1.9682539682539681	1321.4776	0.0	1321.4776	0	1321.4776	77.91639997951664	7.791639997951664e-08
2	32	0.12698412698412698	2.0317460317460316	1321.9619	0.0	1321.9619	0	1321.9619	86.41429997596805	8.641429997596805e-08
2	33	0.12698412698412698	2.095238095238095	1312.6757	0.0	1312.6757	0	1312.6757	86.04229998338111	8.604229998338111e-08
2	34	0.12698412698412698	2.1587301587301586	1288.6827999999998	0.0	1288.6827999999998	0	1288.6827999999998	115.25069997007716	1.1525069997007716e-07
2	35	0.12698412698412698	2.2222222222222223	1264.3541	0.0	1264.3541	0	1264.3541	149.43169996809632	1.4943169996809633e-07
2	36	0.12698412698412698	2.2857142857142856	1226.4353999999998	13.398000035422605	1239.8334000354225	1.3398000035422605e-08	1226.4354000133978	168.64020000468125	1.6864020000468125e-07
2	37	0.12698412698412698	2.349206349206349	1210.851	83.92160000984524	1294.7726000098453	8.392160000984523e-08	1210.8510000839217	108.64409999101804	1.0864409999101803e-07
2	38	0.12698412698412698	2.4126984126984126	1245.8424	74.59770000003013	1320.44010000003	7.459770000003014e-08	1245.8424000745977	0.0	0
2	39	0.12698412698412698	2.4761904761904763	1302.1962999999998	45.627999989866446	1347.8242999898662	4.5627999989866445e-08	1302.1963000456278	0.0	0
2	40	0.12698412698412698	2.5396825396825395	1374.4761	51.49339998393871	1425.9694999839387	5.1493399983938705e-08	1374.4761000514934	0.0	0
2	41	0.12698412698412698	2.603174603174603	1421.0813999999998	17.566200003938416	1438.6476000039381	1.7566200003938416e-08	1421.081400017566	0.0	0
2	42	0.12698412698412698	2.6666666666666665	1447.1623	0.0	1447.1623	0	1447.1623	0.0	0
2	43	0.12698412698412698	2.7301587301587302	1447.3958	0.0	1447.3958	0	1447.3958	0.0	0
2	44	0.12698412698412698	2.7936507936507935	1455.4263999999998	0.0	1455.4263999999998	0	1455.4263999999998	0.0	0
2	45	0.12698412698412698	2.8571428571428568	1433.3853	0.0	1433.3853	0	1433.3853	0.0	0
2	46	0.12698412698412698	2.9206349206349205	1428.2142999999999	0.0	1428.2142999999999	0	1428.2142999999999	0.0	0
2	47	0.12698412698412698	2.984126984126984	1417.0473	0.0	1417.0473	0	1417.0473	10.898000014610378	1.0898000014610378e-08
2	48	0.12698412698412698	3.0476190476190474	1400.6846	20.588899998512247	1421.2734999985123	2.0588899998512247e-08	1400.684600020589	0.0	0
2	49	0.12698412698412698	3.1111111111111107	1395.3531	19.191100041652465	1414.5442000416524	1.9191100041652466e-08	1395.353100019191	0.0	0
2	50	0.12698412698412698	3.1746031746031744	1383.26	1282.0295000178317	2665.2895000178314	1.2820295000178316e-06	1383.2600012820294	0.0	0
2	51	0.12698412698412698	3.238095238095238	1371.0926	13.524600036488772	1384.6172000364886	1.3524600036488772e-08	1371.0926000135246	0.0	0
2	52	0.12698412698412698	3.3015873015873014	1353.8482999999999	15.8819000141178	1369.7302000141176	1.58819000141178e-08	1353.8483000158817	0.0	0
2	53	0.12698412698412698	3.3650793650793647	1340.0412999999999	375.6112000018526	1715.6525000018523	3.756112000018526e-07	1340.0413003756112	0.0	0
2	54	0.12698412698412698	3.4285714285714284	1327.9555	21.600900011732964	1349.556400011733	2.1600900011732965e-08	1327.955500021601	0.0	0
2	55	0.12698412698412698	3.492063492063492	1304.3148	27.409599994861775	1331.7243999948619	2.7409599994861776e-08	1304.3148000274098	0.0	0
2	56	0.12698412698412698	3.5555555555555554	1275.8642	799.4059999943644	2075.2701999943642	7.994059999943644e-07	1275.864200799406	650.1008999916011	6.50100899991601e-07
2	57	0.12698412698412698	3.6190476190476186	1257.9596000000001	33.86260000415877	1291.822200004159	3.386260000415877e-08	1257.9596000338627	0.0	0
2	58	0.12698412698412698	3.6825396825396823	1251.7812000000001	24.110500006481054	1275.8917000064812	2.4110500006481055e-08	1251.7812000241106	0.0	0
2	59	0.12698412698412698	3.746031746031746	1230.3826000000001	35.54349999757924	1265.9260999975793	3.5543499997579236e-08	1230.3826000355436	0.0	0
2	60	0.12698412698412698	3.8095238095238093	1214.8687	40.704000001004616	1255.5727000010047	4.070400000100462e-08	1214.868700040704	0.0	0
2	61	0.12698412698412698	3.8730158730158726	1192.7284	49.50359998809341	1242.2319999880933	4.950359998809341e-08	1192.7284000495035	0.0	0
2	62	0.12698412698412698	3.9365079365079363	1172.7323000000001	58.684599992370856	1231.4168999923709	5.868459999237086e-08	1172.7323000586848	0.0	0
2	63	0.12698412698412698	4.0	1151.4555	65.62799998742909	1217.0834999874291	6.562799998742909e-08	1151.455500065628	0.0	0
3	0	0.19047619047619047	0.0	1181.9363	0.0	1181.9363	0	1181.9363	256.09369994737114	2.5609369994737113e-07
3	1	0.19047619047619047	0.06349206349206349	1175.7731	26.988400089093023	1202.761500089093	2.698840008909302e-08	1175.7731000269885	231.63939998307185	2.3163939998307186e-07
3	2	0.19047619047619047	0.12698412698412698	1162.6023	0.0	1162.6023	0	1162.6023	270.47459994544823	2.7047459994544824e-07
3	3	0.19047619047619047	0.19047619047619047	1155.6517	45.21550015579517	1200.867200155795	4.5215500155795166e-08	1155.6517000452154	230.30209998579724	2.3030209998579725e-07
3	4	0.19047619047619047	0.25396825396825395	1135.7481	57.087900191857734	1192.8360001918577	5.7087900191857736e-08	1135.7481000570879	230.62169998702754	2.3062169998702754e-07
3	5	0.19047619047619047	0.31746031746031744	1194.4162000000001	15.64240007812714	1210.0586000781273	1.564240007812714e-08	1194.4162000156425	209.27799997823007	2.0927799997823007e-07
3	6	0.19047619047619047	0.38095238095238093	1240.2249	0.0	1240.2249	0	1240.2249	179.38149996525425	1.7938149996525426e-07
3	7	0.19047619047619047	0.4444444444444444	1256.5833	0.0	1256.5833	0	1256.5833	156.0038999788269	1.5600389997882688e-07
3	8	0.19047619047619047	0.5079365079365079	1272.3683	43.34879999456556	1315.7170999945656	4.334879999456556e-08	1272.3683000433489	90.54789999268749	9.054789999268749e-08
3	9	0.19047619047619047	0.5714285714285714	1278.6973	0.0	1278.6973	0	1278.6973	127.38989998620198	1.2738989998620198e-07
3	10	0.19047619047619047	0.6349206349206349	1269.3677	0.0	1269.3677	0	1269.3677	129.53629998271916	1.2953629998271916e-07
3	11	0.19047619047619047	0.6984126984126984	1245.8746999999998	0.0	1245.8746999999998	0	1245.8746999999998	155.41309996908456	1.5541309996908455e-07
3	12	0.19047619047619047	0.7619047619047619	1171.8907000000002	226.31959982862472	1398.2102998286248	2.263195998286247e-07	1171.8907002263197	0.0	0
3	13	0.19047619047619047	0.8253968253968254	1159.6933	131.13140012965346	1290.8247001296534	1.3113140012965346e-07	1159.6933001311313	107.3985999908725	1.073985999908725e-07
3	14	0.19047619047619047	0.8888888888888888	1129.5738	115.87260011183604	1245.4464001118358	1.1587260011183604e-07	1129.5738001158725	149.97219997939476	1.4997219997939476e-07
3	15	0.19047619047619047	0.9523809523809523	1142.6897999999999	68.98070018002242	1211.6705001800224	6.898070018002242e-08	1142.6898000689805	183.6266000000802	1.8362660000008022e-07
3	16	0.19047619047619047	1.0158730158730158	1147.2803	115.12740015795731	1262.4077001579572	1.1512740015795732e-07	1147.2803001151274	128.2402999856565	1.282402999856565e-07
3	17	0.19047619047619047	1.0793650793650793	1142.1412	42.579800150705765	1184.7210001507058	4.257980015070577e-08	1142.1412000425798	209.42819998960684	2.0942819998960682e-07
3	18	0.19047619047619047	1.1428571428571428	1116.5303000000001	90.29350020446213	1206.8238002044623	9.029350020446213e-08	1116.5303000902936	184.14629997443748	1.841462999744375e-07
3	19	0.19047619047619047	1.2063492063492063	1108.1302	95.56310018864576	1203.693300188646	9.556310018864576e-08	1108.1302000955632	189.3591999959575	1.8935919999595751e-07
3	20	0.19047619047619047	1.2698412698412698	1122.203	62.255600187699514	1184.4586001876994	6.225560018769951e-08	1122.2030000622556	211.33919999241112	2.1133919999241114e-07
3	21	0.19047619047619047	1.3333333333333333	1180.3984	19.05250005724995	1199.45090005725	1.905250005724995e-08	1180.3984000190526	197.472099969203	1.97472099969203e-07
3	22	0.19047619047619047	1.3968253968253967	1250.2419	0.0	1250.2419	0	1250.2419	147.15229996930233	1.4715229996930233e-07
3	23	0.19047619047619047	1.4603174603174602	1287.3811	0.0	1287.3811	0	1287.3811	108.5599999781833	1.085599999781833e-07
3	24	0.19047619047619047	1.5238095238095237	1298.1657	0.0	1298.1657	0	1298.1657	103.63299998206516	1.0363299998206516e-07
3	25	0.19047619047619047	1.5873015873015872	1305.0687	0.0	1305.0687	0	1305.0687	100.20039997579794	1.0020039997579793e-07
3	26	0.19047619047619047	1.6507936507936507	1311.4006	0.0	1311.4006	0	1311.4006	86.26989998214236	8.626989998214236e-08
3	27	0.19047619047619047	1.7142857142857142	1298.2896	0.0	1298.2896	0	1298.2896	108.13549997651485	1.0813549997651486e-07
3	28	0.19047619047619047	1.7777777777777777	1274.8721	0.0	1274.8721	0	1274.8721	133.83649996134307	1.3383649996134305e-07
3	29	0.19047619047619047	1.8412698412698412	1290.1887	0.0	1290.1887	0	1290.1887	119.65089997081583	1.1965089997081582e-07
3	30	0.19047619047619047	1.9047619047619047	1324.8346	0.0	1324.8346	0	1324.8346	85.08729998490863	8.508729998490863e-08
3	31	0.19047619047619047	1.9682539682539681	1338.9567	0.0	1338.9567	0	1338.9567	77.98439998683214	7.798439998683215e-08
3	32	0.19047619047619047	2.0317460317460316	1335.8349	0.0	1335.8349	0	1335.8349	80.57599998690486	8.057599998690486e-08
3	33	0.19047619047619047	2.095238095238095	1312.8467	0.0	1312.8467	0	1312.8467	105.1209999777666	1.0512099997776661e-07
3	34	0.19047619047619047	2.1587301587301586	1300.6406	0.0	1300.6406	0	1300.6406	113.34899998261201	1.1334899998261202e-07
3	35	0.19047619047619047	2.2222222222222223	1268.2187000000001	0.0	1268.2187000000001	0	1268.2187000000001	151.23379996661112	1.512337999666111e-07
3	36	0.19047619047619047	2.2857142857142856	1246.3956	0.0	1246.3956	0	1246.3956	170.38979996657585	1.7038979996657584e-07
3	37	0.19047619047619047	2.349206349206349	1227.972	66.57159998989565	1294.5435999898957	6.657159998989564e-08	1227.9720000665716	129.12369998746252	1.2912369998746252e-07
3	38	0.19047619047619047	2.4126984126984126	1266.2001	35.9503000052184	1302.1504000052184	3.59503000052184e-08	1266.2001000359503	121.39089998347342	1.2139089998347342e-07
3	39	0.19047619047619047	2.4761904761904763	1295.8794	31.458999997011063	1327.338399997011	3.145899999701106e-08	1295.879400031459	101.18309999101379	1.0118309999101379e-07
3	40	0.19047619047619047	2.5396825396825395	1377.7601	60.72949999143221	1438.4895999914322	6.072949999143221e-08	1377.7601000607294	0.0	0
3	41	0.19047619047619047	2.603174603174603	1434.6133	0.0	1434.6133	0	1434.6133	0.0	0
3	42	0.19047619047619047	2.6666666666666665	1451.4889999999998	0.0	1451.4889999999998	0	1451.4889999999998	0.0	0
3	43	0.19047619047619047	2.7301587301587302	1447.1716	14.755900007898948	1461.9275000078987	1.4755900007898947e-08	1447.1716000147558	0.0	0
3	44	0.19047619047619047	2.7936507936507935	1440.4952	22.813600015222537	1463.3088000152227	2.281360001522254e-08	1440.4952000228136	0.0	0
3	45	0.19047619047619047	2.8571428571428568	1430.5513	0.0	1430.5513	0	1430.5513	16.466800003209425	1.6466800003209425e-08
3	46	0.19047619047619047	2.9206349206349205	1414.7244999999998	0.0	1414.7244999999998	0	1414.7244999999998	0.0	0
3	47	0.19047619047619047	2.984126984126984	1408.5099	0.0	1408.5099	0	1408.5099	0.0	0
3	48	0.19047619047619047	3.0476190476190474	1394.4302	0.0	1394.4302	0	1394.4302	13.430499991767828	1.3430499991767828e-08
3	49	0.19047619047619047	3.1111111111111107	1385.6131	0.0	1385.6131	0	1385.6131	13.533099998650606	1.3533099998650605e-08
3	50	0.19047619047619047	3.1746031746031744	1376.6658	0.0	1376.6658	0	1376.6658	8.888699987651666	8.888699987651666e-09
3	51	0.19047619047619047	3.238095238095238	1356.892	0.0	1356.892	0	1356.892	0.0	0
3	52	0.19047619047619047	3.3015873015873014	1350.1717	0.0	1350.1717	0	1350.1717	13.337300003076578	1.3337300003076578e-08
3	53	0.19047619047619047	3.3650793650793647	1338.0330999999999	16.82800000240856	1354.8611000024084	1.682800000240856e-08	1338.0331000168278	0.0	0
3	54	0.19047619047619047	3.4285714285714284	1320.851	0.0	1320.851	0	1320.851	0.0	0
3	55	0.19047619047619047	3.492063492063492	1303.518	0.0	1303.518	0	1303.518	13.350699993461	1.3350699993461e-08
3	56	0.19047619047619047	3.5555555555555554	1284.94	16.546500004363324	1301.4865000043633	1.6546500004363323e-08	1284.9400000165465	0.0	0
3	57	0.19047619047619047	3.6190476190476186	1262.325	22.115900004872014	1284.440900004872	2.2115900004872013e-08	1262.325000022116	0.0	0
3	58	0.19047619047619047	3.6825396825396823	1251.9426	19.14790000035385	1271.090500000354	1.914790000035385e-08	1251.942600019148	0.0	0
3	59	0.19047619047619047	3.746031746031746	1242.5177999999999	20.7342000013302	1263.25200000133	2.0734200001330202e-08	1242.517800020734	0.0	0
3	60	0.19047619047619047	3.8095238095238093	1216.0021000000002	38.792299992861	1254.7943999928611	3.8792299992861e-08	1216.0021000387924	0.0	0
3	61	0.19047619047619047	3.8730158730158726	1204.3697	33.57330000232333	1237.9430000023233	3.357330000232333e-08	1204.3697000335733	0.0	0
3	62	0.19047619047619047	3.9365079365079363	1173.3067999999998	51.77049998701585	1225.0772999870157	5.177049998701585e-08	1173.3068000517703	0.0	0
3	63	0.19047619047619047	4.0	1157.1042	66.92969998902703	1224.033899989027	6.692969998902703e-08	1157.1042000669297	0.0	0
4	0	0.25396825396825395	0.0	1160.7383	47.19780016145959	1207.9361001614595	4.7197800161459587e-08	1160.7383000471978	237.3334999729428	2.3733349997294282e-07
4	1	0.25396825396825395	0.06349206349206349	1143.5431999999998	48.48130020306554	1192.0245002030654	4.848130020306554e-08	1143.5432000484811	251.04079996628877	2.5104079996628877e-07
4	2	0.25396825396825395	0.12698412698412698	1133.0924	146.83140022343392	1279.923800223434	1.4683140022343392e-07	1133.0924001468313	154.0571999801092	1.540571999801092e-07
4	3	0.25396825396825395	0.19047619047619047	1107.8723	104.3791002015909	1212.251400201591	1.043791002015909e-07	1107.872300104379	216.34309999225476	2.1634309999225477e-07
4	4	0.25396825396825395	0.25396825396825395	1095.035	329.1739001941215	1424.2089001941215	3.2917390019412146e-07	1095.035000329174	0.0	0
4	5	0.25396825396825395	0.31746031746031744	1139.8843000000002	56.0362001051281	1195.9205001051282	5.60362001051281e-08	1139.8843000560364	222.21149998769442	2.2221149998769443e-07
4	6	0.25396825396825395	0.38095238095238093	1182.3274	27.044300097881788	1209.3717000978818	2.7044300097881788e-08	1182.3274000270442	212.05469997968598	2.1205469997968598e-07
4	7	0.25396825396825395	0.4444444444444444	1210.9303	0.0	1210.9303	0	1210.9303	209.56909997396792	2.0956909997396793e-07
4	8	0.25396825396825395	0.5079365079365079	1192.6127	225.66329998836835	1418.2759999883683	2.2566329998836836e-07	1192.6127002256633	0.0	0
4	9	0.25396825396825395	0.5714285714285714	1198.7815	0.0	1198.7815	0	1198.7815	211.66239995069122	2.1166239995069122e-07
4	10	0.25396825396825395	0.6349206349206349	1181.7335	64.38540005718886	1246.118900057189	6.438540005718886e-08	1181.7335000643855	155.49329997995716	1.5549329997995717e-07
4	11	0.25396825396825395	0.6984126984126984	1162.5805	88.71620009698339	1251.2967000969834	8.871620009698339e-08	1162.5805000887162	148.4493999837568	1.484493999837568e-07
4	12	0.25396825396825395	0.7619047619047619	1115.5932	64.34680011916127	1179.9400001191614	6.434680011916127e-08	1115.5932000643468	217.7121999807941	2.177121999807941e-07
4	13	0.25396825396825395	0.8253968253968254	1100.3719	299.4614002027328	1399.833300202733	2.9946140020273284e-07	1100.3719002994615	0.0	0
4	14	0.25396825396825395	0.8888888888888888	1146.148	43.77690015032014	1189.9249001503201	4.3776900150320135e-08	1146.1480000437768	204.0174999934642	2.0401749999346422e-07
4	15	0.25396825396825395	0.9523809523809523	1179.1080000000002	31.535200085820083	1210.6432000858204	3.153520008582008e-08	1179.1080000315353	185.98789999088055	1.8598789999088054e-07
4	16	0.25396825396825395	1.0158730158730158	1179.0694	212.52450008223488	1391.593900082235	2.1252450008223487e-07	1179.0694002125247	0.0	0
4	17	0.25396825396825395	1.0793650793650793	1159.9382	45.529000106950704	1205.4672001069507	4.5529000106950705e-08	1159.9382000455291	190.43019997929667	1.9043019997929666e-07
4	18	0.25396825396825395	1.1428571428571428	1140.9559000000002	114.24320014337482	1255.199100143375	1.1424320014337482e-07	1140.9559001142434	118.41899998456084	1.1841899998456084e-07
4	19	0.25396825396825395	1.2063492063492063	1113.1876	142.72680012382392	1255.914400123824	1.4272680012382393e-07	1113.1876001427268	134.58589998524252	1.345858999852425e-07
4	20	0.25396825396825395	1.2698412698412698	1116.6562	88.37150008674527	1205.0277000867452	8.837150008674527e-08	1116.6562000883714	189.5097000132221	1.895097000132221e-07
4	21	0.25396825396825395	1.3333333333333333	1186.4522	0.0	1186.4522	0	1186.4522	206.07469996312952	2.0607469996312952e-07
4	22	0.25396825396825395	1.3968253968253967	1244.4723	0.0	1244.4723	0	1244.4723	147.26149997075058	1.4726149997075057e-07
4	23	0.25396825396825395	1.4603174603174602	1268.5739	0.0	1268.5739	0	1268.5739	129.45319997781476	1.2945319997781475e-07
4	24	0.25396825396825395	1.5238095238095237	1296.889	0.0	1296.889	0	1296.889	100.7928999795453	1.007928999795453e-07
4	25	0.25396825396825395	1.5873015873015872	1316.7813999999998	0.0	1316.7813999999998	0	1316.7813999999998	80.40569998815916	8.040569998815915e-08
4	26	0.25396825396825395	1.6507936507936507	1308.5403	0.0	1308.5403	0	1308.5403	92.32259997928453	9.232259997928453e-08
4	27	0.25396825396825395	1.7142857142857142	1293.2759999999998	1188.8313999744685	2482.1073999744685	1.1888313999744684e-06	1293.2760011888313	0.0	0
4	28	0.25396825396825395	1.7777777777777777	1271.2659999999998	0.0	1271.2659999999998	0	1271.2659999999998	141.14449997126064	1.4114449997126065e-07
4	29	0.25396825396825395	1.8412698412698412	1314.1598	0.0	1314.1598	0	1314.1598	93.03589997609649	9.303589997609649e-08
4	30	0.25396825396825395	1.9047619047619047	1343.9351	69.25529998932764	1413.1903999893275	6.925529998932763e-08	1343.9351000692552	0.0	0
4	31	0.25396825396825395	1.9682539682539681	1350.8956999999998	0.0	1350.8956999999998	0	1350.8956999999998	62.9076999912832	6.29076999912832e-08
4	32	0.25396825396825395	2.0317460317460316	1336.0882	0.0	1336.0882	0	1336.0882	77.87159998841899	7.7871599988419e-08
4	33	0.25396825396825395	2.095238095238095	1314.6434	0.0	1314.6434	0	1314.6434	101.4709999704481	1.014709999704481e-07
4	34	0.25396825396825395	2.1587301587301586	1299.1401999999998	0.0	1299.1401999999998	0	1299.1401999999998	116.93009997806139	1.1693009997806139e-07
4	35	0.25396825396825395	2.2222222222222223	1278.6302	138.87229997682178	1417.5024999768218	1.3887229997682177e-07	1278.6302001388724	0.0	0
4	36	0.25396825396825395	2.2857142857142856	1262.194	21.29060001159471	1283.4846000115947	2.129060001159471e-08	1262.1940000212905	132.29329998338727	1.3229329998338728e-07
4	37	0.25396825396825395	2.349206349206349	1253.637	81.68429999711422	1335.3212999971142	8.168429999711422e-08	1253.6370000816842	84.98560000002733	8.498560000002734e-08
4	38	0.25396825396825395	2.4126984126984126	1283.0830999999998	0.0	1283.0830999999998	0	1283.0830999999998	142.00709997165131	1.4200709997165132e-07
4	39	0.25396825396825395	2.4761904761904763	1319.8455	0.0	1319.8455	0	1319.8455	105.72009998565197	1.0572009998565197e-07
4	40	0.25396825396825395	2.5396825396825395	1396.2649000000001	32.49739999428292	1428.762299994283	3.249739999428292e-08	1396.2649000324975	0.0	0
4	41	0.25396825396825395	2.603174603174603	1440.9745	0.0	1440.9745	0	1440.9745	0.0	0
4	42	0.25396825396825395	2.6666666666666665	1449.3457	0.0	1449.3457	0	1449.3457	0.0	0
4	43	0.25396825396825395	2.7301587301587302	1446.8985	0.0	1446.8985	0	1446.8985	13.622700001738083	1.3622700001738083e-08
4	44	0.25396825396825395	2.7936507936507935	1434.6208000000001	27.774100002169096	1462.3949000021692	2.7774100002169096e-08	1434.6208000277743	0.0	0
4	45	0.25396825396825395	2.8571428571428568	1427.3469	22.123200015058984	1449.470100015059	2.2123200015058985e-08	1427.3469000221232	0.0	0
4	46	0.25396825396825395	2.9206349206349205	1408.3246	0.0	1408.3246	0	1408.3246	21.31099997831086	2.131099997831086e-08
4	47	0.25396825396825395	2.984126984126984	1403.2386999999999	0.0	1403.2386999999999	0	1403.2386999999999	11.45080000706203	1.145080000706203e-08
4	48	0.25396825396825395	3.0476190476190474	1393.7063	0.0	1393.7063	0	1393.7063	8.734999986346873	8.734999986346873e-09
4	49	0.25396825396825395	3.1111111111111107	1376.7833	0.0	1376.7833	0	1376.7833	0.0	0
4	50	0.25396825396825395	3.1746031746031744	1368.4014000000002	0.0	1368.4014000000002	0	1368.4014000000002	10.546300008439102	1.0546300008439102e-08
4	51	0.25396825396825395	3.238095238095238	1355.7185	0.0	1355.7185	0	1355.7185	10.513800004114211	1.0513800004114211e-08
4	52	0.25396825396825395	3.3015873015873014	1345.5422	0.0	1345.5422	0	1345.5422	9.932800012065712	9.932800012065712e-09
4	53	0.25396825396825395	3.3650793650793647	1327.31	0.0	1327.31	0	1327.31	12.86000000360742	1.286000000360742e-08
4	54	0.25396825396825395	3.4285714285714284	1313.6325	9.612900016015624	1323.2454000160155	9.612900016015624e-09	1313.6325000096128	0.0	0
4	55	0.25396825396825395	3.492063492063492	1291.2405999999999	0.0	1291.2405999999999	0	1291.2405999999999	14.174200004822275	1.4174200004822275e-08
4	56	0.25396825396825395	3.5555555555555554	1270.1214	22.482299996291424	1292.6036999962914	2.2482299996291424e-08	1270.1214000224822	0.0	0
4	57	0.25396825396825395	3.6190476190476186	1248.1128	30.342799988499568	1278.4555999884997	3.034279998849957e-08	1248.112800030343	0.0	0
4	58	0.25396825396825395	3.6825396825396823	1249.5341	17.923800002887432	1267.4579000028875	1.7923800002887434e-08	1249.534100017924	0.0	0
4	59	0.25396825396825395	3.746031746031746	1246.0071	0.0	1246.0071	0	1246.0071	13.661300005698124	1.3661300005698123e-08
4	60	0.25396825396825395	3.8095238095238093	1221.2402	29.508499990924566	1250.7486999909245	2.9508499990924567e-08	1221.2402000295085	0.0	0
4	61	0.25396825396825395	3.8730158730158726	1199.0362	37.495699997399186	1236.5318999973993	3.749569999739918e-08	1199.0362000374957	0.0	0
4	62	0.25396825396825395	3.9365079365079363	1174.0556	59.476599992775256	1233.532199992775	5.9476599992775254e-08	1174.0556000594765	0.0	0
4	63	0.25396825396825395	4.0	1156.1567	66.4510999908205	1222.6077999908205	6.64510999908205e-08	1156.156700066451	0.0	0
5	0	0.31746031746031744	0.0	1169.8892	130.1944001116912	1300.0836001116913	1.3019440011169122e-07	1169.8892001301945	143.2279999797489	1.432279999797489e-07
5	1	0.31746031746031744	0.06349206349206349	1148.2289	302.11560017906135	1450.3445001790615	3.0211560017906137e-07	1148.2289003021156	0.0	0
5	2	0.31746031746031744	0.12698412698412698	1116.0046	100.83679999582186	1216.8413999958218	1.0083679999582186e-07	1116.0046001008368	213.57689997101352	2.1357689997101352e-07
5	3	0.31746031746031744	0.19047619047619047	1111.4116	311.51320020238967	1422.9248002023896	3.1151320020238966e-07	1111.4116003115132	0.0	0
5	4	0.31746031746031744	0.25396825396825395	1092.3684	133.03220020521388	1225.400600205214	1.3303220020521388e-07	1092.3684001330323	214.47089999214023	2.1447089999214022e-07
5	5	0.31746031746031744	0.31746031746031744	1066.1133	129.66460012687597	1195.777900126876	1.2966460012687597e-07	1066.1133001296646	225.9574999816521	2.2595749998165208e-07
5	6	0.31746031746031744	0.38095238095238093	1105.3293999999999	307.039100194013	1412.3685001940128	3.07039100194013e-07	1105.329400307039	0.0	0
5	7	0.31746031746031744	0.4444444444444444	1139.0937000000001	292.47820018317645	1431.5719001831767	2.9247820018317645e-07	1139.0937002924784	0.0	0
5	8	0.31746031746031744	0.5079365079365079	1126.3999	14.531000063906605	1140.9309000639064	1.4531000063906606e-08	1126.3999000145309	266.55739995134553	2.6655739995134555e-07
5	9	0.31746031746031744	0.5714285714285714	1140.2814999999998	49.2823001863097	1189.5638001863094	4.9282300186309695e-08	1140.2815000492822	218.13379996926065	2.1813379996926065e-07
5	10	0.31746031746031744	0.6349206349206349	1121.7755	60.18080020084757	1181.9563002008476	6.018080020084757e-08	1121.7755000601808	219.15379997185713	2.191537999718571e-07
5	11	0.31746031746031744	0.6984126984126984	1113.2684	90.85800020379465	1204.1264002037947	9.085800020379465e-08	1113.268400090858	201.8660999935943	2.018660999935943e-07
5	12	0.31746031746031744	0.7619047619047619	1107.5642	92.59020020382869	1200.1544002038288	9.259020020382868e-08	1107.5642000925902	190.84009999189826	1.9084009999189826e-07
5	13	0.31746031746031744	0.8253968253968254	1104.2368000000001	157.15000021782913	1261.3868002178292	1.5715000021782913e-07	1104.2368001571501	135.4796999847249	1.354796999847249e-07
5	14	0.31746031746031744	0.8888888888888888	1174.2538	24.380200093774757	1198.6340000937746	2.4380200093774758e-08	1174.25380002438	200.174799995599	2.00174799995599e-07
5	15	0.31746031746031744	0.9523809523809523	1194.2286	61.16260003299586	1255.3912000329958	6.116260003299586e-08	1194.2286000611625	139.96799998320924	1.3996799998320924e-07
5	16	0.31746031746031744	1.0158730158730158	1192.9349	0.0	1192.9349	0	1192.9349	202.24129996711562	2.0224129996711563e-07
5	17	0.31746031746031744	1.0793650793650793	1178.5996	23.142100050715054	1201.741700050715	2.3142100050715054e-08	1178.599600023142	194.12680001932347	1.9412680001932346e-07
5	18	0.31746031746031744	1.1428571428571428	1164.8892	52.60770006840044	1217.4969000684005	5.260770006840044e-08	1164.8892000526077	180.50610001912037	1.8050610001912037e-07
5	19	0.31746031746031744	1.2063492063492063	1129.7382	64.44590012637573	1194.1841001263758	6.444590012637573e-08	1129.738200064446	203.98789997606428	2.0398789997606427e-07
5	20	0.31746031746031744	1.2698412698412698	1106.5813	95.83570012715677	1202.4170001271568	9.583570012715677e-08	1106.5813000958358	191.22729999643678	1.912272999964368e-07
5	21	0.31746031746031744	1.3333333333333333	1182.3427	25.916700053369002	1208.2594000533688	2.5916700053369002e-08	1182.3427000259167	186.53030003394358	1.8653030003394357e-07
5	22	0.31746031746031744	1.3968253968253967	1228.6666	171.05289997023598	1399.719499970236	1.7105289997023597e-07	1228.666600171053	0.0	0
5	23	0.31746031746031744	1.4603174603174602	1276.4965	0.0	1276.4965	0	1276.4965	124.33179997867501	1.24331799978675e-07
5	24	0.31746031746031744	1.5238095238095237	1313.4795	0.0	1313.4795	0	1313.4795	82.49779998308472	8.249779998308472e-08
5	25	0.31746031746031744	1.5873015873015872	1321.6702	0.0	1321.6702	0	1321.6702	84.19939998630329	8.419939998630329e-08
5	26	0.31746031746031744	1.6507936507936507	1314.6378	87.19869998075328	1401.8364999807532	8.719869998075328e-08	1314.6378000871987	0.0	0
5	27	0.31746031746031744	1.7142857142857142	1330.8886	82.04459998775053	1412.9331999877504	8.204459998775052e-08	1330.8886000820446	0.0	0
5	28	0.31746031746031744	1.7777777777777777	1374.8984	42.737100004112754	1417.6355000041128	4.2737100004112755e-08	1374.8984000427372	0.0	0
5	29	0.31746031746031744	1.8412698412698412	1387.3321	31.034199999331964	1418.366299999332	3.1034199999331965e-08	1387.3321000310343	0.0	0
5	30	0.31746031746031744	1.9047619047619047	1389.1279	31.582600004339074	1420.710500004339	3.1582600004339076e-08	1389.1279000315826	0.0	0
5	31	0.31746031746031744	1.9682539682539681	1383.4685	39.81289999734731	1423.2813999973473	3.9812899997347306e-08	1383.4685000398129	0.0	0
5	32	0.31746031746031744	2.0317460317460316	1366.8456999999999	55.616999997545726	1422.4626999975455	5.561699999754572e-08	1366.8457000556168	0.0	0
5	33	0.31746031746031744	2.095238095238095	1328.1317000000001	0.0	1328.1317000000001	0	1328.1317000000001	93.07199997814052	9.307199997814053e-08
5	34	0.31746031746031744	2.1587301587301586	1308.8863	0.0	1308.8863	0	1308.8863	109.66759998323273	1.0966759998323274e-07
5	35	0.31746031746031744	2.2222222222222223	1280.6959	0.0	1280.6959	0	1280.6959	139.91089997148688	1.3991089997148688e-07
5	36	0.31746031746031744	2.2857142857142856	1262.5521	0.0	1262.5521	0	1262.5521	157.72259997302365	1.5772259997302366e-07
5	37	0.31746031746031744	2.349206349206349	1279.8282	0.0	1279.8282	0	1279.8282	143.02829998188304	1.4302829998188303e-07
5	38	0.31746031746031744	2.4126984126984126	1302.1383	37.55809999819522	1339.6963999981954	3.7558099998195214e-08	1302.138300037558	89.58449999802299	8.958449999802299e-08
5	39	0.31746031746031744	2.4761904761904763	1337.6145	0.0	1337.6145	0	1337.6145	90.48179998641348	9.048179998641348e-08
5	40	0.31746031746031744	2.5396825396825395	1401.2944	31.337799996177548	1432.6321999961776	3.133779999617755e-08	1401.2944000313378	0.0	0
5	41	0.31746031746031744	2.603174603174603	1441.043	0.0	1441.043	0	1441.043	0.0	0
5	42	0.31746031746031744	2.6666666666666665	1450.8994	0.0	1450.8994	0	1450.8994	0.0	0
5	43	0.31746031746031744	2.7301587301587302	1450.1152	14.010300018079562	1464.1255000180795	1.4010300018079562e-08	1450.1152000140103	0.0	0
5	44	0.31746031746031744	2.7936507936507935	1437.0548	28.475400003282417	1465.5302000032823	2.8475400003282415e-08	1437.0548000284753	0.0	0
5	45	0.31746031746031744	2.8571428571428568	1418.5127	33.038600007147046	1451.5513000071471	3.3038600007147046e-08	1418.5127000330385	0.0	0
5	46	0.31746031746031744	2.9206349206349205	1406.4058	23.750299992831245	1430.1560999928313	2.3750299992831243e-08	1406.4058000237503	0.0	0
5	47	0.31746031746031744	2.984126984126984	1395.3425	0.0	1395.3425	0	1395.3425	17.893599999850878	1.789359999985088e-08
5	48	0.31746031746031744	3.0476190476190474	1377.2531000000001	0.0	1377.2531000000001	0	1377.2531000000001	0.0	0
5	49	0.31746031746031744	3.1111111111111107	1369.8474999999999	0.0	1369.8474999999999	0	1369.8474999999999	0.0	0
5	50	0.31746031746031744	3.1746031746031744	1359.9154	0.0	1359.9154	0	1359.9154	10.28070001702861	1.028070001702861e-08
5	51	0.31746031746031744	3.238095238095238	1346.5819	0.0	1346.5819	0	1346.5819	13.40240001208452	1.340240001208452e-08
5	52	0.31746031746031744	3.3015873015873014	1332.4993	0.0	1332.4993	0	1332.4993	13.022200014459395	1.3022200014459395e-08
5	53	0.31746031746031744	3.3650793650793647	1313.2758000000001	18.001200005400683	1331.2770000054009	1.8001200005400683e-08	1313.2758000180013	0.0	0
5	54	0.31746031746031744	3.4285714285714284	1296.0919999999999	18.319500010248436	1314.4115000102483	1.8319500010248438e-08	1296.0920000183194	0.0	0
5	55	0.31746031746031744	3.492063492063492	1277.2914	28.0046999986773	1305.2960999986774	2.80046999986773e-08	1277.2914000280048	0.0	0
5	56	0.31746031746031744	3.5555555555555554	1258.2311	35.388899989240215	1293.6199999892401	3.5388899989240215e-08	1258.2311000353889	0.0	0
5	57	0.31746031746031744	3.6190476190476186	1245.2358	38.109899997408235	1283.3456999974082	3.8109899997408234e-08	1245.2358000381098	0.0	0
5	58	0.31746031746031744	3.6825396825396823	1246.9129	21.30669999644226	1268.2195999964422	2.1306699996442257e-08	1246.9129000213068	0.0	0
5	59	0.31746031746031744	3.746031746031746	1243.327	0.0	1243.327	0	1243.327	14.400499999261331	1.4400499999261331e-08
5	60	0.31746031746031744	3.8095238095238093	1222.9226999999998	27.713499988936892	1250.6361999889368	2.771349998893689e-08	1222.9227000277133	0.0	0
5	61	0.31746031746031744	3.8730158730158726	1193.9539	44.08419997630179	1238.0380999763017	4.408419997630179e-08	1193.953900044084	0.0	0
5	62	0.31746031746031744	3.9365079365079363	1174.988	54.20199999092842	1229.1899999909285	5.420199999092842e-08	1174.988000054202	0.0	0
5	63	0.31746031746031744	4.0	1160.035	64.49159999147747	1224.5265999914775	6.449159999147747e-08	1160.0350000644917	0.0	0
6	0	0.38095238095238093	0.0	1186.5925	270.04380005533426	1456.6363000553342	2.7004380005533425e-07	1186.5925002700437	0.0	0
6	1	0.38095238095238093	0.06349206349206349	1166.7737000000002	55.60810016488742	1222.3818001648876	5.560810016488742e-08	1166.7737000556083	217.54639999505284	2.1754639999505283e-07
6	2	0.38095238095238093	0.12698412698412698	1141.7987	75.1166001960776	1216.9153001960776	7.51166001960776e-08	1141.7987000751166	218.8884999937384	2.188884999937384e-07
6	3	0.38095238095238093	0.19047619047619047	1108.1679000000001	324.85180020223254	1433.0197002022328	3.248518002022325e-07	1108.1679003248519	0.0	0
6	4	0.38095238095238093	0.25396825396825395	1083.3974	347.1601001406583	1430.5575001406582	3.471601001406583e-07	1083.39740034716	0.0	0
6	5	0.38095238095238093	0.31746031746031744	1072.5655	218.58930021416907	1291.154800214169	2.1858930021416908e-07	1072.5655002185892	148.06129998496542	1.4806129998496542e-07
6	6	0.38095238095238093	0.38095238095238093	1087.2016	185.40350020620394	1272.605100206204	1.8540350020620395e-07	1087.2016001854035	150.71279999222867	1.5071279999222865e-07
6	7	0.38095238095238093	0.4444444444444444	1095.3388	161.82410021812447	1257.1629002181244	1.6182410021812448e-07	1095.338800161824	162.16549997922246	1.6216549997922245e-07
6	8	0.38095238095238093	0.5079365079365079	1098.8692	94.82940021894032	1193.6986002189403	9.482940021894033e-08	1098.8692000948295	232.71029997710264	2.3271029997710264e-07
6	9	0.38095238095238093	0.5714285714285714	1174.7331	232.33090007427214	1407.0640000742721	2.3233090007427214e-07	1174.7331002323308	0.0	0
6	10	0.38095238095238093	0.6349206349206349	1217.1884	0.0	1217.1884	0	1217.1884	199.26389995451666	1.9926389995451667e-07
6	11	0.38095238095238093	0.6984126984126984	1216.3496	194.37299994666088	1410.722599946661	1.9437299994666087e-07	1216.349600194373	0.0	0
6	12	0.38095238095238093	0.7619047619047619	1203.7465	22.822399734520577	1226.5688997345205	2.2822399734520577e-08	1203.7465000228224	224.0676997363615	2.2406769973636151e-07
6	13	0.38095238095238093	0.8253968253968254	1137.5105	266.4191001237124	1403.9296001237126	2.664191001237124e-07	1137.5105002664193	0.0	0
6	14	0.38095238095238093	0.8888888888888888	1191.881	0.0	1191.881	0	1191.881	204.32799996323413	2.0432799996323414e-07
6	15	0.38095238095238093	0.9523809523809523	1211.7573	0.0	1211.7573	0	1211.7573	184.6990999658292	1.8469909996582918e-07
6	16	0.38095238095238093	1.0158730158730158	1209.0409	63.37920000054709	1272.420100000547	6.337920000054709e-08	1209.0409000633792	118.36149998539518	1.1836149998539519e-07
6	17	0.38095238095238093	1.0793650793650793	1184.2073	109.22220000689218	1293.429500006892	1.0922220000689218e-07	1184.2073001092222	104.35019999004669	1.0435019999004669e-07
6	18	0.38095238095238093	1.1428571428571428	1175.4025	216.64610008977235	1392.0486000897722	2.1664610008977235e-07	1175.402500216646	0.0	0
6	19	0.38095238095238093	1.2063492063492063	1138.4848	78.79020007038305	1217.275000070383	7.879020007038305e-08	1138.4848000787902	176.80799997902366	1.7680799997902366e-07
6	20	0.38095238095238093	1.2698412698412698	1122.3055000000002	154.74530011291094	1277.050800112911	1.5474530011291095e-07	1122.3055001547455	117.42399998759362	1.1742399998759362e-07
6	21	0.38095238095238093	1.3333333333333333	1167.9895	108.62500008502255	1276.6145000850224	1.0862500008502255e-07	1167.989500108625	114.38399998811242	1.1438399998811242e-07
6	22	0.38095238095238093	1.3968253968253967	1232.8969	0.0	1232.8969	0	1232.8969	166.0634999671693	1.660634999671693e-07
6	23	0.38095238095238093	1.4603174603174602	1291.1121	0.0	1291.1121	0	1291.1121	112.02149998296198	1.1202149998296198e-07
6	24	0.38095238095238093	1.5238095238095237	1320.3375999999998	0.0	1320.3375999999998	0	1320.3375999999998	85.77119998722318	8.577119998722319e-08
6	25	0.38095238095238093	1.5873015873015872	1322.544	0.0	1322.544	0	1322.544	78.24789998227773	7.824789998227772e-08
6	26	0.38095238095238093	1.6507936507936507	1326.2916	0.0	1326.2916	0	1326.2916	81.27739998113064	8.127739998113064e-08
6	27	0.38095238095238093	1.7142857142857142	1366.4214000000002	46.37879998589371	1412.8001999858939	4.637879998589371e-08	1366.421400046379	0.0	0
6	28	0.38095238095238093	1.7777777777777777	1402.7491	18.022400002997113	1420.771500002997	1.8022400002997113e-08	1402.7491000180223	0.0	0
6	29	0.38095238095238093	1.8412698412698412	1418.9993000000002	0.0	1418.9993000000002	0	1418.9993000000002	0.0	0
6	30	0.38095238095238093	1.9047619047619047	1417.2629000000002	0.0	1417.2629000000002	0	1417.2629000000002	0.0	0
6	31	0.38095238095238093	1.9682539682539681	1408.6818	0.0	1408.6818	0	1408.6818	15.610799996192714	1.5610799996192715e-08
6	32	0.38095238095238093	2.0317460317460316	1395.9987	25.57970000004196	1421.5784000000422	2.557970000004196e-08	1395.9987000255799	0.0	0
6	33	0.38095238095238093	2.095238095238095	1375.6136999999999	42.16119999969158	1417.7748999996916	4.216119999969158e-08	1375.613700042161	0.0	0
6	34	0.38095238095238093	2.1587301587301586	1340.6577	0.0	1340.6577	0	1340.6577	76.80619998645605	7.680619998645605e-08
6	35	0.38095238095238093	2.2222222222222223	1309.2122000000002	0.0	1309.2122000000002	0	1309.2122000000002	110.93379997606844	1.1093379997606844e-07
6	36	0.38095238095238093	2.2857142857142856	1277.1791	0.0	1277.1791	0	1277.1791	143.1275999710274	1.4312759997102738e-07
6	37	0.38095238095238093	2.349206349206349	1295.8599	0.0	1295.8599	0	1295.8599	111.94539997661057	1.1194539997661057e-07
6	38	0.38095238095238093	2.4126984126984126	1313.4968000000001	0.0	1313.4968000000001	0	1313.4968000000001	108.5174999868095	1.0851749998680949e-07
6	39	0.38095238095238093	2.4761904761904763	1342.3029999999999	84.99699998811785	1427.2999999881176	8.499699998811785e-08	1342.303000084997	0.0	0
6	40	0.38095238095238093	2.5396825396825395	1397.7065	30.185399987017	1427.891899987017	3.0185399987017e-08	1397.7065000301855	0.0	0
6	41	0.38095238095238093	2.603174603174603	1441.6134	0.0	1441.6134	0	1441.6134	0.0	0
6	42	0.38095238095238093	2.6666666666666665	1450.3300000000002	0.0	1450.3300000000002	0	1450.3300000000002	0.0	0
6	43	0.38095238095238093	2.7301587301587302	1447.5465	0.0	1447.5465	0	1447.5465	13.539200009760037	1.3539200009760037e-08
6	44	0.38095238095238093	2.7936507936507935	1432.1145000000001	28.003500003648252	1460.1180000036484	2.8003500003648254e-08	1432.1145000280037	0.0	0
6	45	0.38095238095238093	2.8571428571428568	1413.493	30.781200005092813	1444.2742000050928	3.078120000509281e-08	1413.493000030781	0.0	0
6	46	0.38095238095238093	2.9206349206349205	1395.2492	25.878100002319695	1421.1273000023198	2.5878100002319693e-08	1395.249200025878	0.0	0
6	47	0.38095238095238093	2.984126984126984	1381.7423	20.107099998534732	1401.8493999985346	2.0107099998534734e-08	1381.742300020107	0.0	0
6	48	0.38095238095238093	3.0476190476190474	1364.2971	0.0	1364.2971	0	1364.2971	17.55819998962037	1.755819998962037e-08
6	49	0.38095238095238093	3.1111111111111107	1346.9198	0.0	1346.9198	0	1346.9198	18.496599987371475	1.8496599987371475e-08
6	50	0.38095238095238093	3.1746031746031744	1340.7137	0.0	1340.7137	0	1340.7137	11.071900013074108	1.1071900013074108e-08
6	51	0.38095238095238093	3.238095238095238	1321.6372000000001	0.0	1321.6372000000001	0	1321.6372000000001	14.48920000329084	1.448920000329084e-08
6	52	0.38095238095238093	3.3015873015873014	1303.0137	0.0	1303.0137	0	1303.0137	21.663299979050286	2.1663299979050288e-08
6	53	0.38095238095238093	3.3650793650793647	1298.0023999999999	0.0	1298.0023999999999	0	1298.0023999999999	17.66219999736578	1.7662199997365778e-08
6	54	0.38095238095238093	3.4285714285714284	1289.4159	0.0	1289.4159	0	1289.4159	18.913599998828264	1.8913599998828264e-08
6	55	0.38095238095238093	3.492063492063492	1282.6854	14.918700010040622	1297.6041000100406	1.4918700010040622e-08	1282.6854000149187	0.0	0
6	56	0.38095238095238093	3.5555555555555554	1266.4707	21.924999996883486	1288.3956999968836	2.1924999996883487e-08	1266.470700021925	0.0	0
6	57	0.38095238095238093	3.6190476190476186	1245.2713	34.92549999555688	1280.196799995557	3.4925499995556886e-08	1245.2713000349256	0.0	0
6	58	0.38095238095238093	3.6825396825396823	1237.0484999999999	26.71489999393216	1263.7633999939321	2.671489999393216e-08	1237.0485000267147	0.0	0
6	59	0.38095238095238093	3.746031746031746	1240.3557	0.0	1240.3557	0	1240.3557	14.666500002088519	1.4666500002088518e-08
6	60	0.38095238095238093	3.8095238095238093	1223.9475	0.0	1223.9475	0	1223.9475	18.161199997922246	1.8161199997922245e-08
6	61	0.38095238095238093	3.8730158730158726	1198.574	1166.8106999776319	2365.384699977632	1.1668106999776318e-06	1198.5740011668108	0.0	0
6	62	0.38095238095238093	3.9365079365079363	1175.2702000000002	45.17299999158333	1220.4431999915835	4.5172999991583335e-08	1175.2702000451732	0.0	0
6	63	0.38095238095238093	4.0	1159.8845	49.83349999135938	1209.7179999913592	4.9833499991359385e-08	1159.8845000498334	0.0	0
7	0	0.4444444444444444	0.0	1210.3885	81.23110000557986	1291.61960000558	8.123110000557986e-08	1210.388500081231	155.85379997637764	1.5585379997637766e-07
7	1	0.4444444444444444	0.06349206349206349	1183.3272	40.94539999779628	1224.2725999977963	4.094539999779628e-08	1183.3272000409454	231.20979997456178	2.3120979997456178e-07
7	2	0.4444444444444444	0.12698412698412698	1139.1553000000001	130.90470014608917	1270.0600001460894	1.3090470014608917e-07	1139.1553001309048	179.44329997530016	1.7944329997530015e-07
7	3	0.4444444444444444	0.19047619047619047	1089.7791	156.03560015651092	1245.814700156511	1.5603560015651092e-07	1089.7791001560356	194.34659997005144	1.9434659997005145e-07
7	4	0.4444444444444444	0.25396825396825395	1099.8988	348.5004001153075	1448.3992001153074	3.485004001153075e-07	1099.8988003485003	0.0	0
7	5	0.4444444444444444	0.31746031746031744	1118.4138	137.58500015078482	1255.998800150785	1.3758500015078483e-07	1118.413800137585	181.4137999822864	1.814137999822864e-07
7	6	0.4444444444444444	0.38095238095238093	1122.8221	93.2182001339862	1216.0403001339862	9.32182001339862e-08	1122.8221000932183	209.56130000041304	2.0956130000041304e-07
7	7	0.4444444444444444	0.4444444444444444	1116.9432000000002	103.87700013074513	1220.8202001307452	1.0387700013074513e-07	1116.9432001038772	212.8389999981008	2.128389999981008e-07
7	8	0.4444444444444444	0.5079365079365079	1129.8373	119.34090014717239	1249.1782001471722	1.193409001471724e-07	1129.8373001193409	174.9818999771621	1.749818999771621e-07
7	9	0.4444444444444444	0.5714285714285714	1215.4646	75.66910002862367	1291.1337000286237	7.566910002862367e-08	1215.464600075669	123.88319998720031	1.238831999872003e-07
7	10	0.4444444444444444	0.6349206349206349	1240.8875	48.8049000103001	1289.6924000103002	4.88049000103001e-08	1240.887500048805	125.15289998494363	1.2515289998494364e-07
7	11	0.4444444444444444	0.6984126984126984	1251.0184	23.879700019201945	1274.8981000192018	2.3879700019201945e-08	1251.0184000238796	136.66339998745758	1.366633999874576e-07
7	12	0.4444444444444444	0.7619047619047619	1239.2534	0.0	1239.2534	0	1239.2534	169.44749997365108	1.694474999736511e-07
7	13	0.4444444444444444	0.8253968253968254	1220.0842	185.43869999066123	1405.5228999906612	1.8543869999066124e-07	1220.0842001854387	0.0	0
7	14	0.4444444444444444	0.8888888888888888	1209.5829	190.97639996602155	1400.5592999660216	1.9097639996602154e-07	1209.5829001909765	0.0	0
7	15	0.4444444444444444	0.9523809523809523	1223.8804	61.375000020003334	1285.2554000200034	6.137500002000334e-08	1223.880400061375	107.38589999500732	1.0738589999500732e-07
7	16	0.4444444444444444	1.0158730158730158	1214.7191	177.91740007724403	1392.6365000772441	1.7791740007724402e-07	1214.7191001779174	0.0	0
7	17	0.4444444444444444	1.0793650793650793	1196.958	11.05420004947193	1208.012200049472	1.105420004947193e-08	1196.9580000110543	193.30570001372556	1.9330570001372555e-07
7	18	0.4444444444444444	1.1428571428571428	1177.0978	45.23220007624879	1222.3300000762488	4.523220007624879e-08	1177.0978000452321	178.62159999796796	1.7862159999796797e-07
7	19	0.4444444444444444	1.2063492063492063	1156.7945	79.85180012303881	1236.6463001230388	7.985180012303881e-08	1156.7945000798518	160.1677000026563	1.601677000026563e-07
7	20	0.4444444444444444	1.2698412698412698	1140.1309999999999	106.7842001395245	1246.9152001395244	1.0678420013952451e-07	1140.131000106784	147.55309998404837	1.4755309998404837e-07
7	21	0.4444444444444444	1.3333333333333333	1178.5382000000002	102.73040009508456	1281.2686000950848	1.0273040009508456e-07	1178.5382001027306	111.98919998921664	1.1198919998921664e-07
7	22	0.4444444444444444	1.3968253968253967	1243.1135000000002	20.62980001725601	1263.7433000172562	2.062980001725601e-08	1243.11350002063	136.2766999859609	1.362766999859609e-07
7	23	0.4444444444444444	1.4603174603174602	1289.1358	0.0	1289.1358	0	1289.1358	112.99169998321524	1.1299169998321524e-07
7	24	0.4444444444444444	1.5238095238095237	1311.307	0.0	1311.307	0	1311.307	92.27979998720592	9.227979998720592e-08
7	25	0.4444444444444444	1.5873015873015872	1311.7024000000001	0.0	1311.7024000000001	0	1311.7024000000001	96.1341999783198	9.61341999783198e-08
7	26	0.4444444444444444	1.6507936507936507	1346.3487	0.0	1346.3487	0	1346.3487	63.23079999104737	6.323079999104737e-08
7	27	0.4444444444444444	1.7142857142857142	1388.1037999999999	19.93769999919171	1408.0414999991915	1.9937699999191712e-08	1388.1038000199376	0.0	0
7	28	0.4444444444444444	1.7777777777777777	1420.023	0.0	1420.023	0	1420.023	0.0	0
7	29	0.4444444444444444	1.8412698412698412	1432.3036	0.0	1432.3036	0	1432.3036	0.0	0
7	30	0.4444444444444444	1.9047619047619047	1430.7072	0.0	1430.7072	0	1430.7072	0.0	0
7	31	0.4444444444444444	1.9682539682539681	1422.4124	0.0	1422.4124	0	1422.4124	0.0	0
7	32	0.4444444444444444	2.0317460317460316	1406.2427	24.51089999665969	1430.7535999966597	2.4510899996659687e-08	1406.242700024511	0.0	0
7	33	0.4444444444444444	2.095238095238095	1390.0617	34.4921000074965	1424.5538000074964	3.4492100007496494e-08	1390.061700034492	0.0	0
7	34	0.4444444444444444	2.1587301587301586	1366.3171	53.31480000637404	1419.631900006374	5.331480000637404e-08	1366.3171000533148	0.0	0
7	35	0.4444444444444444	2.2222222222222223	1333.2274	0.0	1333.2274	0	1333.2274	85.96559999408694	8.596559999408694e-08
7	36	0.4444444444444444	2.2857142857142856	1311.0628	0.0	1311.0628	0	1311.0628	108.14389997793477	1.0814389997793477e-07
7	37	0.4444444444444444	2.349206349206349	1312.2046	0.0	1312.2046	0	1312.2046	106.9988999790899	1.0699889997908989e-07
7	38	0.4444444444444444	2.4126984126984126	1317.5554000000002	0.0	1317.5554000000002	0	1317.5554000000002	94.26569998713573	9.426569998713573e-08
7	39	0.4444444444444444	2.4761904761904763	1337.4422000000002	0.0	1337.4422000000002	0	1337.4422000000002	80.08779998924996	8.008779998924996e-08
7	40	0.4444444444444444	2.5396825396825395	1398.6761999999999	26.21479999543074	1424.8909999954305	2.6214799995430743e-08	1398.6762000262147	0.0	0
7	41	0.4444444444444444	2.603174603174603	1442.8012	0.0	1442.8012	0	1442.8012	16.77659999853335	1.677659999853335e-08
7	42	0.4444444444444444	2.6666666666666665	1449.0394999999999	0.0	1449.0394999999999	0	1449.0394999999999	0.0	0
7	43	0.4444444444444444	2.7301587301587302	1446.0229000000002	0.0	1446.0229000000002	0	1446.0229000000002	0.0	0
7	44	0.4444444444444444	2.7936507936507935	1429.7621	26.27369999818391	1456.0357999981838	2.6273699998183913e-08	1429.7621000262736	0.0	0
7	45	0.4444444444444444	2.8571428571428568	1406.9792	37.780199985807315	1444.7593999858072	3.778019998580732e-08	1406.9792000377802	0.0	0
7	46	0.4444444444444444	2.9206349206349205	1386.1222	32.27250000533755	1418.3947000053377	3.227250000533755e-08	1386.1222000322725	0.0	0
7	47	0.4444444444444444	2.984126984126984	1372.862	20.773800003088045	1393.6358000030882	2.0773800003088044e-08	1372.8620000207738	0.0	0
7	48	0.4444444444444444	3.0476190476190474	1350.6517	0.0	1350.6517	0	1350.6517	14.547399987790907	1.4547399987790908e-08
7	49	0.4444444444444444	3.1111111111111107	1324.0453	0.0	1324.0453	0	1324.0453	30.10769996016132	3.010769996016132e-08
7	50	0.4444444444444444	3.1746031746031744	1312.8864999999998	0.0	1312.8864999999998	0	1312.8864999999998	25.976799981607908	2.5976799981607908e-08
7	51	0.4444444444444444	3.238095238095238	1307.4755	0.0	1307.4755	0	1307.4755	20.88379998586914	2.088379998586914e-08
7	52	0.4444444444444444	3.3015873015873014	1304.2027	0.0	1304.2027	0	1304.2027	18.134599993783198	1.8134599993783197e-08
7	53	0.4444444444444444	3.3650793650793647	1302.2586	0.0	1302.2586	0	1302.2586	10.306200014699085	1.0306200014699085e-08
7	54	0.4444444444444444	3.4285714285714284	1287.2865000000002	0.0	1287.2865000000002	0	1287.2865000000002	15.204299998424782	1.520429999842478e-08
7	55	0.4444444444444444	3.492063492063492	1283.4399999999998	0.0	1283.4399999999998	0	1283.4399999999998	13.09270001030728	1.309270001030728e-08
7	56	0.4444444444444444	3.5555555555555554	1275.4506000000001	17.52090001394216	1292.9715000139422	1.7520900013942162e-08	1275.450600017521	0.0	0
7	57	0.4444444444444444	3.6190476190476186	1254.9262	28.962000003347775	1283.888200003348	2.8962000003347777e-08	1254.926200028962	0.0	0
7	58	0.4444444444444444	3.6825396825396823	1232.9388000000001	34.820199994973144	1267.7589999949732	3.4820199994973145e-08	1232.9388000348204	0.0	0
7	59	0.4444444444444444	3.746031746031746	1230.1034	20.864300001232312	1250.9677000012323	2.086430000123231e-08	1230.1034000208642	0.0	0
7	60	0.4444444444444444	3.8095238095238093	1214.5954	21.26419999684042	1235.8595999968404	2.126419999684042e-08	1214.5954000212641	0.0	0
7	61	0.4444444444444444	3.8730158730158726	1190.0712999999998	27.452199989450737	1217.5234999894506	2.7452199989450738e-08	1190.071300027452	0.0	0
7	62	0.4444444444444444	3.9365079365079363	1168.8662	38.07969999036001	1206.94589999036	3.8079699990360015e-08	1168.8662000380796	0.0	0
7	63	0.4444444444444444	4.0	1145.3694	56.277099976044624	1201.6464999760447	5.6277099976044625e-08	1145.369400056277	0.0	0
8	0	0.5079365079365079	0.0	1238.0208	0.0	1238.0208	0	1238.0208	220.9860999662739	2.209860999662739e-07
8	1	0.5079365079365079	0.06349206349206349	1215.283	57.615100116347094	1272.898100116347	5.761510011634709e-08	1215.283000057615	184.41169998123888	1.8441169998123888e-07
8	2	0.5079365079365079	0.12698412698412698	1137.2401	152.43450014746608	1289.674600147466	1.5243450014746607e-07	1137.2401001524345	166.35539998025192	1.663553999802519e-07
8	3	0.5079365079365079	0.19047619047619047	1099.3292000000001	99.92530013120451	1199.2545001312046	9.992530013120451e-08	1099.3292000999254	251.794699990122	2.51794699990122e-07
8	4	0.5079365079365079	0.25396825396825395	1126.8603	142.96300014371428	1269.8233001437143	1.429630001437143e-07	1126.860300142963	176.49169998339323	1.7649169998339324e-07
8	5	0.5079365079365079	0.31746031746031744	1142.5814	136.96190013911783	1279.543300139118	1.3696190013911784e-07	1142.581400136962	163.9382999808958	1.639382999808958e-07
8	6	0.5079365079365079	0.38095238095238093	1142.665	64.19900009813826	1206.8640000981381	6.419900009813826e-08	1142.665000064199	227.387499997421	2.27387499997421e-07
8	7	0.5079365079365079	0.4444444444444444	1140.9463	53.996300108487254	1194.9426001084873	5.399630010848726e-08	1140.9463000539963	235.65949998638493	2.3565949998638492e-07
8	8	0.5079365079365079	0.5079365079365079	1169.1614	40.82759996593716	1209.9889999659372	4.082759996593716e-08	1169.1614000408276	214.5293999661371	2.145293999661371e-07
8	9	0.5079365079365079	0.5714285714285714	1248.0222999999999	0.0	1248.0222999999999	0	1248.0222999999999	171.6563999648973	1.716563999648973e-07
8	10	0.5079365079365079	0.6349206349206349	1260.4753	0.0	1260.4753	0	1260.4753	155.47769996659125	1.5547769996659125e-07
8	11	0.5079365079365079	0.6984126984126984	1258.0545	0.0	1258.0545	0	1258.0545	156.18589997222313	1.5618589997222312e-07
8	12	0.5079365079365079	0.7619047619047619	1242.0949	0.0	1242.0949	0	1242.0949	169.07729996606253	1.6907729996606252e-07
8	13	0.5079365079365079	0.8253968253968254	1230.8526	0.0	1230.8526	0	1230.8526	172.16439996325573	1.7216439996325574e-07
8	14	0.5079365079365079	0.8888888888888888	1226.2997	0.0	1226.2997	0	1226.2997	174.5239999659879	1.745239999659879e-07
8	15	0.5079365079365079	0.9523809523809523	1231.8587	0.0	1231.8587	0	1231.8587	166.79039996902256	1.6679039996902257e-07
8	16	0.5079365079365079	1.0158730158730158	1222.5421	0.0	1222.5421	0	1222.5421	168.5053999642332	1.685053999642332e-07
8	17	0.5079365079365079	1.0793650793650793	1198.99	10.517200037926806	1209.5072000379269	1.0517200037926805e-08	1198.9900000105172	190.18719998976792	1.9018719998976791e-07
8	18	0.5079365079365079	1.1428571428571428	1187.7103	17.66330007867666	1205.3736000786766	1.766330007867666e-08	1187.7103000176633	185.20720000594903	1.8520720000594904e-07
8	19	0.5079365079365079	1.2063492063492063	1163.412	234.01320008612953	1397.4252000861295	2.3401320008612952e-07	1163.4120002340132	0.0	0
8	20	0.5079365079365079	1.2698412698412698	1147.012	87.18100011286221	1234.1930001128621	8.718100011286221e-08	1147.012000087181	162.3703999788291	1.623703999788291e-07
8	21	0.5079365079365079	1.3333333333333333	1190.4303	70.09550009952683	1260.5258000995268	7.009550009952683e-08	1190.4303000700954	134.13199998536598	1.3413199998536597e-07
8	22	0.5079365079365079	1.3968253968253967	1250.1312	19.301700009175093	1269.4329000091752	1.9301700009175094e-08	1250.1312000193018	129.2412999880279	1.292412999880279e-07
8	23	0.5079365079365079	1.4603174603174602	1283.054	0.0	1283.054	0	1283.054	104.82259997408983	1.0482259997408982e-07
8	24	0.5079365079365079	1.5238095238095237	1297.0477	0.0	1297.0477	0	1297.0477	108.79239998225133	1.0879239998225133e-07
8	25	0.5079365079365079	1.5873015873015872	1332.7253	0.0	1332.7253	0	1332.7253	75.61219997699793	7.561219997699793e-08
8	26	0.5079365079365079	1.6507936507936507	1373.4336	28.779399997562333	1402.2129999975623	2.8779399997562333e-08	1373.4336000287794	0.0	0
8	27	0.5079365079365079	1.7142857142857142	1412.6501	0.0	1412.6501	0	1412.6501	0.0	0
8	28	0.5079365079365079	1.7777777777777777	1441.2246	0.0	1441.2246	0	1441.2246	0.0	0
8	29	0.5079365079365079	1.8412698412698412	1450.4712	0.0	1450.4712	0	1450.4712	0.0	0
8	30	0.5079365079365079	1.9047619047619047	1441.452	21.393600018843742	1462.8456000188437	2.139360001884374e-08	1441.4520000213936	0.0	0
8	31	0.5079365079365079	1.9682539682539681	1429.0083	27.44220001651667	1456.4505000165166	2.744220001651667e-08	1429.0083000274421	0.0	0
8	32	0.5079365079365079	2.0317460317460316	1407.1882	38.625300009464794	1445.8135000094649	3.862530000946479e-08	1407.1882000386254	0.0	0
8	33	0.5079365079365079	2.095238095238095	1390.0949	43.029300005543284	1433.1242000055433	4.3029300005543285e-08	1390.0949000430294	0.0	0
8	34	0.5079365079365079	2.1587301587301586	1370.028	55.41779999948045	1425.4457999994804	5.5417799999480454e-08	1370.0280000554178	0.0	0
8	35	0.5079365079365079	2.2222222222222223	1355.3577	0.0	1355.3577	0	1355.3577	63.50679999415298	6.350679999415297e-08
8	36	0.5079365079365079	2.2857142857142856	1337.8753	0.0	1337.8753	0	1337.8753	76.09969999014132	7.609969999014131e-08
8	37	0.5079365079365079	2.349206349206349	1341.7840999999999	58.94139999465326	1400.725499994653	5.8941399994653257e-08	1341.7841000589412	0.0	0
8	38	0.5079365079365079	2.4126984126984126	1329.8309	88.73619998699422	1418.5670999869942	8.873619998699422e-08	1329.8309000887361	0.0	0
8	39	0.5079365079365079	2.4761904761904763	1339.7371	0.0	1339.7371	0	1339.7371	0.0	0
8	40	0.5079365079365079	2.5396825396825395	1402.3976	0.0	1402.3976	0	1402.3976	0.0	0
8	41	0.5079365079365079	2.603174603174603	1441.4443	0.0	1441.4443	0	1441.4443	0.0	0
8	42	0.5079365079365079	2.6666666666666665	1445.2983	0.0	1445.2983	0	1445.2983	0.0	0
8	43	0.5079365079365079	2.7301587301587302	1439.6792	0.0	1439.6792	0	1439.6792	0.0	0
8	44	0.5079365079365079	2.7936507936507935	1438.1019	15.998000015478222	1454.0999000154782	1.5998000015478222e-08	1438.101900015998	0.0	0
8	45	0.5079365079365079	2.8571428571428568	1407.5521999999999	18.868800012655218	1426.421000012655	1.886880001265522e-08	1407.5522000188687	0.0	0
8	46	0.5079365079365079	2.9206349206349205	1386.1932000000002	27.973100010413635	1414.1663000104138	2.7973100010413635e-08	1386.1932000279733	0.0	0
8	47	0.5079365079365079	2.984126984126984	1376.2474	10.408900022069119	1386.656300022069	1.040890002206912e-08	1376.247400010409	0.0	0
8	48	0.5079365079365079	3.0476190476190474	1353.1489	10.2498000208373	1363.3987000208372	1.02498000208373e-08	1353.1489000102497	0.0	0
8	49	0.5079365079365079	3.1111111111111107	1321.3456999999999	25.89950000771353	1347.2452000077135	2.5899500007713532e-08	1321.3457000258993	0.0	0
8	50	0.5079365079365079	3.1746031746031744	1308.5444	24.156599989795378	1332.7009999897953	2.4156599989795378e-08	1308.5444000241566	0.0	0
8	51	0.5079365079365079	3.238095238095238	1304.1567	0.0	1304.1567	0	1304.1567	20.09779998146811	2.0097799981468112e-08
8	52	0.5079365079365079	3.3015873015873014	1308.2549	0.0	1308.2549	0	1308.2549	10.894600015151429	1.0894600015151428e-08
8	53	0.5079365079365079	3.3650793650793647	1288.048	0.0	1288.048	0	1288.048	24.878799978060293	2.4878799978060295e-08
8	54	0.5079365079365079	3.4285714285714284	1292.6253	0.0	1292.6253	0	1292.6253	11.007300018625212	1.1007300018625212e-08
8	55	0.5079365079365079	3.492063492063492	1288.5689	10.440600021443402	1299.0095000214433	1.0440600021443402e-08	1288.5689000104405	0.0	0
8	56	0.5079365079365079	3.5555555555555554	1277.3432	23.402300006591375	1300.7455000065913	2.3402300006591375e-08	1277.3432000234022	0.0	0
8	57	0.5079365079365079	3.6190476190476186	1259.722	29.714600002748956	1289.436600002749	2.9714600002748956e-08	1259.7220000297145	0.0	0
8	58	0.5079365079365079	3.6825396825396823	1235.7593	34.619300000941344	1270.3786000009413	3.461930000094134e-08	1235.7593000346192	0.0	0
8	59	0.5079365079365079	3.746031746031746	1210.5349	37.376399996802135	1247.9112999968022	3.737639999680214e-08	1210.5349000373765	0.0	0
8	60	0.5079365079365079	3.8095238095238093	1195.2409	38.01049998805103	1233.251399988051	3.8010499988051033e-08	1195.2409000380105	0.0	0
8	61	0.5079365079365079	3.8730158730158726	1176.0520999999999	46.51179999082248	1222.5638999908224	4.651179999082248e-08	1176.0521000465117	0.0	0
8	62	0.5079365079365079	3.9365079365079363	1155.0333	58.89429998416207	1213.927599984162	5.8894299984162066e-08	1155.0333000588944	0.0	0
8	63	0.5079365079365079	4.0	1122.2485	79.21699999181219	1201.465499991812	7.921699999181218e-08	1122.248500079217	0.0	0
9	0	0.5714285714285714	0.0	1246.3101000000001	0.0	1246.3101000000001	0	1246.3101000000001	210.97679998477054	2.1097679998477055e-07
9	1	0.5714285714285714	0.06349206349206349	1220.1567	0.0	1220.1567	0	1220.1567	235.3928999773079	2.353928999773079e-07
9	2	0.5714285714285714	0.12698412698412698	1122.9524	144.7470001127166	1267.6994001127164	1.447470001127166e-07	1122.952400144747	185.0924999747063	1.850924999747063e-07
9	3	0.5714285714285714	0.19047619047619047	1117.2742	145.43370015289312	1262.7079001528932	1.4543370015289313e-07	1117.2742001454337	184.37619997284474	1.8437619997284475e-07
9	4	0.5714285714285714	0.25396825396825395	1141.5107	116.44390014185296	1257.954600141853	1.1644390014185297e-07	1141.510700116444	191.59489997321415	1.9159489997321417e-07
9	5	0.5714285714285714	0.31746031746031744	1155.1253000000002	113.74920012553443	1268.8745001255345	1.1374920012553443e-07	1155.1253001137493	175.317099977612	1.75317099977612e-07
9	6	0.5714285714285714	0.38095238095238093	1148.2764	57.72400010925069	1206.0004001092507	5.772400010925069e-08	1148.276400057724	229.9578999945774	2.2995789999457738e-07
9	7	0.5714285714285714	0.4444444444444444	1152.9861999999998	103.5990001352863	1256.5852001352862	1.035990001352863e-07	1152.9862001035988	174.13479997498325	1.7413479997498326e-07
9	8	0.5714285714285714	0.5079365079365079	1209.7722999999999	42.57480001930715	1252.347100019307	4.257480001930715e-08	1209.7723000425747	176.13689997290004	1.7613689997290005e-07
9	9	0.5714285714285714	0.5714285714285714	1276.2407	0.0	1276.2407	0	1276.2407	141.82869997078924	1.4182869997078924e-07
9	10	0.5714285714285714	0.6349206349206349	1295.5783999999999	0.0	1295.5783999999999	0	1295.5783999999999	122.78749997466163	1.2278749997466163e-07
9	11	0.5714285714285714	0.6984126984126984	1284.5001000000002	0.0	1284.5001000000002	0	1284.5001000000002	126.23049997152158	1.262304999715216e-07
9	12	0.5714285714285714	0.7619047619047619	1254.9831	0.0	1254.9831	0	1254.9831	151.52699996733142	1.5152699996733143e-07
9	13	0.5714285714285714	0.8253968253968254	1230.6127000000001	0.0	1230.6127000000001	0	1230.6127000000001	172.42749996713005	1.7242749996713004e-07
9	14	0.5714285714285714	0.8888888888888888	1231.7803	37.665999990331	1269.446299990331	3.7665999990331e-08	1231.780300037666	134.48019998445073	1.3448019998445073e-07
9	15	0.5714285714285714	0.9523809523809523	1237.1079	0.0	1237.1079	0	1237.1079	166.88449996913056	1.6688449996913056e-07
9	16	0.5714285714285714	1.0158730158730158	1227.1616	0.0	1227.1616	0	1227.1616	166.40139996471262	1.664013999647126e-07
9	17	0.5714285714285714	1.0793650793650793	1199.7681	36.32729997554918	1236.0953999755493	3.6327299975549184e-08	1199.7681000363273	159.55879997810104	1.5955879997810104e-07
9	18	0.5714285714285714	1.1428571428571428	1185.2794	69.80010005606741	1255.0795000560672	6.980010005606741e-08	1185.2794000698	138.4593999828067	1.384593999828067e-07
9	19	0.5714285714285714	1.2063492063492063	1161.9195	94.58740009930544	1256.5069000993053	9.458740009930544e-08	1161.9195000945874	135.6036999846723	1.356036999846723e-07
9	20	0.5714285714285714	1.2698412698412698	1145.0188	34.94190008474346	1179.9607000847436	3.494190008474346e-08	1145.018800034942	223.6363000080128	2.236363000080128e-07
9	21	0.5714285714285714	1.3333333333333333	1183.485	68.0491000467023	1251.5341000467022	6.804910004670231e-08	1183.485000068049	151.75889998344746	1.5175889998344745e-07
9	22	0.5714285714285714	1.3968253968253967	1237.9370999999999	82.98120002259101	1320.918300022591	8.298120002259101e-08	1237.937100082981	63.87719999298243	6.387719999298243e-08
9	23	0.5714285714285714	1.4603174603174602	1270.2242	0.0	1270.2242	0	1270.2242	130.19249998071967	1.3019249998071967e-07
9	24	0.5714285714285714	1.5238095238095237	1307.7080999999998	93.46129998558301	1401.169399985583	9.346129998558302e-08	1307.708100093461	0.0	0
9	25	0.5714285714285714	1.5873015873015872	1350.6642	56.47739998954199	1407.1415999895419	5.6477399989541994e-08	1350.6642000564773	0.0	0
9	26	0.5714285714285714	1.6507936507936507	1388.6082999999999	27.223699994219512	1415.8319999942194	2.7223699994219513e-08	1388.6083000272235	0.0	0
9	27	0.5714285714285714	1.7142857142857142	1425.8912	0.0	1425.8912	0	1425.8912	0.0	0
9	28	0.5714285714285714	1.7777777777777777	1449.0774	0.0	1449.0774	0	1449.0774	0.0	0
9	29	0.5714285714285714	1.8412698412698412	1452.4834999999998	0.0	1452.4834999999998	0	1452.4834999999998	0.0	0
9	30	0.5714285714285714	1.9047619047619047	1442.9327	0.0	1442.9327	0	1442.9327	0.0	0
9	31	0.5714285714285714	1.9682539682539681	1432.7898	0.0	1432.7898	0	1432.7898	0.0	0
9	32	0.5714285714285714	2.0317460317460316	1418.5796	33.33710000135811	1451.916700001358	3.3337100001358106e-08	1418.579600033337	0.0	0
9	33	0.5714285714285714	2.095238095238095	1399.899	38.56940001139814	1438.468400011398	3.856940001139814e-08	1399.8990000385693	0.0	0
9	34	0.5714285714285714	2.1587301587301586	1380.8922	44.544700003472556	1425.4369000034726	4.4544700003472554e-08	1380.8922000445448	0.0	0
9	35	0.5714285714285714	2.2222222222222223	1356.4524999999999	62.46269999694853	1418.9151999969483	6.246269999694853e-08	1356.4525000624626	0.0	0
9	36	0.5714285714285714	2.2857142857142856	1361.7384	61.2274999936331	1422.965899993633	6.12274999936331e-08	1361.7384000612274	0.0	0
9	37	0.5714285714285714	2.349206349206349	1364.077	0.0	1364.077	0	1364.077	65.99199999368564	6.599199999368563e-08
9	38	0.5714285714285714	2.4126984126984126	1359.2362	51.2583999976446	1410.4945999976446	5.12583999976446e-08	1359.2362000512585	0.0	0
9	39	0.5714285714285714	2.4761904761904763	1340.4247	0.0	1340.4247	0	1340.4247	86.63479999344125	8.663479999344125e-08
9	40	0.5714285714285714	2.5396825396825395	1400.4047	0.0	1400.4047	0	1400.4047	13.11170000427369	1.311170000427369e-08
9	41	0.5714285714285714	2.603174603174603	1434.5965	0.0	1434.5965	0	1434.5965	0.0	0
9	42	0.5714285714285714	2.6666666666666665	1437.8536000000001	0.0	1437.8536000000001	0	1437.8536000000001	0.0	0
9	43	0.5714285714285714	2.7301587301587302	1442.6982	0.0	1442.6982	0	1442.6982	0.0	0
9	44	0.5714285714285714	2.7936507936507935	1430.047	0.0	1430.047	0	1430.047	0.0	0
9	45	0.5714285714285714	2.8571428571428568	1405.5065	0.0	1405.5065	0	1405.5065	0.0	0
9	46	0.5714285714285714	2.9206349206349205	1383.8751000000002	0.0	1383.8751000000002	0	1383.8751000000002	0.0	0
9	47	0.5714285714285714	2.984126984126984	1367.3255	0.0	1367.3255	0	1367.3255	0.0	0
9	48	0.5714285714285714	3.0476190476190474	1338.6272999999999	0.0	1338.6272999999999	0	1338.6272999999999	18.46109999262329	1.846109999262329e-08
9	49	0.5714285714285714	3.1111111111111107	1315.0011000000002	28.583400011747095	1343.5845000117472	2.8583400011747093e-08	1315.0011000285836	0.0	0
9	50	0.5714285714285714	3.1746031746031744	1300.3685	30.927599981828656	1331.2960999818288	3.092759998182866e-08	1300.3685000309276	0.0	0
9	51	0.5714285714285714	3.238095238095238	1306.5674000000001	18.042099998176948	1324.6094999981772	1.8042099998176946e-08	1306.5674000180422	0.0	0
9	52	0.5714285714285714	3.3015873015873014	1294.6753	0.0	1294.6753	0	1294.6753	16.48909999508871	1.6489099995088713e-08
9	53	0.5714285714285714	3.3650793650793647	1287.5246	24.349899990901097	1311.874499990901	2.4349899990901097e-08	1287.5246000243499	0.0	0
9	54	0.5714285714285714	3.4285714285714284	1294.4636	0.0	1294.4636	0	1294.4636	0.0	0
9	55	0.5714285714285714	3.492063492063492	1287.5041	20.152100000134535	1307.6562000001347	2.0152100000134535e-08	1287.5041000201522	0.0	0
9	56	0.5714285714285714	3.5555555555555554	1277.9785	27.506100008141097	1305.4846000081411	2.7506100008141095e-08	1277.978500027506	0.0	0
9	57	0.5714285714285714	3.6190476190476186	1265.1353	29.121100009594123	1294.256400009594	2.9121100009594122e-08	1265.135300029121	0.0	0
9	58	0.5714285714285714	3.6825396825396823	1240.1588000000002	33.929799998917595	1274.0885999989177	3.3929799998917594e-08	1240.15880003393	0.0	0
9	59	0.5714285714285714	3.746031746031746	1211.9065	41.6448000036754	1253.5513000036754	4.16448000036754e-08	1211.906500041645	0.0	0
9	60	0.5714285714285714	3.8095238095238093	1195.8543000000002	36.70539999971499	1232.5596999997151	3.670539999971499e-08	1195.8543000367056	0.0	0
9	61	0.5714285714285714	3.8730158730158726	1177.2613	31.459399992231422	1208.7206999922314	3.145939999223142e-08	1177.2613000314593	0.0	0
9	62	0.5714285714285714	3.9365079365079363	1151.9912	57.54629998057225	1209.5374999805722	5.754629998057225e-08	1151.9912000575462	0.0	0
9	63	0.5714285714285714	4.0	1127.745	0.0	1127.745	0	1127.745	13.879599993674178	1.3879599993674178e-08
10	0	0.6349206349206349	0.0	1258.1957	0.0	1258.1957	0	1258.1957	206.23379998616142	2.0623379998616142e-07
10	1	0.6349206349206349	0.06349206349206349	1229.9979	0.0	1229.9979	0	1229.9979	231.784299979993	2.3178429997999298e-07
10	2	0.6349206349206349	0.12698412698412698	1214.954	55.79180000918654	1270.7458000091865	5.579180000918654e-08	1214.9540000557918	188.71639997162086	1.8871639997162085e-07
10	3	0.6349206349206349	0.19047619047619047	1203.4429	15.694500071606209	1219.1374000716062	1.569450007160621e-08	1203.4429000156945	236.72239998746852	2.3672239998746853e-07
10	4	0.6349206349206349	0.25396825396825395	1181.5339	79.51420009538757	1261.0481000953876	7.951420009538756e-08	1181.533900079514	191.86829997275868	1.918682999727587e-07
10	5	0.6349206349206349	0.31746031746031744	1162.9365	99.96620012699084	1262.9027001269908	9.996620012699084e-08	1162.9365000999662	187.0719999718643	1.8707199997186431e-07
10	6	0.6349206349206349	0.38095238095238093	1158.817	132.0504001262838	1290.8674001262839	1.320504001262838e-07	1158.8170001320505	153.93499997879323	1.5393499997879321e-07
10	7	0.6349206349206349	0.4444444444444444	1172.1286	21.321500081815596	1193.4501000818157	2.1321500081815597e-08	1172.1286000213215	245.5554999794217	2.455554999794217e-07
10	8	0.6349206349206349	0.5079365079365079	1246.3452000000002	0.0	1246.3452000000002	0	1246.3452000000002	182.5727999625518	1.8257279996255182e-07
10	9	0.6349206349206349	0.5714285714285714	1301.1971999999998	0.0	1301.1971999999998	0	1301.1971999999998	125.21269997354204	1.2521269997354205e-07
10	10	0.6349206349206349	0.6349206349206349	1321.6861	0.0	1321.6861	0	1321.6861	103.652399978895	1.0365239997889501e-07
10	11	0.6349206349206349	0.6984126984126984	1314.9386	0.0	1314.9386	0	1314.9386	104.81289997841007	1.0481289997841008e-07
10	12	0.6349206349206349	0.7619047619047619	1292.2592	0.0	1292.2592	0	1292.2592	124.91769997362607	1.2491769997362607e-07
10	13	0.6349206349206349	0.8253968253968254	1263.7169999999999	37.43770000664052	1301.1547000066405	3.743770000664052e-08	1263.7170000374376	103.14449998854006	1.0314449998854007e-07
10	14	0.6349206349206349	0.8888888888888888	1228.8315	0.0	1228.8315	0	1228.8315	177.92559995610364	1.7792559995610364e-07
10	15	0.6349206349206349	0.9523809523809523	1237.8473000000001	0.0	1237.8473000000001	0	1237.8473000000001	169.95879996797925	1.6995879996797925e-07
10	16	0.6349206349206349	1.0158730158730158	1230.0961	0.0	1230.0961	0	1230.0961	176.96219995968252	1.7696219995968253e-07
10	17	0.6349206349206349	1.0793650793650793	1206.6723	0.0	1206.6723	0	1206.6723	191.60029995907786	1.9160029995907785e-07
10	18	0.6349206349206349	1.1428571428571428	1184.1587	25.880600078405653	1210.0393000784056	2.588060007840565e-08	1184.1587000258805	194.94799999402252	1.9494799999402252e-07
10	19	0.6349206349206349	1.2063492063492063	1163.4293	54.95140008089929	1218.3807000808993	5.495140008089929e-08	1163.4293000549515	187.1415999971173	1.871415999971173e-07
10	20	0.6349206349206349	1.2698412698412698	1148.7523	68.72620005645129	1217.4785000564514	6.872620005645129e-08	1148.7523000687263	187.47130001018618	1.8747130001018618e-07
10	21	0.6349206349206349	1.3333333333333333	1178.156	37.139700038729046	1215.295700038729	3.7139700038729044e-08	1178.1560000371396	186.55670001801417	1.8655670001801416e-07
10	22	0.6349206349206349	1.3968253968253967	1228.4609	42.90760000902234	1271.3685000090225	4.290760000902234e-08	1228.4609000429077	126.8861999869764	1.268861999869764e-07
10	23	0.6349206349206349	1.4603174603174602	1268.3568	0.0	1268.3568	0	1268.3568	134.70479997617431	1.3470479997617432e-07
10	24	0.6349206349206349	1.5238095238095237	1313.397	80.63849998587425	1394.0354999858741	8.063849998587424e-08	1313.3970000806385	0.0	0
10	25	0.6349206349206349	1.5873015873015872	1357.7712000000001	0.0	1357.7712000000001	0	1357.7712000000001	0.0	0
10	26	0.6349206349206349	1.6507936507936507	1395.2445	0.0	1395.2445	0	1395.2445	0.0	0
10	27	0.6349206349206349	1.7142857142857142	1429.1641	0.0	1429.1641	0	1429.1641	0.0	0
10	28	0.6349206349206349	1.7777777777777777	1446.9142	0.0	1446.9142	0	1446.9142	0.0	0
10	29	0.6349206349206349	1.8412698412698412	1447.4415000000001	0.0	1447.4415000000001	0	1447.4415000000001	0.0	0
10	30	0.6349206349206349	1.9047619047619047	1443.2087	0.0	1443.2087	0	1443.2087	0.0	0
10	31	0.6349206349206349	1.9682539682539681	1434.8254	0.0	1434.8254	0	1434.8254	24.03529998431191	2.403529998431191e-08
10	32	0.6349206349206349	2.0317460317460316	1425.7259000000001	19.58990000283911	1445.3158000028393	1.958990000283911e-08	1425.72590001959	0.0	0
10	33	0.6349206349206349	2.095238095238095	1395.4239	35.84020001113541	1431.2641000111355	3.5840200011135406e-08	1395.4239000358402	0.0	0
10	34	0.6349206349206349	2.1587301587301586	1375.9268	44.665700002737914	1420.5925000027378	4.4665700002737916e-08	1375.9268000446657	0.0	0
10	35	0.6349206349206349	2.2222222222222223	1369.8547999999998	42.692299991258686	1412.5470999912586	4.2692299991258685e-08	1369.8548000426922	0.0	0
10	36	0.6349206349206349	2.2857142857142856	1379.9377000000002	37.14120000142555	1417.0789000014258	3.7141200001425556e-08	1379.9377000371414	0.0	0
10	37	0.6349206349206349	2.349206349206349	1375.832	34.35549999801772	1410.1874999980178	3.435549999801772e-08	1375.8320000343556	0.0	0
10	38	0.6349206349206349	2.4126984126984126	1360.833	43.969599991952535	1404.8025999919525	4.396959999195253e-08	1360.8330000439696	0.0	0
10	39	0.6349206349206349	2.4761904761904763	1348.8859	44.807199996763366	1393.6930999967633	4.4807199996763364e-08	1348.8859000448072	0.0	0
10	40	0.6349206349206349	2.5396825396825395	1392.9689	25.921099996852476	1418.8899999968526	2.5921099996852475e-08	1392.9689000259211	0.0	0
10	41	0.6349206349206349	2.603174603174603	1424.8128	0.0	1424.8128	0	1424.8128	0.0	0
10	42	0.6349206349206349	2.6666666666666665	1429.1052	0.0	1429.1052	0	1429.1052	0.0	0
10	43	0.6349206349206349	2.7301587301587302	1431.1486	0.0	1431.1486	0	1431.1486	0.0	0
10	44	0.6349206349206349	2.7936507936507935	1420.0647999999999	18.27720000930576	1438.3420000093056	1.827720000930576e-08	1420.064800018277	0.0	0
10	45	0.6349206349206349	2.8571428571428568	1399.9907	24.270700007712747	1424.2614000077128	2.4270700007712748e-08	1399.9907000242708	0.0	0
10	46	0.6349206349206349	2.9206349206349205	1375.6835	32.32340000092235	1408.0069000009225	3.2323400000922346e-08	1375.6835000323235	0.0	0
10	47	0.6349206349206349	2.984126984126984	1355.2678	27.284000002931002	1382.551800002931	2.7284000002931003e-08	1355.267800027284	0.0	0
10	48	0.6349206349206349	3.0476190476190474	1332.6896	22.20879999674394	1354.8983999967438	2.2208799996743942e-08	1332.6896000222087	0.0	0
10	49	0.6349206349206349	3.1111111111111107	1314.5765999999999	19.615500004818017	1334.1921000048178	1.9615500004818017e-08	1314.5766000196154	0.0	0
10	50	0.6349206349206349	3.1746031746031744	1283.6924000000001	37.852499982808496	1321.5448999828086	3.7852499982808495e-08	1283.6924000378526	0.0	0
10	51	0.6349206349206349	3.238095238095238	1272.326	0.0	1272.326	0	1272.326	34.6305999747414	3.4630599974741404e-08
10	52	0.6349206349206349	3.3015873015873014	1265.1117000000002	34.94889998000106	1300.0605999800011	3.494889998000106e-08	1265.111700034949	0.0	0
10	53	0.6349206349206349	3.3650793650793647	1287.9555	0.0	1287.9555	0	1287.9555	0.0	0
10	54	0.6349206349206349	3.4285714285714284	1293.0689	0.0	1293.0689	0	1293.0689	0.0	0
10	55	0.6349206349206349	3.492063492063492	1290.2112	0.0	1290.2112	0	1290.2112	21.7298999862876	2.17298999862876e-08
10	56	0.6349206349206349	3.5555555555555554	1282.7909	23.33060001921022	1306.12150001921	2.3330600019210218e-08	1282.7909000233306	0.0	0
10	57	0.6349206349206349	3.6190476190476186	1261.915	25.670700008400665	1287.5857000084006	2.5670700008400663e-08	1261.9150000256707	0.0	0
10	58	0.6349206349206349	3.6825396825396823	1237.8596	29.250899991528975	1267.110499991529	2.9250899991528975e-08	1237.859600029251	0.0	0
10	59	0.6349206349206349	3.746031746031746	1215.8332	31.843500007754418	1247.6767000077546	3.184350000775442e-08	1215.8332000318435	0.0	0
10	60	0.6349206349206349	3.8095238095238093	1196.1058	32.22359999988986	1228.3293999998898	3.222359999988986e-08	1196.1058000322237	0.0	0
10	61	0.6349206349206349	3.8730158730158726	1171.6136	39.220099977056286	1210.833699977056	3.922009997705629e-08	1171.61360003922	0.0	0
10	62	0.6349206349206349	3.9365079365079363	1157.8695	43.643699995191376	1201.5131999951914	4.3643699995191375e-08	1157.8695000436437	0.0	0
10	63	0.6349206349206349	4.0	1136.9506999999999	52.34729998943464	1189.2979999894344	5.234729998943464e-08	1136.9507000523472	0.0	0
11	0	0.6984126984126984	0.0	1269.7465	197.38240003421538	1467.1289000342153	1.9738240003421538e-07	1269.7465001973824	0.0	0
11	1	0.6984126984126984	0.06349206349206349	1264.6337	74.42420004891025	1339.0579000489104	7.442420004891025e-08	1264.6337000744243	125.75980000619292	1.2575980000619292e-07
11	2	0.6984126984126984	0.12698412698412698	1254.3942	27.170000053575208	1281.5642000535752	2.717000005357521e-08	1254.39420002717	178.27229998402424	1.7827229998402424e-07
11	3	0.6984126984126984	0.19047619047619047	1238.6781	95.90780008474798	1334.5859000847481	9.590780008474798e-08	1238.678100095908	121.28189998918805	1.2128189998918804e-07
11	4	0.6984126984126984	0.25396825396825395	1215.1954	91.83440010156131	1307.0298001015615	9.183440010156131e-08	1215.1954000918345	144.950499983889	1.4495049998388898e-07
11	5	0.6984126984126984	0.31746031746031744	1187.4777000000001	78.43980007749981	1265.9175000774999	7.843980007749982e-08	1187.47770007844	185.44539997759128	1.8544539997759127e-07
11	6	0.6984126984126984	0.38095238095238093	1183.0405	168.41970011515835	1351.4602001151584	1.6841970011515836e-07	1183.0405001684198	94.04849999366492	9.404849999366492e-08
11	7	0.6984126984126984	0.4444444444444444	1190.5015	249.58930002089923	1440.0908000208992	2.495893000208992e-07	1190.5015002495893	0.0	0
11	8	0.6984126984126984	0.5079365079365079	1271.4595000000002	61.290400018518795	1332.749900018519	6.12904000185188e-08	1271.4595000612906	93.04349998860243	9.304349998860244e-08
11	9	0.6984126984126984	0.5714285714285714	1319.4428	109.70670001145263	1429.1495000114526	1.0970670001145263e-07	1319.4428001097067	0.0	0
11	10	0.6984126984126984	0.6349206349206349	1339.1586	0.0	1339.1586	0	1339.1586	81.89839998589437	8.189839998589438e-08
11	11	0.6984126984126984	0.6984126984126984	1334.743	0.0	1334.743	0	1334.743	69.8500999742363	6.98500999742363e-08
11	12	0.6984126984126984	0.7619047619047619	1312.012	0.0	1312.012	0	1312.012	92.09800001171081	9.209800001171081e-08
11	13	0.6984126984126984	0.8253968253968254	1287.4211	120.03580000712557	1407.4569000071256	1.2003580000712558e-07	1287.4211001200358	0.0	0
11	14	0.6984126984126984	0.8888888888888888	1251.7939	1800.298699992529	3052.092599992529	1.800298699992529e-06	1251.7939018002985	0.0	0
11	15	0.6984126984126984	0.9523809523809523	1233.3962000000001	69.23800001834523	1302.6342000183454	6.923800001834523e-08	1233.3962000692381	97.44599998871801	9.744599998871801e-08
11	16	0.6984126984126984	1.0158730158730158	1229.6523	165.5046000054758	1395.1569000054758	1.655046000054758e-07	1229.6523001655046	0.0	0
11	17	0.6984126984126984	1.0793650793650793	1204.8224	188.78430002560967	1393.6067000256096	1.8878430002560968e-07	1204.8224001887843	0.0	0
11	18	0.6984126984126984	1.1428571428571428	1177.7663	215.01720006568237	1392.7835000656823	2.1501720006568239e-07	1177.7663002150173	0.0	0
11	19	0.6984126984126984	1.2063492063492063	1163.0674999999999	54.72270007362588	1217.7902000736258	5.472270007362588e-08	1163.0675000547226	176.91609997717117	1.7691609997717118e-07
11	20	0.6984126984126984	1.2698412698412698	1184.0	64.48070008495176	1248.4807000849519	6.448070008495177e-08	1184.0000000644807	137.464599985971	1.3746459998597102e-07
11	21	0.6984126984126984	1.3333333333333333	1190.23	87.48140007510048	1277.7114000751005	8.748140007510048e-08	1190.2300000874814	121.26569998899836	1.2126569998899836e-07
11	22	0.6984126984126984	1.3968253968253967	1220.7443	40.63780007117347	1261.3821000711735	4.063780007117347e-08	1220.7443000406379	136.62089998346963	1.3662089998346962e-07
11	23	0.6984126984126984	1.4603174603174602	1268.5376999999999	0.0	1268.5376999999999	0	1268.5376999999999	136.11869997410153	1.3611869997410152e-07
11	24	0.6984126984126984	1.5238095238095237	1314.1473	88.77149998661388	1402.918799986614	8.877149998661387e-08	1314.1473000887715	0.0	0
11	25	0.6984126984126984	1.5873015873015872	1350.2474	49.91449999773652	1400.1618999977366	4.991449999773652e-08	1350.2474000499144	0.0	0
11	26	0.6984126984126984	1.6507936507936507	1386.3255	20.64780000063411	1406.973300000634	2.064780000063411e-08	1386.3255000206477	0.0	0
11	27	0.6984126984126984	1.7142857142857142	1412.1169000000002	0.0	1412.1169000000002	0	1412.1169000000002	0.0	0
11	28	0.6984126984126984	1.7777777777777777	1425.8942	0.0	1425.8942	0	1425.8942	0.0	0
11	29	0.6984126984126984	1.8412698412698412	1435.144	0.0	1435.144	0	1435.144	0.0	0
11	30	0.6984126984126984	1.9047619047619047	1443.0254	0.0	1443.0254	0	1443.0254	0.0	0
11	31	0.6984126984126984	1.9682539682539681	1438.3488	0.0	1438.3488	0	1438.3488	0.0	0
11	32	0.6984126984126984	2.0317460317460316	1423.6412	0.0	1423.6412	0	1423.6412	0.0	0
11	33	0.6984126984126984	2.095238095238095	1404.5133	0.0	1404.5133	0	1404.5133	16.599499994250493	1.6599499994250495e-08
11	34	0.6984126984126984	2.1587301587301586	1377.6107	42.047799991279234	1419.658499991279	4.2047799991279236e-08	1377.6107000420477	0.0	0
11	35	0.6984126984126984	2.2222222222222223	1392.548	25.754200003732	1418.302200003732	2.5754200003732e-08	1392.5480000257542	0.0	0
11	36	0.6984126984126984	2.2857142857142856	1391.83	22.893099997099142	1414.723099997099	2.289309999709914e-08	1391.830000022893	0.0	0
11	37	0.6984126984126984	2.349206349206349	1382.0952	28.403100005518876	1410.4983000055188	2.8403100005518875e-08	1382.095200028403	0.0	0
11	38	0.6984126984126984	2.4126984126984126	1362.5518	0.0	1362.5518	0	1362.5518	0.0	0
11	39	0.6984126984126984	2.4761904761904763	1346.9141000000002	47.02519998061131	1393.9392999806114	4.7025199980611313e-08	1346.9141000470254	0.0	0
11	40	0.6984126984126984	2.5396825396825395	1384.2586999999999	27.51169999609749	1411.7703999960972	2.751169999609749e-08	1384.2587000275116	0.0	0
11	41	0.6984126984126984	2.603174603174603	1409.046	0.0	1409.046	0	1409.046	0.0	0
11	42	0.6984126984126984	2.6666666666666665	1419.721	0.0	1419.721	0	1419.721	0.0	0
11	43	0.6984126984126984	2.7301587301587302	1426.8035	0.0	1426.8035	0	1426.8035	0.0	0
11	44	0.6984126984126984	2.7936507936507935	1419.6726	0.0	1419.6726	0	1419.6726	0.0	0
11	45	0.6984126984126984	2.8571428571428568	1401.8667	25.535000012942668	1427.4017000129427	2.5535000012942667e-08	1401.866700025535	0.0	0
11	46	0.6984126984126984	2.9206349206349205	1374.7626	32.006500005728164	1406.7691000057282	3.200650000572816e-08	1374.7626000320065	0.0	0
11	47	0.6984126984126984	2.984126984126984	1358.4338	27.6943000103294	1386.1281000103295	2.76943000103294e-08	1358.4338000276944	0.0	0
11	48	0.6984126984126984	3.0476190476190474	1335.3663000000001	23.36880001034618	1358.7351000103463	2.336880001034618e-08	1335.366300023369	0.0	0
11	49	0.6984126984126984	3.1111111111111107	1317.9008000000001	19.26260001044716	1337.1634000104473	1.926260001044716e-08	1317.9008000192628	0.0	0
11	50	0.6984126984126984	3.1746031746031744	1287.5385	0.0	1287.5385	0	1287.5385	15.567300004823283	1.5567300004823283e-08
11	51	0.6984126984126984	3.238095238095238	1266.2374	25.299900007502593	1291.5373000075026	2.5299900007502594e-08	1266.2374000252998	0.0	0
11	52	0.6984126984126984	3.3015873015873014	1260.9603	0.0	1260.9603	0	1260.9603	15.3849999936259	1.53849999936259e-08
11	53	0.6984126984126984	3.3650793650793647	1285.3313	0.0	1285.3313	0	1285.3313	0.0	0
11	54	0.6984126984126984	3.4285714285714284	1290.6755	0.0	1290.6755	0	1290.6755	0.0	0
11	55	0.6984126984126984	3.492063492063492	1295.2922999999998	0.0	1295.2922999999998	0	1295.2922999999998	13.636999999762981	1.3636999999762981e-08
11	56	0.6984126984126984	3.5555555555555554	1276.8077999999998	0.0	1276.8077999999998	0	1276.8077999999998	0.0	0
11	57	0.6984126984126984	3.6190476190476186	1263.533	19.80810001427604	1283.341100014276	1.980810001427604e-08	1263.533000019808	0.0	0
11	58	0.6984126984126984	3.6825396825396823	1243.3425	32.863000003727635	1276.2055000037276	3.2863000003727634e-08	1243.342500032863	0.0	0
11	59	0.6984126984126984	3.746031746031746	1222.571	31.259499995048593	1253.8304999950485	3.125949999504859e-08	1222.5710000312595	0.0	0
11	60	0.6984126984126984	3.8095238095238093	1204.5648	24.927200017724	1229.4920000177242	2.4927200017724002e-08	1204.5648000249273	0.0	0
11	61	0.6984126984126984	3.8730158730158726	1180.0942	21.562300006274324	1201.6565000062744	2.1562300006274325e-08	1180.0942000215623	0.0	0
11	62	0.6984126984126984	3.9365079365079363	1159.282	43.77619999773767	1203.0581999977376	4.377619999773767e-08	1159.2820000437762	0.0	0
11	63	0.6984126984126984	4.0	1138.0139	47.39079998658637	1185.4046999865864	4.739079998658637e-08	1138.0139000473907	0.0	0
12	0	0.7619047619047619	0.0	1286.814	35.9724000210132	1322.7864000210134	3.59724000210132e-08	1286.8140000359724	154.22479998224023	1.5422479998224022e-07
12	1	0.7619047619047619	0.06349206349206349	1290.3081	43.55070002027586	1333.8588000202758	4.355070002027586e-08	1290.3081000435507	138.416099983806	1.3841609998380598e-07
12	2	0.7619047619047619	0.12698412698412698	1276.2978	46.17430001263064	1322.4721000126308	4.617430001263064e-08	1276.2978000461744	150.11099998605954	1.5011099998605954e-07
12	3	0.7619047619047619	0.19047619047619047	1254.8567	42.04770001800928	1296.9044000180093	4.204770001800928e-08	1254.8567000420478	171.0568999807397	1.710568999807397e-07
12	4	0.7619047619047619	0.25396825396825395	1237.8374999999999	0.0	1237.8374999999999	0	1237.8374999999999	226.65079999067163	2.2665079999067162e-07
12	5	0.7619047619047619	0.31746031746031744	1212.0613	247.24749999254615	1459.3087999925463	2.4724749999254614e-07	1212.0613002472476	0.0	0
12	6	0.7619047619047619	0.38095238095238093	1201.068	119.82550007099948	1320.8935000709994	1.1982550007099948e-07	1201.0680001198255	131.7145999862475	1.3171459998624748e-07
12	7	0.7619047619047619	0.4444444444444444	1229.618	64.57360001025252	1294.1916000102524	6.457360001025252e-08	1229.6180000645736	152.5786999814498	1.525786999814498e-07
12	8	0.7619047619047619	0.5079365079365079	1299.6659	0.0	1299.6659	0	1299.6659	137.6981999755674	1.376981999755674e-07
12	9	0.7619047619047619	0.5714285714285714	1345.9517	0.0	1345.9517	0	1345.9517	90.91779998218911	9.09177999821891e-08
12	10	0.7619047619047619	0.6349206349206349	1362.9794	0.0	1362.9794	0	1362.9794	64.57009999161285	6.457009999161285e-08
12	11	0.7619047619047619	0.6984126984126984	1363.1668	60.95159999006619	1424.118399990066	6.095159999006619e-08	1363.1668000609516	0.0	0
12	12	0.7619047619047619	0.7619047619047619	1335.2243999999998	0.0	1335.2243999999998	0	1335.2243999999998	82.85359998182263	8.285359998182262e-08
12	13	0.7619047619047619	0.8253968253968254	1314.3056000000001	0.0	1314.3056000000001	0	1314.3056000000001	100.63169998390333	1.0063169998390332e-07
12	14	0.7619047619047619	0.8888888888888888	1274.6419999999998	0.0	1274.6419999999998	0	1274.6419999999998	136.99839992221726	1.3699839992221727e-07
12	15	0.7619047619047619	0.9523809523809523	1259.551	16.874300020264883	1276.4253000202648	1.6874300020264882e-08	1259.5510000168742	123.778899982831	1.23778899982831e-07
12	16	0.7619047619047619	1.0158730158730158	1235.0372	0.0	1235.0372	0	1235.0372	165.9527999648543	1.6595279996485432e-07
12	17	0.7619047619047619	1.0793650793650793	1211.6432	22.580000032106277	1234.2232000321062	2.2580000032106275e-08	1211.64320002258	166.38099998654272	1.6638099998654272e-07
12	18	0.7619047619047619	1.1428571428571428	1182.9279	57.51350000296248	1240.4414000029624	5.751350000296248e-08	1182.9279000575134	151.65379998012716	1.5165379998012716e-07
12	19	0.7619047619047619	1.2063492063492063	1181.4924999999998	37.58100008683724	1219.0735000868372	3.7581000086837246e-08	1181.4925000375808	174.73089997843942	1.7473089997843942e-07
12	20	0.7619047619047619	1.2698412698412698	1203.0093	0.0	1203.0093	0	1203.0093	191.59619996470278	1.915961999647028e-07
12	21	0.7619047619047619	1.3333333333333333	1214.2016	0.0	1214.2016	0	1214.2016	184.89409996643693	1.8489409996643693e-07
12	22	0.7619047619047619	1.3968253968253967	1222.4766	0.0	1222.4766	0	1222.4766	176.1386999603436	1.761386999603436e-07
12	23	0.7619047619047619	1.4603174603174602	1270.1416000000002	0.0	1270.1416000000002	0	1270.1416000000002	128.85379997205422	1.2885379997205423e-07
12	24	0.7619047619047619	1.5238095238095237	1304.1574	0.0	1304.1574	0	1304.1574	0.0	0
12	25	0.7619047619047619	1.5873015873015872	1339.4747	0.0	1339.4747	0	1339.4747	0.0	0
12	26	0.7619047619047619	1.6507936507936507	1371.0282000000002	31.19529999875293	1402.2234999987531	3.119529999875293e-08	1371.0282000311954	0.0	0
12	27	0.7619047619047619	1.7142857142857142	1394.2038	23.803699996448294	1418.0074999964484	2.3803699996448294e-08	1394.2038000238038	0.0	0
12	28	0.7619047619047619	1.7777777777777777	1409.9414000000002	0.0	1409.9414000000002	0	1409.9414000000002	0.0	0
12	29	0.7619047619047619	1.8412698412698412	1420.6298000000002	0.0	1420.6298000000002	0	1420.6298000000002	0.0	0
12	30	0.7619047619047619	1.9047619047619047	1420.9973	0.0	1420.9973	0	1420.9973	0.0	0
12	31	0.7619047619047619	1.9682539682539681	1411.162	0.0	1411.162	0	1411.162	0.0	0
12	32	0.7619047619047619	2.0317460317460316	1406.6459	0.0	1406.6459	0	1406.6459	14.458699996414444	1.4458699996414444e-08
12	33	0.7619047619047619	2.095238095238095	1392.5351	29.93639999480873	1422.4714999948087	2.993639999480873e-08	1392.5351000299365	0.0	0
12	34	0.7619047619047619	2.1587301587301586	1396.9416	25.35960000826507	1422.3012000082651	2.5359600008265068e-08	1396.9416000253598	0.0	0
12	35	0.7619047619047619	2.2222222222222223	1410.2848	0.0	1410.2848	0	1410.2848	11.977800008027621	1.1977800008027621e-08
12	36	0.7619047619047619	2.2857142857142856	1407.1046999999999	12.961500014211119	1420.066200014211	1.2961500014211118e-08	1407.1047000129613	0.0	0
12	37	0.7619047619047619	2.349206349206349	1392.5155	19.988400003095485	1412.5039000030954	1.9988400003095484e-08	1392.5155000199884	0.0	0
12	38	0.7619047619047619	2.4126984126984126	1372.9	35.05580000223467	1407.9558000022348	3.505580000223467e-08	1372.9000000350559	0.0	0
12	39	0.7619047619047619	2.4761904761904763	1352.6725999999999	49.80730000346491	1402.4799000034648	4.980730000346491e-08	1352.6726000498072	0.0	0
12	40	0.7619047619047619	2.5396825396825395	1367.1488	0.0	1367.1488	0	1367.1488	14.834499995200241	1.4834499995200241e-08
12	41	0.7619047619047619	2.603174603174603	1386.3726	0.0	1386.3726	0	1386.3726	0.0	0
12	42	0.7619047619047619	2.6666666666666665	1402.9918	0.0	1402.9918	0	1402.9918	0.0	0
12	43	0.7619047619047619	2.7301587301587302	1410.4496	0.0	1410.4496	0	1410.4496	0.0	0
12	44	0.7619047619047619	2.7936507936507935	1408.2377000000001	0.0	1408.2377000000001	0	1408.2377000000001	0.0	0
12	45	0.7619047619047619	2.8571428571428568	1386.8876	0.0	1386.8876	0	1386.8876	0.0	0
12	46	0.7619047619047619	2.9206349206349205	1368.3532	27.997900011684514	1396.3511000116846	2.7997900011684513e-08	1368.353200027998	0.0	0
12	47	0.7619047619047619	2.984126984126984	1350.5635	28.92330001487865	1379.4868000148786	2.892330001487865e-08	1350.5635000289233	0.0	0
12	48	0.7619047619047619	3.0476190476190474	1333.1481999999999	24.225100018768224	1357.373300018768	2.4225100018768224e-08	1333.148200024225	0.0	0
12	49	0.7619047619047619	3.1111111111111107	1306.9299999999998	28.32460000654247	1335.2546000065422	2.832460000654247e-08	1306.9300000283245	0.0	0
12	50	0.7619047619047619	3.1746031746031744	1284.5792000000001	37.37130000194975	1321.9505000019499	3.737130000194975e-08	1284.5792000373715	0.0	0
12	51	0.7619047619047619	3.238095238095238	1272.8831	36.62760000396169	1309.5107000039618	3.6627600003961686e-08	1272.8831000366276	0.0	0
12	52	0.7619047619047619	3.3015873015873014	1272.4542999999999	27.014400011254047	1299.468700011254	2.7014400011254045e-08	1272.4543000270144	0.0	0
12	53	0.7619047619047619	3.3650793650793647	1262.0055	28.992199998474522	1290.9976999984744	2.8992199998474523e-08	1262.0055000289922	0.0	0
12	54	0.7619047619047619	3.4285714285714284	1276.9017000000001	0.0	1276.9017000000001	0	1276.9017000000001	12.492300014604869	1.2492300014604868e-08
12	55	0.7619047619047619	3.492063492063492	1283.3893	0.0	1283.3893	0	1283.3893	0.0	0
12	56	0.7619047619047619	3.5555555555555554	1271.3017	0.0	1271.3017	0	1271.3017	0.0	0
12	57	0.7619047619047619	3.6190476190476186	1258.7495	27.73259999266122	1286.482099992661	2.7732599992661223e-08	1258.7495000277324	0.0	0
12	58	0.7619047619047619	3.6825396825396823	1239.8989	34.219300010460636	1274.1182000104604	3.421930001046064e-08	1239.8989000342192	0.0	0
12	59	0.7619047619047619	3.746031746031746	1222.4575	33.57510001111842	1256.0326000111183	3.357510001111842e-08	1222.4575000335751	0.0	0
12	60	0.7619047619047619	3.8095238095238093	1197.3043	34.76700000377431	1232.0713000037742	3.476700000377431e-08	1197.304300034767	0.0	0
12	61	0.7619047619047619	3.8730158730158726	1180.9236	32.70520000896775	1213.6288000089678	3.270520000896775e-08	1180.9236000327053	0.0	0
12	62	0.7619047619047619	3.9365079365079363	1157.3345	44.34449999179433	1201.6789999917942	4.434449999179433e-08	1157.3345000443444	0.0	0
12	63	0.7619047619047619	4.0	1147.0463	43.76529998556815	1190.8115999855681	4.376529998556815e-08	1147.0463000437653	0.0	0
13	0	0.8253968253968254	0.0	1296.5679	79.75950003373586	1376.3274000337358	7.975950003373586e-08	1296.5679000797595	99.85529998812699	9.985529998812699e-08
13	1	0.8253968253968254	0.06349206349206349	1297.4829	54.356800044098335	1351.8397000440982	5.435680004409833e-08	1297.4829000543568	121.76229998860906	1.2176229998860905e-07
13	2	0.8253968253968254	0.12698412698412698	1279.6537999999998	62.23400004642328	1341.887800046423	6.223400004642328e-08	1279.6538000622338	131.2641999812224	1.3126419998122238e-07
13	3	0.8253968253968254	0.19047619047619047	1260.9012	102.11190003584672	1363.0131000358467	1.0211190003584671e-07	1260.901200102112	108.6423999873089	1.086423999873089e-07
13	4	0.8253968253968254	0.25396825396825395	1238.2927	0.0	1238.2927	0	1238.2927	228.6102999938612	2.286102999938612e-07
13	5	0.8253968253968254	0.31746031746031744	1215.923	100.6854000844437	1316.6084000844437	1.006854000844437e-07	1215.9230001006854	147.30939998155733	1.4730939998155735e-07
13	6	0.8253968253968254	0.38095238095238093	1200.8986	109.522700102257	1310.421300102257	1.09522700102257e-07	1200.8986001095227	143.932099981771	1.43932099981771e-07
13	7	0.8253968253968254	0.4444444444444444	1239.3209	27.98929999260416	1267.310199992604	2.798929999260416e-08	1239.3209000279892	180.28369997084	1.8028369997084e-07
13	8	0.8253968253968254	0.5079365079365079	1310.9504000000002	21.244199993315533	1332.1945999933157	2.1244199993315533e-08	1310.9504000212444	105.56829998432542	1.0556829998432542e-07
13	9	0.8253968253968254	0.5714285714285714	1354.8126	0.0	1354.8126	0	1354.8126	73.67589998385266	7.367589998385265e-08
13	10	0.8253968253968254	0.6349206349206349	1369.2916	51.58559999239224	1420.8771999923922	5.158559999239224e-08	1369.2916000515856	0.0	0
13	11	0.8253968253968254	0.6984126984126984	1366.8075000000001	48.57109998701664	1415.3785999870167	4.857109998701664e-08	1366.8075000485712	0.0	0
13	12	0.8253968253968254	0.7619047619047619	1344.4305000000002	0.0	1344.4305000000002	0	1344.4305000000002	62.423699981148545	6.242369998114854e-08
13	13	0.8253968253968254	0.8253968253968254	1327.7565	0.0	1327.7565	0	1327.7565	72.68549998654433	7.268549998654433e-08
13	14	0.8253968253968254	0.8888888888888888	1295.0225	0.0	1295.0225	0	1295.0225	101.51929998507401	1.0151929998507401e-07
13	15	0.8253968253968254	0.9523809523809523	1272.4893	0.0	1272.4893	0	1272.4893	127.94200000984313	1.2794200000984313e-07
13	16	0.8253968253968254	1.0158730158730158	1247.6187	29.27480000249433	1276.8935000024944	2.927480000249433e-08	1247.6187000292748	119.225699985496	1.19225699985496e-07
13	17	0.8253968253968254	1.0793650793650793	1225.937	45.68070004495107	1271.6177000449509	4.5680700044951067e-08	1225.9370000456806	124.80109998460419	1.248010999846042e-07
13	18	0.8253968253968254	1.1428571428571428	1200.6701	41.58190009297619	1242.2520000929762	4.158190009297619e-08	1200.670100041582	155.02719998377015	1.5502719998377015e-07
13	19	0.8253968253968254	1.2063492063492063	1193.3948	42.511000069440584	1235.9058000694406	4.2511000069440584e-08	1193.394800042511	160.25299999654914	1.6025299999654913e-07
13	20	0.8253968253968254	1.2698412698412698	1217.7536	30.31820002716142	1248.0718000271613	3.031820002716142e-08	1217.7536000303182	150.2997999786409	1.5029979997864088e-07
13	21	0.8253968253968254	1.3333333333333333	1223.2626	14.273000036556926	1237.5356000365568	1.4273000036556926e-08	1223.262600014273	159.16999998545728	1.5916999998545728e-07
13	22	0.8253968253968254	1.3968253968253967	1228.2192	0.0	1228.2192	0	1228.2192	171.8177999709827	1.718177999709827e-07
13	23	0.8253968253968254	1.4603174603174602	1273.0004000000001	24.954700002430833	1297.955100002431	2.4954700002430833e-08	1273.0004000249548	102.72769999232877	1.0272769999232877e-07
13	24	0.8253968253968254	1.5238095238095237	1287.7117	114.64729997284554	1402.3589999728456	1.1464729997284555e-07	1287.7117001146473	0.0	0
13	25	0.8253968253968254	1.5873015873015872	1315.7623	96.69799999010576	1412.4602999901058	9.669799999010575e-08	1315.762300096698	0.0	0
13	26	0.8253968253968254	1.6507936507936507	1347.6576	63.90679999915419	1411.5643999991541	6.390679999915419e-08	1347.6576000639068	0.0	0
13	27	0.8253968253968254	1.7142857142857142	1373.8261	43.29509998619384	1417.121199986194	4.329509998619384e-08	1373.8261000432951	0.0	0
13	28	0.8253968253968254	1.7777777777777777	1387.1297	29.50810000934897	1416.637800009349	2.9508100009348968e-08	1387.129700029508	0.0	0
13	29	0.8253968253968254	1.8412698412698412	1392.6656	28.71999999347401	1421.385599993474	2.871999999347401e-08	1392.66560002872	0.0	0
13	30	0.8253968253968254	1.9047619047619047	1389.1433	32.91989999326844	1422.0631999932684	3.291989999326844e-08	1389.1433000329198	0.0	0
13	31	0.8253968253968254	1.9682539682539681	1384.2537	39.47479999112034	1423.7284999911203	3.947479999112034e-08	1384.2537000394748	0.0	0
13	32	0.8253968253968254	2.0317460317460316	1370.0744	54.17289997897844	1424.2472999789784	5.417289997897844e-08	1370.0744000541729	0.0	0
13	33	0.8253968253968254	2.095238095238095	1373.081	54.431199985704595	1427.5121999857045	5.4431199985704596e-08	1373.0810000544311	0.0	0
13	34	0.8253968253968254	2.1587301587301586	1413.7399	0.0	1413.7399	0	1413.7399	14.948900001631717	1.4948900001631718e-08
13	35	0.8253968253968254	2.2222222222222223	1418.3855999999998	0.0	1418.3855999999998	0	1418.3855999999998	0.0	0
13	36	0.8253968253968254	2.2857142857142856	1414.8292999999999	18.595300008830172	1433.42460000883	1.859530000883017e-08	1414.8293000185952	0.0	0
13	37	0.8253968253968254	2.349206349206349	1393.8483999999999	28.523600001608166	1422.372000001608	2.8523600001608168e-08	1393.8484000285234	0.0	0
13	38	0.8253968253968254	2.4126984126984126	1379.497	32.51329999391646	1412.0102999939165	3.251329999391646e-08	1379.4970000325134	0.0	0
13	39	0.8253968253968254	2.4761904761904763	1350.7478999999998	51.584899983699685	1402.3327999836995	5.158489998369969e-08	1350.7479000515848	0.0	0
13	40	0.8253968253968254	2.5396825396825395	1342.6452	59.873399990612604	1402.5185999906125	5.98733999906126e-08	1342.6452000598733	0.0	0
13	41	0.8253968253968254	2.603174603174603	1369.1538	26.223400004697734	1395.3772000046977	2.6223400004697735e-08	1369.1538000262235	0.0	0
13	42	0.8253968253968254	2.6666666666666665	1376.8322	0.0	1376.8322	0	1376.8322	0.0	0
13	43	0.8253968253968254	2.7301587301587302	1384.8264	0.0	1384.8264	0	1384.8264	0.0	0
13	44	0.8253968253968254	2.7936507936507935	1386.2	0.0	1386.2	0	1386.2	0.0	0
13	45	0.8253968253968254	2.8571428571428568	1384.9738	0.0	1384.9738	0	1384.9738	0.0	0
13	46	0.8253968253968254	2.9206349206349205	1366.9555	0.0	1366.9555	0	1366.9555	0.0	0
13	47	0.8253968253968254	2.984126984126984	1347.5195999999999	0.0	1347.5195999999999	0	1347.5195999999999	8.277799996336354	8.277799996336353e-09
13	48	0.8253968253968254	3.0476190476190474	1324.2661	17.5299000116802	1341.7960000116802	1.75299000116802e-08	1324.2661000175299	0.0	0
13	49	0.8253968253968254	3.1111111111111107	1305.6547	19.760100007280194	1325.4148000072803	1.9760100007280194e-08	1305.6547000197602	0.0	0
13	50	0.8253968253968254	3.1746031746031744	1282.1197	32.054400004512246	1314.1741000045122	3.205440000451224e-08	1282.1197000320544	0.0	0
13	51	0.8253968253968254	3.238095238095238	1276.0456	26.812599991833704	1302.8581999918335	2.6812599991833704e-08	1276.0456000268125	0.0	0
13	52	0.8253968253968254	3.3015873015873014	1273.0176999999999	23.356499999493433	1296.3741999994934	2.3356499999493433e-08	1273.0177000233564	0.0	0
13	53	0.8253968253968254	3.3650793650793647	1260.4237	25.43359999467142	1285.8572999946714	2.543359999467142e-08	1260.4237000254336	0.0	0
13	54	0.8253968253968254	3.4285714285714284	1258.5253	19.82979999375954	1278.3550999937595	1.982979999375954e-08	1258.5253000198297	0.0	0
13	55	0.8253968253968254	3.492063492063492	1262.1213	0.0	1262.1213	0	1262.1213	0.0	0
13	56	0.8253968253968254	3.5555555555555554	1274.168	0.0	1274.168	0	1274.168	0.0	0
13	57	0.8253968253968254	3.6190476190476186	1262.43	0.0	1262.43	0	1262.43	10.633400005721404	1.0633400005721403e-08
13	58	0.8253968253968254	3.6825396825396823	1240.667	21.113200004651794	1261.7802000046518	2.1113200004651795e-08	1240.6670000211132	0.0	0
13	59	0.8253968253968254	3.746031746031746	1217.7304	35.375300007470976	1253.105700007471	3.5375300007470977e-08	1217.7304000353752	0.0	0
13	60	0.8253968253968254	3.8095238095238093	1200.7247	33.060800007109385	1233.7855000071095	3.306080000710938e-08	1200.7247000330608	0.0	0
13	61	0.8253968253968254	3.8730158730158726	1178.9184	31.30960000127744	1210.2280000012775	3.130960000127744e-08	1178.9184000313096	0.0	0
13	62	0.8253968253968254	3.9365079365079363	1160.5516	38.092599996552444	1198.6441999965525	3.8092599996552444e-08	1160.5516000380926	0.0	0
13	63	0.8253968253968254	4.0	1154.7884	34.59870000182342	1189.3871000018232	3.459870000182342e-08	1154.7884000345987	0.0	0
14	0	0.8888888888888888	0.0	1329.3363000000002	0.0	1329.3363000000002	0	1329.3363000000002	161.50879998076394	1.6150879998076394e-07
14	1	0.8888888888888888	0.06349206349206349	1319.9551000000001	174.6560000315507	1494.611100031551	1.7465600003155068e-07	1319.955100174656	0.0	0
14	2	0.8888888888888888	0.12698412698412698	1281.0981	174.8138999925588	1455.9119999925588	1.748138999925588e-07	1281.098100174814	0.0	0
14	3	0.8888888888888888	0.19047619047619047	1261.0908	116.87850001950676	1377.9693000195066	1.1687850001950676e-07	1261.0908001168784	109.21849998576859	1.0921849998576858e-07
14	4	0.8888888888888888	0.25396825396825395	1247.7581	98.33480003998721	1346.0929000399872	9.833480003998721e-08	1247.7581000983348	129.70979997892448	1.2970979997892447e-07
14	5	0.8888888888888888	0.31746031746031744	1226.4647	0.0	1226.4647	0	1226.4647	245.26559998440925	2.4526559998440925e-07
14	6	0.8888888888888888	0.38095238095238093	1207.2401	255.9037000041432	1463.1438000041433	2.559037000041432e-07	1207.2401002559036	0.0	0
14	7	0.8888888888888888	0.4444444444444444	1265.1815	72.4240000281479	1337.6055000281478	7.24240000281479e-08	1265.181500072424	117.40779998400998	1.1740779998400998e-07
14	8	0.8888888888888888	0.5079365079365079	1335.3686	23.442000028584676	1358.8106000285848	2.3442000028584674e-08	1335.368600023442	91.58669998561143	9.158669998561143e-08
14	9	0.8888888888888888	0.5714285714285714	1373.7559999999999	0.0	1373.7559999999999	0	1373.7559999999999	67.55779998079669	6.755779998079668e-08
14	10	0.8888888888888888	0.6349206349206349	1383.2248	50.435299993080896	1433.6600999930808	5.0435299993080897e-08	1383.2248000504353	0.0	0
14	11	0.8888888888888888	0.6984126984126984	1369.0503	58.055099982657	1427.1053999826572	5.8055099982657e-08	1369.0503000580552	0.0	0
14	12	0.8888888888888888	0.7619047619047619	1355.123	0.0	1355.123	0	1355.123	59.55889999543453	5.955889999543453e-08
14	13	0.8888888888888888	0.8253968253968254	1334.1485	75.96009999368417	1410.1085999936843	7.596009999368417e-08	1334.14850007596	0.0	0
14	14	0.8888888888888888	0.8888888888888888	1312.2094	0.0	1312.2094	0	1312.2094	95.39049997941599	9.5390499979416e-08
14	15	0.8888888888888888	0.9523809523809523	1292.3772	0.0	1292.3772	0	1292.3772	115.57589997851693	1.1557589997851693e-07
14	16	0.8888888888888888	1.0158730158730158	1267.5093	0.0	1267.5093	0	1267.5093	137.09859997910843	1.3709859997910844e-07
14	17	0.8888888888888888	1.0793650793650793	1245.4793	0.0	1245.4793	0	1245.4793	153.9449999713616	1.539449999713616e-07
14	18	0.8888888888888888	1.1428571428571428	1217.6881	0.0	1217.6881	0	1217.6881	180.55889996386128	1.805588999638613e-07
14	19	0.8888888888888888	1.2063492063492063	1212.469	0.0	1212.469	0	1212.469	184.22539998796844	1.8422539998796844e-07
14	20	0.8888888888888888	1.2698412698412698	1230.5932	0.0	1230.5932	0	1230.5932	166.79359996794636	1.6679359996794635e-07
14	21	0.8888888888888888	1.3333333333333333	1232.3951	0.0	1232.3951	0	1232.3951	163.3884999624058	1.6338849996240581e-07
14	22	0.8888888888888888	1.3968253968253967	1235.0620000000001	0.0	1235.0620000000001	0	1235.0620000000001	164.4179999675195	1.644179999675195e-07
14	23	0.8888888888888888	1.4603174603174602	1264.4834	0.0	1264.4834	0	1264.4834	138.4294999582016	1.384294999582016e-07
14	24	0.8888888888888888	1.5238095238095237	1278.1004	0.0	1278.1004	0	1278.1004	117.03079997488823	1.1703079997488823e-07
14	25	0.8888888888888888	1.5873015873015872	1297.6341	0.0	1297.6341	0	1297.6341	104.42499997049335	1.0442499997049335e-07
14	26	0.8888888888888888	1.6507936507936507	1337.866	0.0	1337.866	0	1337.866	61.86039998433787	6.186039998433787e-08
14	27	0.8888888888888888	1.7142857142857142	1351.2561	0.0	1351.2561	0	1351.2561	0.0	0
14	28	0.8888888888888888	1.7777777777777777	1358.806	38.857499990250695	1397.6634999902508	3.885749999025069e-08	1358.8060000388575	0.0	0
14	29	0.8888888888888888	1.8412698412698412	1366.4605000000001	41.94179999352911	1408.4022999935291	4.194179999352911e-08	1366.460500041942	0.0	0
14	30	0.8888888888888888	1.9047619047619047	1358.7803	0.0	1358.7803	0	1358.7803	0.0	0
14	31	0.8888888888888888	1.9682539682539681	1347.0396	0.0	1347.0396	0	1347.0396	0.0	0
14	32	0.8888888888888888	2.0317460317460316	1329.5431999999998	0.0	1329.5431999999998	0	1329.5431999999998	96.30069997512743	9.630069997512743e-08
14	33	0.8888888888888888	2.095238095238095	1398.2979	34.357499990347485	1432.6553999903474	3.4357499990347486e-08	1398.2979000343576	0.0	0
14	34	0.8888888888888888	2.1587301587301586	1429.4822000000001	0.0	1429.4822000000001	0	1429.4822000000001	0.0	0
14	35	0.8888888888888888	2.2222222222222223	1429.7823	0.0	1429.7823	0	1429.7823	14.282899999486657	1.4282899999486657e-08
14	36	0.8888888888888888	2.2857142857142856	1416.8704	27.670500000232998	1444.540900000233	2.7670500000232996e-08	1416.8704000276705	0.0	0
14	37	0.8888888888888888	2.349206349206349	1402.03	33.67580000541351	1435.7058000054135	3.3675800005413506e-08	1402.0300000336758	0.0	0
14	38	0.8888888888888888	2.4126984126984126	1384.934	32.335500018279085	1417.2695000182791	3.233550001827908e-08	1384.9340000323355	0.0	0
14	39	0.8888888888888888	2.4761904761904763	1355.294	53.10129999651875	1408.3952999965188	5.310129999651875e-08	1355.2940000531014	0.0	0
14	40	0.8888888888888888	2.5396825396825395	1334.1294	0.0	1334.1294	0	1334.1294	66.0790999980141	6.60790999980141e-08
14	41	0.8888888888888888	2.603174603174603	1342.2184	46.572299991809444	1388.7906999918093	4.657229999180944e-08	1342.2184000465722	0.0	0
14	42	0.8888888888888888	2.6666666666666665	1356.0052	23.085500019506735	1379.0907000195068	2.3085500019506737e-08	1356.0052000230855	0.0	0
14	43	0.8888888888888888	2.7301587301587302	1363.3727999999999	0.0	1363.3727999999999	0	1363.3727999999999	11.28180001808843	1.128180001808843e-08
14	44	0.8888888888888888	2.7936507936507935	1360.2106999999999	0.0	1360.2106999999999	0	1360.2106999999999	0.0	0
14	45	0.8888888888888888	2.8571428571428568	1362.0654	0.0	1362.0654	0	1362.0654	0.0	0
14	46	0.8888888888888888	2.9206349206349205	1348.0242	0.0	1348.0242	0	1348.0242	12.649000004998799	1.26490000049988e-08
14	47	0.8888888888888888	2.984126984126984	1329.4357	18.058200005895436	1347.4939000058955	1.8058200005895435e-08	1329.4357000180582	0.0	0
14	48	0.8888888888888888	3.0476190476190474	1309.9029	26.25800000980016	1336.1609000098001	2.625800000980016e-08	1309.902900026258	0.0	0
14	49	0.8888888888888888	3.1111111111111107	1289.3468	34.79060000705388	1324.1374000070539	3.479060000705388e-08	1289.3468000347907	0.0	0
14	50	0.8888888888888888	3.1746031746031744	1288.5893999999998	24.755500017811165	1313.344900017811	2.4755500017811167e-08	1288.5894000247554	0.0	0
14	51	0.8888888888888888	3.238095238095238	1291.6116	10.596100032067215	1302.2077000320671	1.0596100032067215e-08	1291.611600010596	0.0	0
14	52	0.8888888888888888	3.3015873015873014	1277.4026	16.08280001220633	1293.4854000122061	1.6082800012206332e-08	1277.4026000160827	0.0	0
14	53	0.8888888888888888	3.3650793650793647	1258.8709999999999	27.068100005335406	1285.9391000053354	2.7068100005335408e-08	1258.871000027068	0.0	0
14	54	0.8888888888888888	3.4285714285714284	1238.4023	37.8842999997839	1276.286599999784	3.78842999997839e-08	1238.4023000378843	0.0	0
14	55	0.8888888888888888	3.492063492063492	1247.3977	19.54930001164889	1266.947000011649	1.9549300011648888e-08	1247.3977000195493	0.0	0
14	56	0.8888888888888888	3.5555555555555554	1243.1988	0.0	1243.1988	0	1243.1988	0.0	0
14	57	0.8888888888888888	3.6190476190476186	1246.7705999999998	0.0	1246.7705999999998	0	1246.7705999999998	0.0	0
14	58	0.8888888888888888	3.6825396825396823	1237.7698	0.0	1237.7698	0	1237.7698	10.672400002128487	1.0672400002128488e-08
14	59	0.8888888888888888	3.746031746031746	1219.4637	16.116200008587683	1235.5799000085876	1.6116200008587684e-08	1219.4637000161163	0.0	0
14	60	0.8888888888888888	3.8095238095238093	1189.1493	31.657899991980567	1220.8071999919805	3.165789999198057e-08	1189.149300031658	0.0	0
14	61	0.8888888888888888	3.8730158730158726	1173.1331	35.88910000552844	1209.0222000055285	3.588910000552844e-08	1173.1331000358891	0.0	0
14	62	0.8888888888888888	3.9365079365079363	1162.7963	34.27769999935167	1197.0739999993516	3.427769999935167e-08	1162.7963000342777	0.0	0
14	63	0.8888888888888888	4.0	1155.6299000000001	34.2252000006674	1189.8551000006676	3.42252000006674e-08	1155.6299000342253	0.0	0
15	0	0.9523809523809523	0.0	1462.7826	0.0	1462.7826	0	1462.7826	0.0	0
15	1	0.9523809523809523	0.06349206349206349	1366.8213999999998	68.4562998993714	1435.2776998993713	6.84562998993714e-08	1366.8214000684561	40.600299860233726	4.060029986023372e-08
15	2	0.9523809523809523	0.12698412698412698	1332.3970000000002	161.3263999429298	1493.72339994293	1.6132639994292982e-07	1332.3970001613266	0.0	0
15	3	0.9523809523809523	0.19047619047619047	1323.0188	0.0	1323.0188	0	1323.0188	176.30100000485606	1.7630100000485608e-07
15	4	0.9523809523809523	0.25396825396825395	1321.4883	0.0	1321.4883	0	1321.4883	174.28450001574976	1.7428450001574975e-07
15	5	0.9523809523809523	0.31746031746031744	1321.0092	33.52739963853325	1354.5365996385333	3.3527399638533244e-08	1321.0092000335273	197.5799996625662	1.975799996625662e-07
15	6	0.9523809523809523	0.38095238095238093	1265.0185	0.0	1265.0185	0	1265.0185	210.93109999179632	2.1093109999179632e-07
15	7	0.9523809523809523	0.4444444444444444	1282.7895	0.0	1282.7895	0	1282.7895	178.4380000079592	1.784380000079592e-07
15	8	0.9523809523809523	0.5079365079365079	1352.0769	0.0	1352.0769	0	1352.0769	95.88440001662106	9.588440001662106e-08
15	9	0.9523809523809523	0.5714285714285714	1385.6468	57.50160002550502	1443.148400025505	5.750160002550502e-08	1385.6468000575017	0.0	0
15	10	0.9523809523809523	0.6349206349206349	1390.7488	35.61650003153889	1426.365300031539	3.561650003153889e-08	1390.7488000356166	0.0	0
15	11	0.9523809523809523	0.6984126984126984	1372.2076	38.53239998807214	1410.7399999880722	3.853239998807214e-08	1372.2076000385323	0.0	0
15	12	0.9523809523809523	0.7619047619047619	1349.6264999999999	0.0	1349.6264999999999	0	1349.6264999999999	65.29759998739547	6.529759998739547e-08
15	13	0.9523809523809523	0.8253968253968254	1341.024	62.408600014337615	1403.4326000143376	6.240860001433761e-08	1341.0240000624085	0.0	0
15	14	0.9523809523809523	0.8888888888888888	1313.1139	0.0	1313.1139	0	1313.1139	101.41799998022742	1.0141799998022742e-07
15	15	0.9523809523809523	0.9523809523809523	1295.5588	114.69210000833449	1410.2509000083346	1.146921000083345e-07	1295.558800114692	0.0	0
15	16	0.9523809523809523	1.0158730158730158	1276.7828000000002	0.0	1276.7828000000002	0	1276.7828000000002	128.79919997723428	1.2879919997723427e-07
15	17	0.9523809523809523	1.0793650793650793	1250.1123	116.9521000021027	1367.0644000021027	1.169521000021027e-07	1250.1123001169522	0.0	0
15	18	0.9523809523809523	1.1428571428571428	1223.3386	20.567300017805035	1243.9059000178052	2.0567300017805034e-08	1223.3386000205674	159.0814999824157	1.5908149998241568e-07
15	19	0.9523809523809523	1.2063492063492063	1216.3609	32.08839998930379	1248.4492999893037	3.2088399989303785e-08	1216.3609000320882	145.51049999231844	1.4551049999231844e-07
15	20	0.9523809523809523	1.2698412698412698	1231.8551	157.9837999980941	1389.8388999980941	1.579837999980941e-07	1231.8551001579838	0.0	0
15	21	0.9523809523809523	1.3333333333333333	1235.7777	0.0	1235.7777	0	1235.7777	163.93119998792773	1.6393119998792771e-07
15	22	0.9523809523809523	1.3968253968253967	1226.8877	175.592499993759	1402.480199993759	1.75592499993759e-07	1226.8877001755925	0.0	0
15	23	0.9523809523809523	1.4603174603174602	1259.9276	0.0	1259.9276	0	1259.9276	137.393500014598	1.37393500014598e-07
15	24	0.9523809523809523	1.5238095238095237	1298.1845	0.0	1298.1845	0	1298.1845	96.1179000054105	9.611790000541051e-08
15	25	0.9523809523809523	1.5873015873015872	1326.8696	0.0	1326.8696	0	1326.8696	76.01620001598702	7.601620001598703e-08
15	26	0.9523809523809523	1.6507936507936507	1355.2176000000002	53.7429000242903	1408.9605000242905	5.37429000242903e-08	1355.2176000537431	0.0	0
15	27	0.9523809523809523	1.7142857142857142	1366.6051	44.68100002383114	1411.286100023831	4.468100002383114e-08	1366.605100044681	0.0	0
15	28	0.9523809523809523	1.7777777777777777	1357.6489000000001	44.43380001801191	1402.082700018012	4.4433800018011906e-08	1357.648900044434	0.0	0
15	29	0.9523809523809523	1.8412698412698412	1342.9558	73.72750001746616	1416.683300017466	7.372750001746616e-08	1342.9558000737275	0.0	0
15	30	0.9523809523809523	1.9047619047619047	1352.365	60.42020002391359	1412.7852000239136	6.042020002391358e-08	1352.3650000604202	0.0	0
15	31	0.9523809523809523	1.9682539682539681	1338.2132	76.52670001991982	1414.7399000199198	7.652670001991981e-08	1338.2132000765266	0.0	0
15	32	0.9523809523809523	2.0317460317460316	1349.4025	71.21660001744499	1420.619100017445	7.121660001744499e-08	1349.4025000712165	0.0	0
15	33	0.9523809523809523	2.095238095238095	1407.9462	16.730200000791378	1424.6764000007915	1.6730200000791376e-08	1407.9462000167302	0.0	0
15	34	0.9523809523809523	2.1587301587301586	1435.2261	0.0	1435.2261	0	1435.2261	0.0	0
15	35	0.9523809523809523	2.2222222222222223	1432.5788	0.0	1432.5788	0	1432.5788	0.0	0
15	36	0.9523809523809523	2.2857142857142856	1422.5484	22.80630001649412	1445.354700016494	2.280630001649412e-08	1422.5484000228062	0.0	0
15	37	0.9523809523809523	2.349206349206349	1399.5186	40.5539000145375	1440.0725000145376	4.0553900014537496e-08	1399.518600040554	0.0	0
15	38	0.9523809523809523	2.4126984126984126	1383.4174	37.902300021223894	1421.319700021224	3.7902300021223893e-08	1383.4174000379023	0.0	0
15	39	0.9523809523809523	2.4761904761904763	1358.5861	47.338500009444935	1405.924600009445	4.733850000944494e-08	1358.5861000473385	0.0	0
15	40	0.9523809523809523	2.5396825396825395	1336.5485999999999	55.65019999538621	1392.198799995386	5.565019999538621e-08	1336.54860005565	0.0	0
15	41	0.9523809523809523	2.603174603174603	1327.161	54.095200003141294	1381.2562000031414	5.4095200003141294e-08	1327.1610000540952	0.0	0
15	42	0.9523809523809523	2.6666666666666665	1326.6580999999999	955.7501999853141	2282.408299985314	9.557501999853141e-07	1326.6581009557501	0.0	0
15	43	0.9523809523809523	2.7301587301587302	1333.0052	40.096900005190264	1373.1021000051903	4.009690000519027e-08	1333.005200040097	0.0	0
15	44	0.9523809523809523	2.7936507936507935	1330.9641000000001	35.03900000206075	1366.0031000020608	3.503900000206075e-08	1330.964100035039	0.0	0
15	45	0.9523809523809523	2.8571428571428568	1326.0448999999999	26.981499999707484	1353.0263999997073	2.6981499999707485e-08	1326.0449000269814	0.0	0
15	46	0.9523809523809523	2.9206349206349205	1315.6057	29.831899993962953	1345.437599993963	2.983189999396295e-08	1315.605700029832	0.0	0
15	47	0.9523809523809523	2.984126984126984	1305.2047	34.80000000091596	1340.004700000916	3.480000000091596e-08	1305.2047000348	0.0	0
15	48	0.9523809523809523	3.0476190476190474	1281.202	49.73339999307798	1330.935399993078	4.973339999307798e-08	1281.2020000497334	0.0	0
15	49	0.9523809523809523	3.1111111111111107	1288.2965	32.02880000971427	1320.3253000097143	3.202880000971427e-08	1288.2965000320287	0.0	0
15	50	0.9523809523809523	3.1746031746031744	1289.9682	18.83630001950333	1308.8045000195034	1.883630001950333e-08	1289.9682000188363	0.0	0
15	51	0.9523809523809523	3.238095238095238	1281.4994000000002	18.09120000902554	1299.5906000090256	1.8091200009025537e-08	1281.4994000180914	0.0	0
15	52	0.9523809523809523	3.3015873015873014	1277.3037	18.740300013655126	1296.044000013655	1.8740300013655128e-08	1277.3037000187403	0.0	0
15	53	0.9523809523809523	3.3650793650793647	1247.5509	36.32519999206602	1283.876099992066	3.6325199992066015e-08	1247.5509000363252	0.0	0
15	54	0.9523809523809523	3.4285714285714284	1228.7633	45.21369999578436	1273.9769999957844	4.521369999578436e-08	1228.7633000452138	0.0	0
15	55	0.9523809523809523	3.492063492063492	1217.1263000000001	46.319899995938385	1263.4461999959385	4.6319899995938386e-08	1217.12630004632	0.0	0
15	56	0.9523809523809523	3.5555555555555554	1219.2436	34.354599999512246	1253.5981999995122	3.4354599999512245e-08	1219.2436000343546	0.0	0
15	57	0.9523809523809523	3.6190476190476186	1223.0562	20.51800000518382	1243.574200005184	2.0518000005183817e-08	1223.056200020518	0.0	0
15	58	0.9523809523809523	3.6825396825396823	1219.0735	0.0	1219.0735	0	1219.0735	16.492099995921755	1.6492099995921757e-08
15	59	0.9523809523809523	3.746031746031746	1212.5035	1950.7226999790241	3163.2261999790244	1.950722699979024e-06	1212.5035019507227	0.0	0
15	60	0.9523809523809523	3.8095238095238093	1187.8669	27.71819999429171	1215.5850999942918	2.7718199994291707e-08	1187.8669000277182	0.0	0
15	61	0.9523809523809523	3.8730158730158726	1167.8284999999998	35.28450000097283	1203.1130000009728	3.5284500000972825e-08	1167.8285000352844	0.0	0
15	62	0.9523809523809523	3.9365079365079363	1164.4674	28.845400005518187	1193.3128000055183	2.8845400005518188e-08	1164.4674000288453	0.0	0
15	63	0.9523809523809523	4.0	1168.6946	17.652800011632163	1186.347400011632	1.7652800011632163e-08	1168.6946000176529	0.0	0
16	0	1.0158730158730158	0.0	1503.7185000000002	0.0	1503.7185000000002	0	1503.7185000000002	0.0	0
16	1	1.0158730158730158	0.06349206349206349	1555.9233	0.0	1555.9233	0	1555.9233	0.0	0
16	2	1.0158730158730158	0.12698412698412698	1565.6472	0.0	1565.6472	0	1565.6472	0.0	0
16	3	1.0158730158730158	0.19047619047619047	1552.2050000000002	0.0	1552.2050000000002	0	1552.2050000000002	0.0	0
16	4	1.0158730158730158	0.25396825396825395	1498.4437	15.482799770053706	1513.9264997700539	1.5482799770053705e-08	1498.4437000154828	0.0	0
16	5	1.0158730158730158	0.31746031746031744	1451.2038	50.52000003049057	1501.7238000304906	5.052000003049057e-08	1451.20380005052	0.0	0
16	6	1.0158730158730158	0.38095238095238093	1347.596	141.78089982780367	1489.3768998278038	1.4178089982780365e-07	1347.596000141781	0.0	0
16	7	1.0158730158730158	0.4444444444444444	1316.5193	0.0	1316.5193	0	1316.5193	161.888199990446	1.61888199990446e-07
16	8	1.0158730158730158	0.5079365079365079	1370.729	93.97830002464437	1464.7073000246444	9.397830002464437e-08	1370.7290000939784	0.0	0
16	9	1.0158730158730158	0.5714285714285714	1392.682	58.29900003325904	1450.981000033259	5.8299000033259045e-08	1392.682000058299	0.0	0
16	10	1.0158730158730158	0.6349206349206349	1395.4318	46.95200002292477	1442.3838000229248	4.695200002292477e-08	1395.431800046952	0.0	0
16	11	1.0158730158730158	0.6984126984126984	1381.4767	49.07340002708625	1430.5501000270863	4.907340002708625e-08	1381.4767000490733	0.0	0
16	12	1.0158730158730158	0.7619047619047619	1353.7131	68.05590001811935	1421.7690000181192	6.805590001811935e-08	1353.7131000680558	0.0	0
16	13	1.0158730158730158	0.8253968253968254	1337.2134999999998	0.0	1337.2134999999998	0	1337.2134999999998	80.48160001543941	8.048160001543941e-08
16	14	1.0158730158730158	0.8888888888888888	1316.5613	0.0	1316.5613	0	1316.5613	91.66850002221153	9.166850002221153e-08
16	15	1.0158730158730158	0.9523809523809523	1297.7348	106.62010001592091	1404.354900015921	1.0662010001592091e-07	1297.73480010662	0.0	0
16	16	1.0158730158730158	1.0158730158730158	1284.0183	0.0	1284.0183	0	1284.0183	119.35610000245862	1.193561000024586e-07
16	17	1.0158730158730158	1.0793650793650793	1256.4856	0.0	1256.4856	0	1256.4856	142.96190000365797	1.4296190000365798e-07
16	18	1.0158730158730158	1.1428571428571428	1219.4987	0.0	1219.4987	0	1219.4987	178.49479999270267	1.7849479999270268e-07
16	19	1.0158730158730158	1.2063492063492063	1209.4231	186.67860000573083	1396.101700005731	1.8667860000573082e-07	1209.4231001866785	0.0	0
16	20	1.0158730158730158	1.2698412698412698	1222.9805	0.0	1222.9805	0	1222.9805	172.53699999247542	1.7253699999247541e-07
16	21	1.0158730158730158	1.3333333333333333	1231.7678	0.0	1231.7678	0	1231.7678	163.37889999090385	1.6337889999090385e-07
16	22	1.0158730158730158	1.3968253968253967	1236.1843	0.0	1236.1843	0	1236.1843	159.53419998932915	1.5953419998932915e-07
16	23	1.0158730158730158	1.4603174603174602	1284.9487	0.0	1284.9487	0	1284.9487	115.81980000566531	1.1581980000566532e-07
16	24	1.0158730158730158	1.5238095238095237	1322.7946	76.83070001838797	1399.6253000183879	7.683070001838797e-08	1322.7946000768306	0.0	0
16	25	1.0158730158730158	1.5873015873015872	1351.3063	48.7871000164585	1400.0934000164584	4.87871000164585e-08	1351.306300048787	0.0	0
16	26	1.0158730158730158	1.6507936507936507	1376.9279000000001	24.724900020935767	1401.652800020936	2.472490002093577e-08	1376.927900024725	0.0	0
16	27	1.0158730158730158	1.7142857142857142	1377.2935	27.719800017046712	1405.0133000170467	2.7719800017046712e-08	1377.2935000277198	0.0	0
16	28	1.0158730158730158	1.7777777777777777	1359.1052	47.39470002091734	1406.4999000209173	4.739470002091734e-08	1359.1052000473946	0.0	0
16	29	1.0158730158730158	1.8412698412698412	1354.5271	59.10140002572367	1413.6285000257237	5.910140002572367e-08	1354.5271000591015	0.0	0
16	30	1.0158730158730158	1.9047619047619047	1360.5011	55.925500020344444	1416.4266000203445	5.592550002034444e-08	1360.5011000559255	0.0	0
16	31	1.0158730158730158	1.9682539682539681	1351.3791	0.0	1351.3791	0	1351.3791	0.0	0
16	32	1.0158730158730158	2.0317460317460316	1372.9943	0.0	1372.9943	0	1372.9943	0.0	0
16	33	1.0158730158730158	2.095238095238095	1422.7164	0.0	1422.7164	0	1422.7164	0.0	0
16	34	1.0158730158730158	2.1587301587301586	1442.3917	0.0	1442.3917	0	1442.3917	0.0	0
16	35	1.0158730158730158	2.2222222222222223	1438.1042	17.560000007521346	1455.6642000075212	1.7560000007521345e-08	1438.10420001756	0.0	0
16	36	1.0158730158730158	2.2857142857142856	1421.1787000000002	34.5287000103979	1455.707400010398	3.45287000103979e-08	1421.178700034529	0.0	0
16	37	1.0158730158730158	2.349206349206349	1406.444	34.4921000327706	1440.9361000327706	3.44921000327706e-08	1406.444000034492	0.0	0
16	38	1.0158730158730158	2.4126984126984126	1377.6214	43.59690002348757	1421.2183000234875	4.359690002348757e-08	1377.6214000435969	0.0	0
16	39	1.0158730158730158	2.4761904761904763	1357.0825	46.85130000917747	1403.9338000091775	4.685130000917747e-08	1357.0825000468512	0.0	0
16	40	1.0158730158730158	2.5396825396825395	1342.22	46.32240002690619	1388.5424000269063	4.6322400026906185e-08	1342.2200000463224	0.0	0
16	41	1.0158730158730158	2.603174603174603	1324.2729	57.97850001795	1382.25140001795	5.7978500017949997e-08	1324.2729000579784	0.0	0
16	42	1.0158730158730158	2.6666666666666665	1321.4076	48.58309999836417	1369.990699998364	4.858309999836417e-08	1321.4076000485832	0.0	0
16	43	1.0158730158730158	2.7301587301587302	1329.5902999999998	30.34320000983413	1359.933500009834	3.034320000983413e-08	1329.590300030343	0.0	0
16	44	1.0158730158730158	2.7936507936507935	1317.1182000000001	33.18450001094885	1350.302700010949	3.318450001094885e-08	1317.1182000331846	0.0	0
16	45	1.0158730158730158	2.8571428571428568	1306.1364999999998	37.69880001060398	1343.8353000106038	3.769880001060398e-08	1306.1365000376986	0.0	0
16	46	1.0158730158730158	2.9206349206349205	1293.4536	39.79719997856164	1333.2507999785616	3.979719997856164e-08	1293.4536000397973	0.0	0
16	47	1.0158730158730158	2.984126984126984	1292.5716	34.93160000413332	1327.5032000041333	3.4931600004133325e-08	1292.5716000349316	0.0	0
16	48	1.0158730158730158	3.0476190476190474	1288.138	32.0738000090919	1320.2118000090918	3.2073800009091895e-08	1288.1380000320737	0.0	0
16	49	1.0158730158730158	3.1111111111111107	1288.6071	24.223300011384488	1312.8304000113844	2.4223300011384488e-08	1288.6071000242232	0.0	0
16	50	1.0158730158730158	3.1746031746031744	1289.2626	16.17970001902242	1305.4423000190225	1.6179700019022418e-08	1289.2626000161797	0.0	0
16	51	1.0158730158730158	3.238095238095238	1282.2647	23.517100021770723	1305.7818000217708	2.3517100021770722e-08	1282.264700023517	0.0	0
16	52	1.0158730158730158	3.3015873015873014	1269.7042000000001	25.227100017150722	1294.9313000171508	2.5227100017150723e-08	1269.7042000252272	0.0	0
16	53	1.0158730158730158	3.3650793650793647	1245.3195	34.92550001676034	1280.2450000167605	3.492550001676034e-08	1245.3195000349256	0.0	0
16	54	1.0158730158730158	3.4285714285714284	1220.3375	48.05400001484012	1268.3915000148402	4.805400001484012e-08	1220.3375000480542	0.0	0
16	55	1.0158730158730158	3.492063492063492	1201.8684	53.21930000768072	1255.0877000076807	5.321930000768072e-08	1201.8684000532194	0.0	0
16	56	1.0158730158730158	3.5555555555555554	1188.5791	52.947800026570356	1241.5269000265703	5.294780002657035e-08	1188.5791000529478	0.0	0
16	57	1.0158730158730158	3.6190476190476186	1183.4143	49.62180000462253	1233.0361000046225	4.962180000462253e-08	1183.4143000496217	0.0	0
16	58	1.0158730158730158	3.6825396825396823	1180.8675	40.29990001988503	1221.167400019885	4.029990001988503e-08	1180.8675000403	0.0	0
16	59	1.0158730158730158	3.746031746031746	1188.2892	19.61940000842543	1207.9086000084253	1.961940000842543e-08	1188.2892000196193	523.4835999889408	5.234835999889408e-07
16	60	1.0158730158730158	3.8095238095238093	1173.4874000000002	27.443100000751688	1200.9305000007519	2.7443100000751687e-08	1173.4874000274433	0.0	0
16	61	1.0158730158730158	3.8730158730158726	1146.2033999999999	43.701300001349914	1189.9047000013497	4.370130000134991e-08	1146.203400043701	0.0	0
16	62	1.0158730158730158	3.9365079365079363	1155.0515	28.390099995575895	1183.4415999955759	2.8390099995575894e-08	1155.0515000283901	0.0	0
16	63	1.0158730158730158	4.0	1152.6051	25.671199971178808	1178.2762999711788	2.5671199971178807e-08	1152.6051000256712	0.0	0
17	0	1.0793650793650793	0.0	1530.6891	0.0	1530.6891	0	1530.6891	0.0	0
17	1	1.0793650793650793	0.06349206349206349	1572.3069	0.0	1572.3069	0	1572.3069	0.0	0
17	2	1.0793650793650793	0.12698412698412698	1578.0506	0.0	1578.0506	0	1578.0506	0.0	0
17	3	1.0793650793650793	0.19047619047619047	1575.7671	0.0	1575.7671	0	1575.7671	0.0	0
17	4	1.0793650793650793	0.25396825396825395	1551.311	0.0	1551.311	0	1551.311	0.0	0
17	5	1.0793650793650793	0.31746031746031744	1528.98	25.45409971117683	1554.434099711177	2.545409971117683e-08	1528.980000025454	0.0	0
17	6	1.0793650793650793	0.38095238095238093	1485.2214	21.66209971737411	1506.883499717374	2.166209971737411e-08	1485.221400021662	0.0	0
17	7	1.0793650793650793	0.4444444444444444	1419.6463999999999	60.01599997189617	1479.662399971896	6.001599997189617e-08	1419.6464000600158	0.0	0
17	8	1.0793650793650793	0.5079365079365079	1375.7553	92.3050999940759	1468.0603999940759	9.23050999940759e-08	1375.755300092305	0.0	0
17	9	1.0793650793650793	0.5714285714285714	1386.6108	68.63890003198713	1455.249700031987	6.863890003198713e-08	1386.6108000686388	0.0	0
17	10	1.0793650793650793	0.6349206349206349	1387.6884	57.761299998232374	1445.4496999982323	5.7761299998232374e-08	1387.6884000577613	0.0	0
17	11	1.0793650793650793	0.6984126984126984	1386.2441000000001	45.808100026217296	1432.0522000262174	4.58081000262173e-08	1386.2441000458082	0.0	0
17	12	1.0793650793650793	0.7619047619047619	1356.5648	69.82530001058079	1426.390100010581	6.982530001058079e-08	1356.5648000698254	0.0	0
17	13	1.0793650793650793	0.8253968253968254	1335.2237	86.27260001589353	1421.4963000158934	8.627260001589353e-08	1335.2237000862726	0.0	0
17	14	1.0793650793650793	0.8888888888888888	1313.9161	0.0	1313.9161	0	1313.9161	92.47690001702081	9.24769000170208e-08
17	15	1.0793650793650793	0.9523809523809523	1301.5479	94.222900020973	1395.770800020973	9.4222900020973e-08	1301.547900094223	0.0	0
17	16	1.0793650793650793	1.0158730158730158	1279.0911	118.94730001366811	1398.0384000136683	1.1894730001366811e-07	1279.0911001189475	0.0	0
17	17	1.0793650793650793	1.0793650793650793	1250.1009	144.01740000320197	1394.118300003202	1.4401740000320198e-07	1250.1009001440173	0.0	0
17	18	1.0793650793650793	1.1428571428571428	1215.8398	0.0	1215.8398	0	1215.8398	177.26619999957174	1.7726619999957175e-07
17	19	1.0793650793650793	1.2063492063492063	1191.2371	202.01169998668385	1393.248799986684	2.0201169998668384e-07	1191.2371002020118	0.0	0
17	20	1.0793650793650793	1.2698412698412698	1203.7801	0.0	1203.7801	0	1203.7801	186.76829999274273	1.8676829999274273e-07
17	21	1.0793650793650793	1.3333333333333333	1219.8632	176.44389999399033	1396.3070999939903	1.7644389999399032e-07	1219.8632001764438	0.0	0
17	22	1.0793650793650793	1.3968253968253967	1256.2061	0.0	1256.2061	0	1256.2061	143.80210000458518	1.4380210000458517e-07
17	23	1.0793650793650793	1.4603174603174602	1303.9121	0.0	1303.9121	0	1303.9121	96.08830001330553	9.608830001330552e-08
17	24	1.0793650793650793	1.5238095238095237	1338.6705	61.33380001893057	1400.0043000189305	6.133380001893057e-08	1338.6705000613338	0.0	0
17	25	1.0793650793650793	1.5873015873015872	1369.2181	31.179800032315097	1400.3979000323152	3.1179800032315095e-08	1369.2181000311798	0.0	0
17	26	1.0793650793650793	1.6507936507936507	1383.9037	17.52760002016461	1401.4313000201646	1.752760002016461e-08	1383.9037000175276	0.0	0
17	27	1.0793650793650793	1.7142857142857142	1379.0914	20.484299998504113	1399.5756999985042	2.0484299998504113e-08	1379.0914000204843	0.0	0
17	28	1.0793650793650793	1.7777777777777777	1370.0483000000002	33.658300020907845	1403.706600020908	3.365830002090784e-08	1370.0483000336585	0.0	0
17	29	1.0793650793650793	1.8412698412698412	1351.9316	52.83340001589152	1404.7650000158915	5.283340001589152e-08	1351.9316000528333	0.0	0
17	30	1.0793650793650793	1.9047619047619047	1360.391	48.39670002413163	1408.7877000241317	4.8396700024131635e-08	1360.3910000483968	0.0	0
17	31	1.0793650793650793	1.9682539682539681	1356.4998	51.12110001908749	1407.6209000190875	5.1121100019087494e-08	1356.4998000511212	0.0	0
17	32	1.0793650793650793	2.0317460317460316	1382.8051	29.733599992197433	1412.5386999921975	2.9733599992197432e-08	1382.8051000297337	0.0	0
17	33	1.0793650793650793	2.095238095238095	1432.7757	0.0	1432.7757	0	1432.7757	0.0	0
17	34	1.0793650793650793	2.1587301587301586	1445.8119	0.0	1445.8119	0	1445.8119	0.0	0
17	35	1.0793650793650793	2.2222222222222223	1435.0468999999998	0.0	1435.0468999999998	0	1435.0468999999998	0.0	0
17	36	1.0793650793650793	2.2857142857142856	1433.5394	24.78850002387704	1458.327900023877	2.4788500023877042e-08	1433.5394000247884	0.0	0
17	37	1.0793650793650793	2.349206349206349	1406.753	40.97860002898271	1447.7316000289827	4.097860002898271e-08	1406.7530000409786	0.0	0
17	38	1.0793650793650793	2.4126984126984126	1381.8736999999999	43.98090001992573	1425.8546000199256	4.3980900019925725e-08	1381.8737000439808	0.0	0
17	39	1.0793650793650793	2.4761904761904763	1362.9437	45.19830001500978	1408.14200001501	4.5198300015009776e-08	1362.9437000451983	0.0	0
17	40	1.0793650793650793	2.5396825396825395	1345.7509	43.5984000018271	1389.349300001827	4.35984000018271e-08	1345.7509000435984	0.0	0
17	41	1.0793650793650793	2.603174603174603	1324.7004	49.32920000978006	1374.02960000978	4.932920000978006e-08	1324.7004000493291	0.0	0
17	42	1.0793650793650793	2.6666666666666665	1317.9308	45.849900006958904	1363.780700006959	4.58499000069589e-08	1317.93080004585	0.0	0
17	43	1.0793650793650793	2.7301587301587302	1326.3336	31.598800006208016	1357.932400006208	3.1598800006208017e-08	1326.3336000315987	0.0	0
17	44	1.0793650793650793	2.7936507936507935	1330.1947	17.644200016893798	1347.8389000168938	1.7644200016893797e-08	1330.1947000176442	0.0	0
17	45	1.0793650793650793	2.8571428571428568	1318.9596999999999	20.60890001858421	1339.568600018584	2.060890001858421e-08	1318.9597000206088	0.0	0
17	46	1.0793650793650793	2.9206349206349205	1307.144	23.966500008274373	1331.1105000082744	2.3966500008274372e-08	1307.1440000239666	0.0	0
17	47	1.0793650793650793	2.984126984126984	1302.3337000000001	22.673400018964546	1325.0071000189646	2.2673400018964547e-08	1302.3337000226736	0.0	0
17	48	1.0793650793650793	3.0476190476190474	1294.8021	24.205300014010447	1319.0074000140105	2.4205300014010448e-08	1294.8021000242054	0.0	0
17	49	1.0793650793650793	3.1111111111111107	1291.2487	21.405000005289832	1312.65370000529	2.1405000005289832e-08	1291.248700021405	0.0	0
17	50	1.0793650793650793	3.1746031746031744	1287.4007	21.271700008308304	1308.6724000083082	2.1271700008308305e-08	1287.4007000212716	0.0	0
17	51	1.0793650793650793	3.238095238095238	1280.9239	23.045500011681035	1303.969400011681	2.3045500011681034e-08	1280.9239000230455	0.0	0
17	52	1.0793650793650793	3.3015873015873014	1257.607	34.09060000265713	1291.697600002657	3.409060000265713e-08	1257.6070000340906	0.0	0
17	53	1.0793650793650793	3.3650793650793647	1236.0977	40.51480003396304	1276.612500033963	4.051480003396304e-08	1236.0977000405148	0.0	0
17	54	1.0793650793650793	3.4285714285714284	1214.1109000000001	45.38580002910215	1259.4967000291024	4.538580002910215e-08	1214.110900045386	0.0	0
17	55	1.0793650793650793	3.492063492063492	1200.2083	49.945800035422394	1250.1541000354223	4.9945800035422394e-08	1200.2083000499458	0.0	0
17	56	1.0793650793650793	3.5555555555555554	1173.9357	63.69380003044602	1237.629500030446	6.369380003044602e-08	1173.9357000636937	0.0	0
17	57	1.0793650793650793	3.6190476190476186	1166.1059	66.89990001914204	1233.005800019142	6.689990001914204e-08	1166.1059000669	0.0	0
17	58	1.0793650793650793	3.6825396825396823	1171.7295	51.727800017206256	1223.457300017206	5.172780001720626e-08	1171.7295000517277	0.0	0
17	59	1.0793650793650793	3.746031746031746	1177.5849	23.954700030907258	1201.5396000309074	2.3954700030907258e-08	1177.5849000239548	0.0	0
17	60	1.0793650793650793	3.8095238095238093	1165.0855	33.08870002587623	1198.1742000258762	3.308870002587623e-08	1165.0855000330887	0.0	0
17	61	1.0793650793650793	3.8730158730158726	1144.5566	41.58410002358503	1186.140700023585	4.158410002358503e-08	1144.556600041584	0.0	0
17	62	1.0793650793650793	3.9365079365079363	1145.3394	31.95780002979321	1177.2972000297932	3.195780002979321e-08	1145.339400031958	0.0	0
17	63	1.0793650793650793	4.0	1152.9667	18.906800007175892	1171.8735000071758	1.8906800007175892e-08	1152.9667000189067	0.0	0
18	0	1.1428571428571428	0.0	1557.2912	0.0	1557.2912	0	1557.2912	0.0	0
18	1	1.1428571428571428	0.06349206349206349	1592.2105	0.0	1592.2105	0	1592.2105	0.0	0
18	2	1.1428571428571428	0.12698412698412698	1597.6428999999998	11.92310001698031	1609.56600001698	1.192310001698031e-08	1597.6429000119228	0.0	0
18	3	1.1428571428571428	0.19047619047619047	1582.5842	24.310800033631974	1606.895000033632	2.4310800033631973e-08	1582.5842000243108	0.0	0
18	4	1.1428571428571428	0.25396825396825395	1562.5744	32.821000032419064	1595.395400032419	3.282100003241906e-08	1562.574400032821	0.0	0
18	5	1.1428571428571428	0.31746031746031744	1545.1285	29.703400030381577	1574.8319000303816	2.9703400030381576e-08	1545.1285000297034	0.0	0
18	6	1.1428571428571428	0.38095238095238093	1522.0846000000001	16.105800019635176	1538.1904000196353	1.6105800019635175e-08	1522.084600016106	0.0	0
18	7	1.1428571428571428	0.4444444444444444	1499.7721999999999	0.0	1499.7721999999999	0	1499.7721999999999	11.679300020673846	1.1679300020673847e-08
18	8	1.1428571428571428	0.5079365079365079	1474.1026	0.0	1474.1026	0	1474.1026	0.0	0
18	9	1.1428571428571428	0.5714285714285714	1444.4854	0.0	1444.4854	0	1444.4854	0.0	0
18	10	1.1428571428571428	0.6349206349206349	1420.2944	17.85180000499143	1438.1462000049914	1.785180000499143e-08	1420.2944000178518	0.0	0
18	11	1.1428571428571428	0.6984126984126984	1379.2715	45.19410002691263	1424.4656000269126	4.519410002691263e-08	1379.2715000451942	0.0	0
18	12	1.1428571428571428	0.7619047619047619	1355.8056	65.68230002014876	1421.4879000201486	6.568230002014876e-08	1355.8056000656823	0.0	0
18	13	1.1428571428571428	0.8253968253968254	1331.1719	80.82340002527918	1411.9953000252792	8.082340002527919e-08	1331.1719000808234	0.0	0
18	14	1.1428571428571428	0.8888888888888888	1312.5612	85.7130000251833	1398.2742000251833	8.57130000251833e-08	1312.5612000857132	0.0	0
18	15	1.1428571428571428	0.9523809523809523	1292.2653	113.60820002384659	1405.8735000238466	1.1360820002384659e-07	1292.2653001136082	0.0	0
18	16	1.1428571428571428	1.0158730158730158	1258.8894	0.0	1258.8894	0	1258.8894	140.38320000985544	1.4038320000985544e-07
18	17	1.1428571428571428	1.0793650793650793	1227.2342	165.8770000061016	1393.1112000061016	1.658770000061016e-07	1227.2342001658772	0.0	0
18	18	1.1428571428571428	1.1428571428571428	1187.0516	204.09649998444758	1391.1480999844475	2.0409649998444757e-07	1187.0516002040965	0.0	0
18	19	1.1428571428571428	1.2063492063492063	1208.0711	184.08389999118333	1392.154999991183	1.8408389999118334e-07	1208.071100184084	0.0	0
18	20	1.1428571428571428	1.2698412698412698	1186.7419	32.54940004403244	1219.2913000440324	3.2549400044032436e-08	1186.7419000325494	182.20319996781998	1.8220319996782e-07
18	21	1.1428571428571428	1.3333333333333333	1224.0428000000002	0.0	1224.0428000000002	0	1224.0428000000002	174.45419999077836	1.7445419999077837e-07
18	22	1.1428571428571428	1.3968253968253967	1281.2549999999999	124.06730000421038	1405.3223000042103	1.240673000042104e-07	1281.2550001240672	0.0	0
18	23	1.1428571428571428	1.4603174603174602	1346.4305	57.18450001963142	1403.6150000196315	5.718450001963142e-08	1346.4305000571844	0.0	0
18	24	1.1428571428571428	1.5238095238095237	1376.3974	32.4958000115937	1408.8932000115938	3.24958000115937e-08	1376.3974000324959	0.0	0
18	25	1.1428571428571428	1.5873015873015872	1383.1975	25.55590001786313	1408.7534000178632	2.555590001786313e-08	1383.1975000255559	0.0	0
18	26	1.1428571428571428	1.6507936507936507	1386.6586	18.784699995675524	1405.4432999956755	1.8784699995675522e-08	1386.6586000187847	0.0	0
18	27	1.1428571428571428	1.7142857142857142	1387.8966	21.40500000905051	1409.3016000090506	2.140500000905051e-08	1387.896600021405	0.0	0
18	28	1.1428571428571428	1.7777777777777777	1369.6535000000001	34.38329999673327	1404.0367999967334	3.438329999673327e-08	1369.6535000343833	0.0	0
18	29	1.1428571428571428	1.8412698412698412	1350.4268	57.76590000527823	1408.192700005278	5.776590000527823e-08	1350.4268000577658	0.0	0
18	30	1.1428571428571428	1.9047619047619047	1348.9273	59.025999998182336	1407.9532999981825	5.9025999998182335e-08	1348.927300059026	0.0	0
18	31	1.1428571428571428	1.9682539682539681	1351.9245	0.0	1351.9245	0	1351.9245	0.0	0
18	32	1.1428571428571428	2.0317460317460316	1394.4132	0.0	1394.4132	0	1394.4132	16.452099991005745	1.6452099991005744e-08
18	33	1.1428571428571428	2.095238095238095	1436.5146	0.0	1436.5146	0	1436.5146	0.0	0
18	34	1.1428571428571428	2.1587301587301586	1447.7898	0.0	1447.7898	0	1447.7898	0.0	0
18	35	1.1428571428571428	2.2222222222222223	1444.2001	15.477100014432859	1459.6772000144329	1.5477100014432858e-08	1444.2001000154771	0.0	0
18	36	1.1428571428571428	2.2857142857142856	1421.1121	39.44910000745234	1460.5612000074525	3.944910000745234e-08	1421.1121000394492	0.0	0
18	37	1.1428571428571428	2.349206349206349	1408.5761	37.45070002868799	1446.026800028688	3.745070002868799e-08	1408.5761000374507	0.0	0
18	38	1.1428571428571428	2.4126984126984126	1381.6173	43.098600024699245	1424.715900024699	4.309860002469924e-08	1381.6173000430986	0.0	0
18	39	1.1428571428571428	2.4761904761904763	1363.9888	35.47320002468166	1399.4620000246819	3.547320002468166e-08	1363.9888000354733	0.0	0
18	40	1.1428571428571428	2.5396825396825395	1347.6513	37.09120000442895	1384.7425000044288	3.7091200004428945e-08	1347.6513000370912	0.0	0
18	41	1.1428571428571428	2.603174603174603	1332.0534	38.70790001409553	1370.7613000140955	3.870790001409553e-08	1332.0534000387079	0.0	0
18	42	1.1428571428571428	2.6666666666666665	1313.1678000000002	47.42630000639991	1360.5941000064001	4.742630000639991e-08	1313.1678000474265	0.0	0
18	43	1.1428571428571428	2.7301587301587302	1309.5057000000002	40.06260000084904	1349.5683000008491	4.0062600000849036e-08	1309.5057000400627	0.0	0
18	44	1.1428571428571428	2.7936507936507935	1319.2	20.05000000813002	1339.25000000813	2.0050000008130018e-08	1319.20000002005	0.0	0
18	45	1.1428571428571428	2.8571428571428568	1315.2685	17.654600009909135	1332.9231000099091	1.7654600009909134e-08	1315.2685000176546	0.0	0
18	46	1.1428571428571428	2.9206349206349205	1307.9052	18.730200008731554	1326.6354000087315	1.8730200008731554e-08	1307.90520001873	0.0	0
18	47	1.1428571428571428	2.984126984126984	1307.0086999999999	15.8741000156524	1322.8828000156523	1.58741000156524e-08	1307.008700015874	0.0	0
18	48	1.1428571428571428	3.0476190476190474	1299.409	18.012500019529114	1317.4215000195293	1.8012500019529112e-08	1299.4090000180126	0.0	0
18	49	1.1428571428571428	3.1111111111111107	1289.95	15.695100022128926	1305.6451000221289	1.5695100022128926e-08	1289.9500000156952	0.0	0
18	50	1.1428571428571428	3.1746031746031744	1283.1672	16.905500015685092	1300.072700015685	1.6905500015685093e-08	1283.1672000169056	0.0	0
18	51	1.1428571428571428	3.238095238095238	1262.5419	25.548400000890915	1288.090300000891	2.5548400000890913e-08	1262.5419000255483	0.0	0
18	52	1.1428571428571428	3.3015873015873014	1242.8634	31.435800035787057	1274.299200035787	3.1435800035787056e-08	1242.8634000314357	0.0	0
18	53	1.1428571428571428	3.3650793650793647	1222.2467	36.898500037089775	1259.1452000370896	3.689850003708978e-08	1222.2467000368983	0.0	0
18	54	1.1428571428571428	3.4285714285714284	1202.3081	43.70490002000368	1246.0130000200036	4.370490002000368e-08	1202.3081000437048	0.0	0
18	55	1.1428571428571428	3.492063492063492	1179.8591	54.17420002840017	1234.0333000284002	5.417420002840017e-08	1179.8591000541742	0.0	0
18	56	1.1428571428571428	3.5555555555555554	1151.1763	71.99490001679752	1223.1712000167977	7.199490001679751e-08	1151.176300071995	0.0	0
18	57	1.1428571428571428	3.6190476190476186	1149.6113	58.52830001927198	1208.139600019272	5.852830001927198e-08	1149.6113000585283	0.0	0
18	58	1.1428571428571428	3.6825396825396823	1158.51	46.060700019171854	1204.570700019172	4.606070001917185e-08	1158.5100000460607	0.0	0
18	59	1.1428571428571428	3.746031746031746	1157.7754	27.031100023036412	1184.8065000230365	2.7031100023036412e-08	1157.775400027031	0.0	0
18	60	1.1428571428571428	3.8095238095238093	1147.7111	40.84840000859854	1188.5595000085984	4.084840000859854e-08	1147.7111000408484	0.0	0
18	61	1.1428571428571428	3.8730158730158726	1125.0113	49.595200011941245	1174.606500011941	4.9595200011941245e-08	1125.011300049595	0.0	0
18	62	1.1428571428571428	3.9365079365079363	1118.3231	54.5203000023012	1172.8434000023012	5.45203000023012e-08	1118.3231000545204	0.0	0
18	63	1.1428571428571428	4.0	1132.9239	29.279100018766623	1162.2030000187667	2.9279100018766623e-08	1132.9239000292791	0.0	0
19	0	1.2063492063492063	0.0	1568.2224	0.0	1568.2224	0	1568.2224	0.0	0
19	1	1.2063492063492063	0.06349206349206349	1595.1894	0.0	1595.1894	0	1595.1894	0.0	0
19	2	1.2063492063492063	0.12698412698412698	1597.6182	0.0	1597.6182	0	1597.6182	0.0	0
19	3	1.2063492063492063	0.19047619047619047	1578.9467	0.0	1578.9467	0	1578.9467	15.904099991111611	1.590409999111161e-08
19	4	1.2063492063492063	0.25396825396825395	1560.3343	0.0	1560.3343	0	1560.3343	14.584199991232468	1.4584199991232469e-08
19	5	1.2063492063492063	0.31746031746031744	1544.9093	0.0	1544.9093	0	1544.9093	0.0	0
19	6	1.2063492063492063	0.38095238095238093	1521.9809	41.42480001890001	1563.4057000189	4.142480001890001e-08	1521.9809000414248	0.0	0
19	7	1.2063492063492063	0.4444444444444444	1507.8704	28.68110001545725	1536.5515000154573	2.868110001545725e-08	1507.8704000286812	0.0	0
19	8	1.2063492063492063	0.5079365079365079	1489.055	10.318900021510807	1499.373900021511	1.0318900021510806e-08	1489.055000010319	0.0	0
19	9	1.2063492063492063	0.5714285714285714	1459.9606999999999	0.0	1459.9606999999999	0	1459.9606999999999	14.97280001223635	1.497280001223635e-08
19	10	1.2063492063492063	0.6349206349206349	1437.9984	0.0	1437.9984	0	1437.9984	11.291400025569088	1.1291400025569088e-08
19	11	1.2063492063492063	0.6984126984126984	1402.5545	27.201199997354767	1429.7556999973547	2.7201199997354766e-08	1402.5545000272011	0.0	0
19	12	1.2063492063492063	0.7619047619047619	1349.9221	0.0	1349.9221	0	1349.9221	69.49469998374376	6.949469998374376e-08
19	13	1.2063492063492063	0.8253968253968254	1311.9180999999999	0.0	1311.9180999999999	0	1311.9180999999999	92.88309997664606	9.288309997664606e-08
19	14	1.2063492063492063	0.8888888888888888	1291.2568999999999	0.0	1291.2568999999999	0	1291.2568999999999	121.33119997351365	1.2133119997351365e-07
19	15	1.2063492063492063	0.9523809523809523	1259.4412	0.0	1259.4412	0	1259.4412	145.08209996462003	1.4508209996462004e-07
19	16	1.2063492063492063	1.0158730158730158	1214.3337000000001	189.9847999777846	1404.3184999777848	1.899847999777846e-07	1214.333700189985	0.0	0
19	17	1.2063492063492063	1.0793650793650793	1171.9267	15.149000045482323	1187.0757000454823	1.5149000045482323e-08	1171.926700015149	216.32729998075644	2.1632729998075645e-07
19	18	1.2063492063492063	1.1428571428571428	1244.8304	0.0	1244.8304	0	1244.8304	149.81079999873685	1.4981079999873687e-07
19	19	1.2063492063492063	1.2063492063492063	1267.9690999999998	0.0	1267.9690999999998	0	1267.9690999999998	124.64579998739484	1.2464579998739483e-07
19	20	1.2063492063492063	1.2698412698412698	1261.2882000000002	20.05799968313242	1281.3461996831327	2.005799968313242e-08	1261.2882000200582	152.42849968145708	1.524284996814571e-07
19	21	1.2063492063492063	1.3333333333333333	1249.7742	0.0	1249.7742	0	1249.7742	145.6060000029364	1.456060000029364e-07
19	22	1.2063492063492063	1.3968253968253967	1312.6053000000002	0.0	1312.6053000000002	0	1312.6053000000002	78.59919998598016	7.859919998598016e-08
19	23	1.2063492063492063	1.4603174603174602	1371.8030999999999	29.33259999651344	1401.1356999965133	2.933259999651344e-08	1371.8031000293324	0.0	0
19	24	1.2063492063492063	1.5238095238095237	1404.6557	0.0	1404.6557	0	1404.6557	0.0	0
19	25	1.2063492063492063	1.5873015873015872	1405.5736000000002	0.0	1405.5736000000002	0	1405.5736000000002	0.0	0
19	26	1.2063492063492063	1.6507936507936507	1387.0937999999999	22.366500000837334	1409.4603000008372	2.2366500000837336e-08	1387.0938000223664	0.0	0
19	27	1.2063492063492063	1.7142857142857142	1377.7358	30.229999999036618	1407.9657999990366	3.022999999903662e-08	1377.73580003023	0.0	0
19	28	1.2063492063492063	1.7777777777777777	1369.5671	34.31869999427233	1403.8857999942722	3.431869999427233e-08	1369.5671000343186	0.0	0
19	29	1.2063492063492063	1.8412698412698412	1348.0794	50.86619999213319	1398.9455999921333	5.086619999213319e-08	1348.0794000508663	0.0	0
19	30	1.2063492063492063	1.9047619047619047	1331.4850000000001	0.0	1331.4850000000001	0	1331.4850000000001	79.99619999635756	7.999619999635757e-08
19	31	1.2063492063492063	1.9682539682539681	1342.2798	62.43229999372595	1404.712099993726	6.243229999372595e-08	1342.2798000624323	0.0	0
19	32	1.2063492063492063	2.0317460317460316	1395.8102	23.01560001870522	1418.8258000187052	2.301560001870522e-08	1395.8102000230156	0.0	0
19	33	1.2063492063492063	2.095238095238095	1431.8559	0.0	1431.8559	0	1431.8559	0.0	0
19	34	1.2063492063492063	2.1587301587301586	1441.6507	0.0	1441.6507	0	1441.6507	0.0	0
19	35	1.2063492063492063	2.2222222222222223	1442.3867	0.0	1442.3867	0	1442.3867	0.0	0
19	36	1.2063492063492063	2.2857142857142856	1424.5503999999999	0.0	1424.5503999999999	0	1424.5503999999999	0.0	0
19	37	1.2063492063492063	2.349206349206349	1401.696	42.658700022776	1444.354700022776	4.2658700022776e-08	1401.6960000426586	0.0	0
19	38	1.2063492063492063	2.4126984126984126	1380.5766	44.167800014417494	1424.7444000144176	4.41678000144175e-08	1380.576600044168	0.0	0
19	39	1.2063492063492063	2.4761904761904763	1364.0781	33.44550001299007	1397.52360001299	3.3445500012990064e-08	1364.0781000334455	0.0	0
19	40	1.2063492063492063	2.5396825396825395	1355.723	30.13550001522414	1385.858500015224	3.013550001522414e-08	1355.7230000301354	0.0	0
19	41	1.2063492063492063	2.603174603174603	1334.6248	38.49980001091559	1373.1246000109156	3.849980001091559e-08	1334.6248000384999	0.0	0
19	42	1.2063492063492063	2.6666666666666665	1318.8132	37.19770001213988	1356.01090001214	3.7197700012139885e-08	1318.8132000371977	0.0	0
19	43	1.2063492063492063	2.7301587301587302	1296.0029000000002	48.82140001235992	1344.82430001236	4.8821400012359924e-08	1296.0029000488216	0.0	0
19	44	1.2063492063492063	2.7936507936507935	1304.5499	33.25880000311418	1337.8087000031142	3.325880000311418e-08	1304.5499000332588	0.0	0
19	45	1.2063492063492063	2.8571428571428568	1309.5826	20.294399999545412	1329.8769999995454	2.0294399999545413e-08	1309.5826000202944	0.0	0
19	46	1.2063492063492063	2.9206349206349205	1306.5151	0.0	1306.5151	0	1306.5151	14.049199997515817	1.4049199997515818e-08
19	47	1.2063492063492063	2.984126984126984	1304.7554	0.0	1304.7554	0	1304.7554	10.701800007227419	1.0701800007227419e-08
19	48	1.2063492063492063	3.0476190476190474	1294.0282	0.0	1294.0282	0	1294.0282	0.0	0
19	49	1.2063492063492063	3.1111111111111107	1287.4995999999999	0.0	1287.4995999999999	0	1287.4995999999999	13.107400002770252	1.3107400002770252e-08
19	50	1.2063492063492063	3.1746031746031744	1279.1108	0.0	1279.1108	0	1279.1108	15.713800003136534	1.5713800003136533e-08
19	51	1.2063492063492063	3.238095238095238	1263.1422	19.225300014364958	1282.3675000143649	1.922530001436496e-08	1263.1422000192254	0.0	0
19	52	1.2063492063492063	3.3015873015873014	1231.7052999999999	38.01320001123314	1269.718500011233	3.801320001123314e-08	1231.705300038013	0.0	0
19	53	1.2063492063492063	3.3650793650793647	1214.9696000000001	44.85430002547972	1259.8239000254798	4.4854300025479726e-08	1214.9696000448544	0.0	0
19	54	1.2063492063492063	3.4285714285714284	1196.4859999999999	50.64700003064973	1247.1330000306496	5.0647000030649725e-08	1196.486000050647	0.0	0
19	55	1.2063492063492063	3.492063492063492	1161.9047	74.37030000915968	1236.2750000091596	7.437030000915968e-08	1161.9047000743703	0.0	0
19	56	1.2063492063492063	3.5555555555555554	1142.9991	83.20940001637813	1226.2085000163781	8.320940001637813e-08	1142.9991000832094	0.0	0
19	57	1.2063492063492063	3.6190476190476186	1137.7419	80.08860001519497	1217.830500015195	8.008860001519497e-08	1137.7419000800885	0.0	0
19	58	1.2063492063492063	3.6825396825396823	1151.7575	52.983300020341424	1204.7408000203413	5.2983300020341425e-08	1151.7575000529832	0.0	0
19	59	1.2063492063492063	3.746031746031746	1145.4131	45.99880002126801	1191.411900021268	4.599880002126801e-08	1145.4131000459988	0.0	0
19	60	1.2063492063492063	3.8095238095238093	1131.1019999999999	55.12400002303211	1186.226000023032	5.512400002303211e-08	1131.1020000551239	0.0	0
19	61	1.2063492063492063	3.8730158730158726	1116.8197	61.60830002262333	1178.4280000226233	6.160830002262333e-08	1116.8197000616083	0.0	0
19	62	1.2063492063492063	3.9365079365079363	1112.0155	58.37819999020523	1170.3936999902053	5.8378199990205235e-08	1112.0155000583782	0.0	0
19	63	1.2063492063492063	4.0	1114.3622	36.90420001724635	1151.2664000172463	3.6904200017246353e-08	1114.3622000369041	0.0	0
20	0	1.2698412698412698	0.0	1570.9454	0.0	1570.9454	0	1570.9454	0.0	0
20	1	1.2698412698412698	0.06349206349206349	1591.6592	0.0	1591.6592	0	1591.6592	0.0	0
20	2	1.2698412698412698	0.12698412698412698	1594.4265	0.0	1594.4265	0	1594.4265	0.0	0
20	3	1.2698412698412698	0.19047619047619047	1589.1734999999999	0.0	1589.1734999999999	0	1589.1734999999999	0.0	0
20	4	1.2698412698412698	0.25396825396825395	1565.8168	37.62780001412159	1603.4446000141215	3.762780001412159e-08	1565.816800037628	0.0	0
20	5	1.2698412698412698	0.31746031746031744	1548.9284	41.17300003219051	1590.1014000321904	4.117300003219051e-08	1548.928400041173	0.0	0
20	6	1.2698412698412698	0.38095238095238093	1528.0491	40.43820003320622	1568.487300033206	4.0438200033206225e-08	1528.0491000404381	0.0	0
20	7	1.2698412698412698	0.4444444444444444	1509.2771	36.858700032084364	1546.1358000320845	3.685870003208437e-08	1509.2771000368587	0.0	0
20	8	1.2698412698412698	0.5079365079365079	1496.0849	19.58030001476288	1515.6652000147628	1.958030001476288e-08	1496.0849000195803	0.0	0
20	9	1.2698412698412698	0.5714285714285714	1473.0566999999999	0.0	1473.0566999999999	0	1473.0566999999999	0.0	0
20	10	1.2698412698412698	0.6349206349206349	1439.2037	14.380500019560799	1453.5842000195607	1.4380500019560799e-08	1439.2037000143805	0.0	0
20	11	1.2698412698412698	0.6984126984126984	1401.942	24.810300016666865	1426.7523000166668	2.4810300016666864e-08	1401.9420000248103	0.0	0
20	12	1.2698412698412698	0.7619047619047619	1331.9334	0.0	1331.9334	0	1331.9334	79.09719992793775	7.909719992793775e-08
20	13	1.2698412698412698	0.8253968253968254	1300.9621	88.85810001497258	1389.8202000149724	8.885810001497258e-08	1300.962100088858	0.0	0
20	14	1.2698412698412698	0.8888888888888888	1281.2452	0.0	1281.2452	0	1281.2452	119.28959999887711	1.192895999988771e-07
20	15	1.2698412698412698	0.9523809523809523	1261.7422	0.0	1261.7422	0	1261.7422	128.19490000826838	1.2819490000826836e-07
20	16	1.2698412698412698	1.0158730158730158	1272.7089	115.48630000449974	1388.1952000044998	1.1548630000449974e-07	1272.7089001154864	0.0	0
20	17	1.2698412698412698	1.0793650793650793	1298.4419	86.10990000787449	1384.5518000078746	8.610990000787448e-08	1298.4419000861099	0.0	0
20	18	1.2698412698412698	1.1428571428571428	1306.4857	80.38570000429738	1386.8714000042974	8.038570000429738e-08	1306.4857000803856	0.0	0
20	19	1.2698412698412698	1.2063492063492063	1308.6524	86.3106000078956	1394.9630000078955	8.631060000789561e-08	1308.6524000863105	0.0	0
20	20	1.2698412698412698	1.2698412698412698	1299.8926000000001	98.95820000121803	1398.8508000012182	9.895820000121804e-08	1299.8926000989584	0.0	0
20	21	1.2698412698412698	1.3333333333333333	1283.4141	113.97899999464475	1397.3930999946447	1.1397899999464476e-07	1283.414100113979	0.0	0
20	22	1.2698412698412698	1.3968253968253967	1340.2159	59.38799997774497	1399.603899977745	5.9387999977744966e-08	1340.2159000593879	0.0	0
20	23	1.2698412698412698	1.4603174603174602	1396.9927	0.0	1396.9927	0	1396.9927	0.0	0
20	24	1.2698412698412698	1.5238095238095237	1417.8292999999999	0.0	1417.8292999999999	0	1417.8292999999999	0.0	0
20	25	1.2698412698412698	1.5873015873015872	1423.8046	0.0	1423.8046	0	1423.8046	0.0	0
20	26	1.2698412698412698	1.6507936507936507	1411.2213	0.0	1411.2213	0	1411.2213	0.0	0
20	27	1.2698412698412698	1.7142857142857142	1394.6396	15.985500013500975	1410.625100013501	1.5985500013500975e-08	1394.6396000159855	0.0	0
20	28	1.2698412698412698	1.7777777777777777	1363.1616	42.75739999988839	1405.9189999998882	4.275739999988839e-08	1363.1616000427573	0.0	0
20	29	1.2698412698412698	1.8412698412698412	1335.0593000000001	0.0	1335.0593000000001	0	1335.0593000000001	70.96449999529023	7.096449999529022e-08
20	30	1.2698412698412698	1.9047619047619047	1317.8017	75.10029999241183	1392.901999992412	7.510029999241184e-08	1317.8017000751004	0.0	0
20	31	1.2698412698412698	1.9682539682539681	1340.7898	0.0	1340.7898	0	1340.7898	17.71679998781478	1.771679998781478e-08
20	32	1.2698412698412698	2.0317460317460316	1389.7352	0.0	1389.7352	0	1389.7352	0.0	0
20	33	1.2698412698412698	2.095238095238095	1414.0295999999998	0.0	1414.0295999999998	0	1414.0295999999998	0.0	0
20	34	1.2698412698412698	2.1587301587301586	1425.5114999999998	0.0	1425.5114999999998	0	1425.5114999999998	0.0	0
20	35	1.2698412698412698	2.2222222222222223	1433.8607	0.0	1433.8607	0	1433.8607	0.0	0
20	36	1.2698412698412698	2.2857142857142856	1432.5792	0.0	1432.5792	0	1432.5792	6.26689999128236	6.26689999128236e-09
20	37	1.2698412698412698	2.349206349206349	1398.9679	30.114500027934064	1429.0824000279342	3.011450002793406e-08	1398.9679000301146	0.0	0
20	38	1.2698412698412698	2.4126984126984126	1377.3397	34.33950002073419	1411.6792000207342	3.433950002073419e-08	1377.3397000343396	0.0	0
20	39	1.2698412698412698	2.4761904761904763	1373.1725999999999	19.679400023612086	1392.852000023612	1.9679400023612085e-08	1373.1726000196793	0.0	0
20	40	1.2698412698412698	2.5396825396825395	1360.6010999999999	20.46750000910579	1381.0686000091057	2.046750000910579e-08	1360.6011000204674	0.0	0
20	41	1.2698412698412698	2.603174603174603	1337.8035	35.44370002445582	1373.2472000244559	3.544370002445582e-08	1337.8035000354437	0.0	0
20	42	1.2698412698412698	2.6666666666666665	1323.1845	35.08220001587863	1358.2667000158788	3.5082200015878626e-08	1323.1845000350822	0.0	0
20	43	1.2698412698412698	2.7301587301587302	1302.1738	40.369100018746536	1342.5429000187466	4.0369100018746534e-08	1302.173800040369	0.0	0
20	44	1.2698412698412698	2.7936507936507935	1280.592	53.63700002647032	1334.2290000264704	5.3637000026470315e-08	1280.592000053637	0.0	0
20	45	1.2698412698412698	2.8571428571428568	1283.8179	35.69270000842386	1319.5106000084238	3.569270000842386e-08	1283.8179000356927	0.0	0
20	46	1.2698412698412698	2.9206349206349205	1291.4250000000002	20.31920000661611	1311.7442000066162	2.031920000661611e-08	1291.4250000203194	0.0	0
20	47	1.2698412698412698	2.984126984126984	1289.9636	0.0	1289.9636	0	1289.9636	13.606300005689778	1.3606300005689778e-08
20	48	1.2698412698412698	3.0476190476190474	1281.5785	0.0	1281.5785	0	1281.5785	12.817799993188165	1.2817799993188166e-08
20	49	1.2698412698412698	3.1111111111111107	1274.7621	13.58630000923584	1288.3484000092358	1.358630000923584e-08	1274.7621000135862	0.0	0
20	50	1.2698412698412698	3.1746031746031744	1260.7418	17.450000020737704	1278.1918000207377	1.7450000020737703e-08	1260.74180001745	0.0	0
20	51	1.2698412698412698	3.238095238095238	1238.3434	26.453600045308043	1264.797000045308	2.6453600045308042e-08	1238.3434000264535	0.0	0
20	52	1.2698412698412698	3.3015873015873014	1217.8276999999998	28.613900040003248	1246.441600040003	2.8613900040003247e-08	1217.8277000286137	0.0	0
20	53	1.2698412698412698	3.3650793650793647	1190.6461	52.892800020013944	1243.538900020014	5.2892800020013944e-08	1190.6461000528927	0.0	0
20	54	1.2698412698412698	3.4285714285714284	1155.7930999999999	81.10450002186124	1236.897600021861	8.110450002186124e-08	1155.7931000811043	0.0	0
20	55	1.2698412698412698	3.492063492063492	1137.9225000000001	84.22400002073171	1222.1465000207318	8.422400002073171e-08	1137.922500084224	0.0	0
20	56	1.2698412698412698	3.5555555555555554	1131.3864	79.82380002481354	1211.2102000248137	7.982380002481354e-08	1131.386400079824	0.0	0
20	57	1.2698412698412698	3.6190476190476186	1129.1845	72.02610002784378	1201.2106000278438	7.202610002784378e-08	1129.1845000720261	0.0	0
20	58	1.2698412698412698	3.6825396825396823	1114.2727	77.44370001261562	1191.7164000126156	7.744370001261563e-08	1114.2727000774437	0.0	0
20	59	1.2698412698412698	3.746031746031746	1115.5623	69.07770002318102	1184.640000023181	6.907770002318103e-08	1115.5623000690778	0.0	0
20	60	1.2698412698412698	3.8095238095238093	1095.7815	78.20400001248395	1173.985500012484	7.820400001248395e-08	1095.781500078204	0.0	0
20	61	1.2698412698412698	3.8730158730158726	1093.656	74.72110001656094	1168.377100016561	7.472110001656094e-08	1093.656000074721	0.0	0
20	62	1.2698412698412698	3.9365079365079363	1096.1221	51.27940002802273	1147.4015000280228	5.127940002802273e-08	1096.1221000512794	0.0	0
20	63	1.2698412698412698	4.0	1086.3107	62.272200013932924	1148.5829000139329	6.227220001393293e-08	1086.3107000622722	0.0	0
21	0	1.3333333333333333	0.0	1556.9244	0.0	1556.9244	0	1556.9244	0.0	0
21	1	1.3333333333333333	0.06349206349206349	1574.1152	0.0	1574.1152	0	1574.1152	0.0	0
21	2	1.3333333333333333	0.12698412698412698	1581.1680999999999	0.0	1581.1680999999999	0	1581.1680999999999	0.0	0
21	3	1.3333333333333333	0.19047619047619047	1588.0116	0.0	1588.0116	0	1588.0116	0.0	0
21	4	1.3333333333333333	0.25396825396825395	1578.1299999999999	0.0	1578.1299999999999	0	1578.1299999999999	0.0	0
21	5	1.3333333333333333	0.31746031746031744	1549.2128	0.0	1549.2128	0	1549.2128	0.0	0
21	6	1.3333333333333333	0.38095238095238093	1529.3788000000002	0.0	1529.3788000000002	0	1529.3788000000002	13.361800004592354	1.3361800004592354e-08
21	7	1.3333333333333333	0.4444444444444444	1513.8714	0.0	1513.8714	0	1513.8714	0.0	0
21	8	1.3333333333333333	0.5079365079365079	1492.7948	0.0	1492.7948	0	1492.7948	0.0	0
21	9	1.3333333333333333	0.5714285714285714	1463.2435	0.0	1463.2435	0	1463.2435	0.0	0
21	10	1.3333333333333333	0.6349206349206349	1434.2742999999998	0.0	1434.2742999999998	0	1434.2742999999998	0.0	0
21	11	1.3333333333333333	0.6984126984126984	1395.7567000000001	22.9249999889013	1418.6816999889015	2.29249999889013e-08	1395.756700022925	0.0	0
21	12	1.3333333333333333	0.7619047619047619	1344.3671000000002	66.32529998902363	1410.692399989024	6.632529998902364e-08	1344.3671000663255	0.0	0
21	13	1.3333333333333333	0.8253968253968254	1309.1403	96.1761000168845	1405.3164000168845	9.617610001688451e-08	1309.1403000961761	0.0	0
21	14	1.3333333333333333	0.8888888888888888	1286.2185	0.0	1286.2185	0	1286.2185	88.6066999912228	8.86066999912228e-08
21	15	1.3333333333333333	0.9523809523809523	1268.5057	0.0	1268.5057	0	1268.5057	121.83819997935484	1.2183819997935484e-07
21	16	1.3333333333333333	1.0158730158730158	1297.9315	98.83659998885453	1396.7680999888544	9.883659998885453e-08	1297.9315000988365	0.0	0
21	17	1.3333333333333333	1.0793650793650793	1318.2419	67.23140001826378	1385.4733000182637	6.723140001826379e-08	1318.2419000672314	0.0	0
21	18	1.3333333333333333	1.1428571428571428	1323.6172000000001	38.20990000003363	1361.8271000000339	3.820990000003363e-08	1323.61720003821	0.0	0
21	19	1.3333333333333333	1.2063492063492063	1324.4300999999998	60.31400001051898	1384.7441000105189	6.031400001051898e-08	1324.4301000603139	0.0	0
21	20	1.3333333333333333	1.2698412698412698	1313.4286	78.89460001398635	1392.3232000139863	7.889460001398635e-08	1313.4286000788945	0.0	0
21	21	1.3333333333333333	1.3333333333333333	1301.0278999999998	96.96370001210795	1397.9916000121077	9.696370001210796e-08	1301.0279000969635	0.0	0
21	22	1.3333333333333333	1.3968253968253967	1361.2926	41.18550000776942	1402.4781000077694	4.118550000776942e-08	1361.2926000411856	0.0	0
21	23	1.3333333333333333	1.4603174603174602	1408.9403	0.0	1408.9403	0	1408.9403	0.0	0
21	24	1.3333333333333333	1.5238095238095237	1430.6841	0.0	1430.6841	0	1430.6841	0.0	0
21	25	1.3333333333333333	1.5873015873015872	1427.2734	16.402300002400015	1443.6757000024002	1.6402300002400015e-08	1427.2734000164023	0.0	0
21	26	1.3333333333333333	1.6507936507936507	1415.066	24.859900015885916	1439.9259000158859	2.4859900015885918e-08	1415.06600002486	0.0	0
21	27	1.3333333333333333	1.7142857142857142	1401.4142000000002	22.84590002353917	1424.2601000235393	2.284590002353917e-08	1401.414200022846	0.0	0
21	28	1.3333333333333333	1.7777777777777777	1382.1643	30.37690001481112	1412.541200014811	3.037690001481112e-08	1382.1643000303768	0.0	0
21	29	1.3333333333333333	1.8412698412698412	1350.995	50.938300011152336	1401.9333000111521	5.093830001115233e-08	1350.9950000509382	0.0	0
21	30	1.3333333333333333	1.9047619047619047	1331.2551	59.52460000673911	1390.7797000067392	5.9524600006739104e-08	1331.2551000595247	0.0	0
21	31	1.3333333333333333	1.9682539682539681	1334.3081	55.61810001175078	1389.9262000117508	5.561810001175078e-08	1334.308100055618	0.0	0
21	32	1.3333333333333333	2.0317460317460316	1373.6351	1286.0457000014371	2659.680800001437	1.286045700001437e-06	1373.6351012860457	0.0	0
21	33	1.3333333333333333	2.095238095238095	1395.3959	0.0	1395.3959	0	1395.3959	0.0	0
21	34	1.3333333333333333	2.1587301587301586	1409.8367999999998	0.0	1409.8367999999998	0	1409.8367999999998	0.0	0
21	35	1.3333333333333333	2.2222222222222223	1419.5462	0.0	1419.5462	0	1419.5462	0.0	0
21	36	1.3333333333333333	2.2857142857142856	1416.8788	0.0	1416.8788	0	1416.8788	0.0	0
21	37	1.3333333333333333	2.349206349206349	1395.174	0.0	1395.174	0	1395.174	0.0	0
21	38	1.3333333333333333	2.4126984126984126	1371.5207	0.0	1371.5207	0	1371.5207	0.0	0
21	39	1.3333333333333333	2.4761904761904763	1368.8075000000001	0.0	1368.8075000000001	0	1368.8075000000001	0.0	0
21	40	1.3333333333333333	2.5396825396825395	1362.6056	20.02980000555061	1382.6354000055508	2.0029800005550607e-08	1362.60560002003	0.0	0
21	41	1.3333333333333333	2.603174603174603	1345.7193	32.33140002379194	1378.050700023792	3.2331400023791946e-08	1345.7193000323314	0.0	0
21	42	1.3333333333333333	2.6666666666666665	1327.9989	30.982900027463536	1358.9818000274636	3.0982900027463536e-08	1327.998900030983	0.0	0
21	43	1.3333333333333333	2.7301587301587302	1306.382	29.654800020458477	1336.0368000204585	2.965480002045848e-08	1306.3820000296548	0.0	0
21	44	1.3333333333333333	2.7936507936507935	1284.9946	40.70970001394417	1325.7043000139442	4.070970001394417e-08	1284.9946000407097	0.0	0
21	45	1.3333333333333333	2.8571428571428568	1268.0589	47.66250002165992	1315.72140002166	4.7662500021659924e-08	1268.0589000476625	0.0	0
21	46	1.3333333333333333	2.9206349206349205	1263.5689	40.745600013271854	1304.3145000132718	4.074560001327185e-08	1263.5689000407456	0.0	0
21	47	1.3333333333333333	2.984126984126984	1260.8754999999999	32.53029999462695	1293.405799994627	3.253029999462695e-08	1260.8755000325302	0.0	0
21	48	1.3333333333333333	3.0476190476190474	1253.961	33.80029996109429	1287.7612999610942	3.380029996109429e-08	1253.9610000338002	0.0	0
21	49	1.3333333333333333	3.1111111111111107	1252.5154	24.76510001774552	1277.2805000177455	2.476510001774552e-08	1252.515400024765	0.0	0
21	50	1.3333333333333333	3.1746031746031744	1229.5234	36.85910002216683	1266.3825000221668	3.685910002216683e-08	1229.5234000368591	0.0	0
21	51	1.3333333333333333	3.238095238095238	1211.0063	44.7289000208601	1255.73520002086	4.47289000208601e-08	1211.006300044729	0.0	0
21	52	1.3333333333333333	3.3015873015873014	1188.2471	58.32430001865893	1246.571400018659	5.8324300018658934e-08	1188.2471000583243	0.0	0
21	53	1.3333333333333333	3.3650793650793647	1174.9554999999998	62.91340001953151	1237.8689000195313	6.29134000195315e-08	1174.9555000629132	0.0	0
21	54	1.3333333333333333	3.4285714285714284	1161.2823999999998	59.87820002796421	1221.160600027964	5.987820002796421e-08	1161.282400059878	0.0	0
21	55	1.3333333333333333	3.492063492063492	1142.2619	68.46090002645009	1210.7228000264502	6.846090002645009e-08	1142.2619000684608	0.0	0
21	56	1.3333333333333333	3.5555555555555554	1129.6329	70.22570002310414	1199.8586000231041	7.022570002310414e-08	1129.6329000702258	0.0	0
21	57	1.3333333333333333	3.6190476190476186	1124.6407000000002	71.16040000854204	1195.801100008542	7.116040000854204e-08	1124.6407000711606	0.0	0
21	58	1.3333333333333333	3.6825396825396823	1105.8420999999998	73.80730001013931	1179.649400010139	7.380730001013931e-08	1105.8421000738072	0.0	0
21	59	1.3333333333333333	3.746031746031746	1078.2776	0.0	1078.2776	0	1078.2776	102.07739999670261	1.0207739999670261e-07
21	60	1.3333333333333333	3.8095238095238093	1067.1747	0.0	1067.1747	0	1067.1747	104.70150000879646	1.0470150000879646e-07
21	61	1.3333333333333333	3.8730158730158726	1061.5468	0.0	1061.5468	0	1061.5468	99.51440000100665	9.951440000100665e-08
21	62	1.3333333333333333	3.9365079365079363	1060.9078	0.0	1060.9078	0	1060.9078	95.05380001659215	9.505380001659215e-08
21	63	1.3333333333333333	4.0	1062.8623	86.71880001972815	1149.5811000197282	8.671880001972815e-08	1062.8623000867187	0.0	0
22	0	1.3968253968253967	0.0	1541.5731	0.0	1541.5731	0	1541.5731	14.274500001271232	1.4274500001271231e-08
22	1	1.3968253968253967	0.06349206349206349	1558.474	0.0	1558.474	0	1558.474	0.0	0
22	2	1.3968253968253967	0.12698412698412698	1568.6182000000001	0.0	1568.6182000000001	0	1568.6182000000001	0.0	0
22	3	1.3968253968253967	0.19047619047619047	1572.3319000000001	0.0	1572.3319000000001	0	1572.3319000000001	0.0	0
22	4	1.3968253968253967	0.25396825396825395	1562.4919	0.0	1562.4919	0	1562.4919	0.0	0
22	5	1.3968253968253967	0.31746031746031744	1540.0474000000002	0.0	1540.0474000000002	0	1540.0474000000002	0.0	0
22	6	1.3968253968253967	0.38095238095238093	1519.9614	0.0	1519.9614	0	1519.9614	0.0	0
22	7	1.3968253968253967	0.4444444444444444	1500.5878	0.0	1500.5878	0	1500.5878	0.0	0
22	8	1.3968253968253967	0.5079365079365079	1474.1784	0.0	1474.1784	0	1474.1784	0.0	0
22	9	1.3968253968253967	0.5714285714285714	1433.6081000000001	1657.0074999585438	3090.615599958544	1.6570074999585437e-06	1433.6081016570076	0.0	0
22	10	1.3968253968253967	0.6349206349206349	1398.319	38.758299998366404	1437.0772999983665	3.87582999983664e-08	1398.3190000387583	0.0	0
22	11	1.3968253968253967	0.6984126984126984	1355.4164999999998	42.516399994136464	1397.9328999941363	4.2516399994136464e-08	1355.4165000425162	0.0	0
22	12	1.3968253968253967	0.7619047619047619	1334.9104	82.68580002128637	1417.5962000212864	8.268580002128637e-08	1334.9104000826858	0.0	0
22	13	1.3968253968253967	0.8253968253968254	1305.5237	101.66579998815028	1407.1894999881501	1.0166579998815028e-07	1305.5237001016658	0.0	0
22	14	1.3968253968253967	0.8888888888888888	1286.0507	24.04939999820404	1310.100099998204	2.404939999820404e-08	1286.0507000240493	94.63129998912879	9.46312999891288e-08
22	15	1.3968253968253967	0.9523809523809523	1291.4941000000001	0.0	1291.4941000000001	0	1291.4941000000001	106.91629997850804	1.0691629997850804e-07
22	16	1.3968253968253967	1.0158730158730158	1316.8801	0.0	1316.8801	0	1316.8801	76.23019997391879	7.623019997391878e-08
22	17	1.3968253968253967	1.0793650793650793	1337.5666	53.14239999420716	1390.7089999942073	5.3142399994207164e-08	1337.5666000531426	0.0	0
22	18	1.3968253968253967	1.1428571428571428	1343.2877	50.37239999092899	1393.660099990929	5.037239999092899e-08	1343.2877000503725	0.0	0
22	19	1.3968253968253967	1.2063492063492063	1338.3401	57.60219999141829	1395.9422999914182	5.760219999141829e-08	1338.340100057602	0.0	0
22	20	1.3968253968253967	1.2698412698412698	1316.5832	0.0	1316.5832	0	1316.5832	75.26909998548595	7.526909998548595e-08
22	21	1.3968253968253967	1.3333333333333333	1333.2956	0.0	1333.2956	0	1333.2956	0.0	0
22	22	1.3968253968253967	1.3968253968253967	1391.3468	0.0	1391.3468	0	1391.3468	0.0	0
22	23	1.3968253968253967	1.4603174603174602	1430.5347	0.0	1430.5347	0	1430.5347	0.0	0
22	24	1.3968253968253967	1.5238095238095237	1442.7721	0.0	1442.7721	0	1442.7721	0.0	0
22	25	1.3968253968253967	1.5873015873015872	1439.4884	15.337300010526866	1454.8257000105268	1.5337300010526866e-08	1439.4884000153372	0.0	0
22	26	1.3968253968253967	1.6507936507936507	1418.4241	0.0	1418.4241	0	1418.4241	14.610499995288016	1.4610499995288016e-08
22	27	1.3968253968253967	1.7142857142857142	1405.677	0.0	1405.677	0	1405.677	13.26710001293764	1.326710001293764e-08
22	28	1.3968253968253967	1.7777777777777777	1383.5721999999998	0.0	1383.5721999999998	0	1383.5721999999998	16.095999989989075	1.6095999989989074e-08
22	29	1.3968253968253967	1.8412698412698412	1367.3587	0.0	1367.3587	0	1367.3587	11.104900017977492	1.1104900017977492e-08
22	30	1.3968253968253967	1.9047619047619047	1347.7081	47.63709999591702	1395.345199995917	4.763709999591702e-08	1347.7081000476371	0.0	0
22	31	1.3968253968253967	1.9682539682539681	1322.642	0.0	1322.642	0	1322.642	0.0	0
22	32	1.3968253968253967	2.0317460317460316	1360.0031	0.0	1360.0031	0	1360.0031	14.888699996923291	1.488869999692329e-08
22	33	1.3968253968253967	2.095238095238095	1382.5916	0.0	1382.5916	0	1382.5916	0.0	0
22	34	1.3968253968253967	2.1587301587301586	1389.9119	0.0	1389.9119	0	1389.9119	0.0	0
22	35	1.3968253968253967	2.2222222222222223	1396.7635	0.0	1396.7635	0	1396.7635	0.0	0
22	36	1.3968253968253967	2.2857142857142856	1388.443	0.0	1388.443	0	1388.443	0.0	0
22	37	1.3968253968253967	2.349206349206349	1369.2236	0.0	1369.2236	0	1369.2236	0.0	0
22	38	1.3968253968253967	2.4126984126984126	1365.4287	0.0	1365.4287	0	1365.4287	14.301800005293664	1.4301800005293663e-08
22	39	1.3968253968253967	2.4761904761904763	1373.5673	0.0	1373.5673	0	1373.5673	0.0	0
22	40	1.3968253968253967	2.5396825396825395	1371.0817	1781.951799993581	3153.0334999935812	1.781951799993581e-06	1371.0817017819518	0.0	0
22	41	1.3968253968253967	2.603174603174603	1349.4387	33.2094999967634	1382.6481999967634	3.32094999967634e-08	1349.4387000332094	0.0	0
22	42	1.3968253968253967	2.6666666666666665	1337.8385	27.401700018405393	1365.2402000184054	2.7401700018405394e-08	1337.8385000274018	0.0	0
22	43	1.3968253968253967	2.7301587301587302	1305.245	35.79290001032809	1341.037900010328	3.579290001032809e-08	1305.2450000357928	0.0	0
22	44	1.3968253968253967	2.7936507936507935	1289.9075	32.36230000692664	1322.2698000069267	3.236230000692664e-08	1289.9075000323623	0.0	0
22	45	1.3968253968253967	2.8571428571428568	1273.2441999999999	33.89479999379155	1307.1389999937915	3.389479999379155e-08	1273.2442000338947	0.0	0
22	46	1.3968253968253967	2.9206349206349205	1252.5747	19.63400000909095	1272.2087000090908	1.963400000909095e-08	1252.5747000196338	0.0	0
22	47	1.3968253968253967	2.984126984126984	1228.4244999999999	54.45120002050892	1282.8757000205087	5.445120002050892e-08	1228.424500054451	0.0	0
22	48	1.3968253968253967	3.0476190476190474	1218.4771	54.50189999694645	1272.9789999969464	5.450189999694645e-08	1218.477100054502	0.0	0
22	49	1.3968253968253967	3.1111111111111107	1207.1925999999999	56.819300003949785	1264.0119000039497	5.6819300003949785e-08	1207.1926000568192	0.0	0
22	50	1.3968253968253967	3.1746031746031744	1183.374	43.191700023731485	1226.5657000237316	4.3191700023731485e-08	1183.3740000431917	0.0	0
22	51	1.3968253968253967	3.238095238095238	1162.0975	82.73650000884493	1244.8340000088451	8.273650000884492e-08	1162.0975000827366	0.0	0
22	52	1.3968253968253967	3.3015873015873014	1174.0044	55.09830002515721	1229.1027000251572	5.509830002515721e-08	1174.0044000550984	0.0	0
22	53	1.3968253968253967	3.3650793650793647	1175.7231	52.52130003283902	1228.244400032839	5.2521300032839025e-08	1175.7231000525212	0.0	0
22	54	1.3968253968253967	3.4285714285714284	1171.4517	19.650500030263657	1191.1022000302637	1.9650500030263658e-08	1171.4517000196506	0.0	0
22	55	1.3968253968253967	3.492063492063492	1156.7117	38.58060002075888	1195.2923000207588	3.8580600020758876e-08	1156.7117000385806	0.0	0
22	56	1.3968253968253967	3.5555555555555554	1140.1294	61.45160003009561	1201.5810000300955	6.145160003009561e-08	1140.1294000614516	0.0	0
22	57	1.3968253968253967	3.6190476190476186	1126.6493	61.39250003788948	1188.0418000378895	6.139250003788948e-08	1126.6493000613925	0.0	0
22	58	1.3968253968253967	3.6825396825396823	1108.5879	43.456500019975884	1152.044400019976	4.3456500019975885e-08	1108.5879000434566	0.0	0
22	59	1.3968253968253967	3.746031746031746	1082.7081999999998	93.17910002372572	1175.8873000237256	9.317910002372572e-08	1082.708200093179	0.0	0
22	60	1.3968253968253967	3.8095238095238093	1062.5511000000001	103.90360002259577	1166.454700022596	1.0390360002259576e-07	1062.5511001039038	0.0	0
22	61	1.3968253968253967	3.8730158730158726	1040.5530999999999	0.0	1040.5530999999999	0	1040.5530999999999	83.26109999760996	8.326109999760996e-08
22	62	1.3968253968253967	3.9365079365079363	1036.1937	0.0	1036.1937	0	1036.1937	85.86949999290964	8.586949999290963e-08
22	63	1.3968253968253967	4.0	1030.8315	0.0	1030.8315	0	1030.8315	75.61909998799305	7.561909998799306e-08
23	0	1.4603174603174602	0.0	1520.2684	0.0	1520.2684	0	1520.2684	0.0	0
23	1	1.4603174603174602	0.06349206349206349	1536.6827	0.0	1536.6827	0	1536.6827	12.021500005546294	1.2021500005546293e-08
23	2	1.4603174603174602	0.12698412698412698	1542.6716999999999	0.0	1542.6716999999999	0	1542.6716999999999	0.0	0
23	3	1.4603174603174602	0.19047619047619047	1537.6835999999998	0.0	1537.6835999999998	0	1537.6835999999998	0.0	0
23	4	1.4603174603174602	0.25396825396825395	1528.0847999999999	0.0	1528.0847999999999	0	1528.0847999999999	0.0	0
23	5	1.4603174603174602	0.31746031746031744	1509.6291	0.0	1509.6291	0	1509.6291	0.0	0
23	6	1.4603174603174602	0.38095238095238093	1490.6979999999999	0.0	1490.6979999999999	0	1490.6979999999999	0.0	0
23	7	1.4603174603174602	0.4444444444444444	1466.4386000000002	0.0	1466.4386000000002	0	1466.4386000000002	0.0	0
23	8	1.4603174603174602	0.5079365079365079	1432.3743	0.0	1432.3743	0	1432.3743	0.0	0
23	9	1.4603174603174602	0.5714285714285714	1394.0587	31.021500001249827	1425.08020000125	3.102150000124983e-08	1394.0587000310215	0.0	0
23	10	1.4603174603174602	0.6349206349206349	1357.0345	48.13370001889838	1405.1682000188985	4.813370001889838e-08	1357.0345000481336	0.0	0
23	11	1.4603174603174602	0.6984126984126984	1354.2685	61.07810000317856	1415.3466000031785	6.107810000317856e-08	1354.268500061078	0.0	0
23	12	1.4603174603174602	0.7619047619047619	1330.1535000000001	76.90779999182398	1407.0612999918242	7.690779999182398e-08	1330.153500076908	0.0	0
23	13	1.4603174603174602	0.8253968253968254	1307.1501	0.0	1307.1501	0	1307.1501	93.77870002010867	9.377870002010867e-08
23	14	1.4603174603174602	0.8888888888888888	1287.0396	0.0	1287.0396	0	1287.0396	108.13620001236796	1.0813620001236797e-07
23	15	1.4603174603174602	0.9523809523809523	1305.9723	82.60100002195588	1388.5733000219557	8.260100002195589e-08	1305.972300082601	0.0	0
23	16	1.4603174603174602	1.0158730158730158	1333.6073000000001	53.50080003056923	1387.1081000305694	5.3500800030569233e-08	1333.607300053501	0.0	0
23	17	1.4603174603174602	1.0793650793650793	1345.5144	38.68490001407393	1384.199300014074	3.8684900014073935e-08	1345.514400038685	0.0	0
23	18	1.4603174603174602	1.1428571428571428	1349.8486	34.51030003175877	1384.3589000317588	3.4510300031758765e-08	1349.8486000345104	0.0	0
23	19	1.4603174603174602	1.2063492063492063	1341.2503000000002	41.486300026063816	1382.736600026064	4.1486300026063814e-08	1341.2503000414865	0.0	0
23	20	1.4603174603174602	1.2698412698412698	1320.3673000000001	69.50840002203296	1389.875700022033	6.950840002203295e-08	1320.3673000695085	0.0	0
23	21	1.4603174603174602	1.3333333333333333	1344.9137	55.1527000147388	1400.066400014739	5.51527000147388e-08	1344.9137000551527	0.0	0
23	22	1.4603174603174602	1.3968253968253967	1398.0703	0.0	1398.0703	0	1398.0703	0.0	0
23	23	1.4603174603174602	1.4603174603174602	1434.0333	0.0	1434.0333	0	1434.0333	0.0	0
23	24	1.4603174603174602	1.5238095238095237	1439.8611	0.0	1439.8611	0	1439.8611	0.0	0
23	25	1.4603174603174602	1.5873015873015872	1440.3621999999998	0.0	1440.3621999999998	0	1440.3621999999998	0.0	0
23	26	1.4603174603174602	1.6507936507936507	1426.7151999999999	0.0	1426.7151999999999	0	1426.7151999999999	0.0	0
23	27	1.4603174603174602	1.7142857142857142	1401.1023	0.0	1401.1023	0	1401.1023	14.139200011879716	1.4139200011879716e-08
23	28	1.4603174603174602	1.7777777777777777	1388.2466	40.78900001187688	1429.0356000118768	4.078900001187688e-08	1388.246600040789	0.0	0
23	29	1.4603174603174602	1.8412698412698412	1368.9057	38.742900013230994	1407.648600013231	3.874290001323099e-08	1368.905700038743	0.0	0
23	30	1.4603174603174602	1.9047619047619047	1348.4498	47.25140000402722	1395.7012000040272	4.725140000402722e-08	1348.4498000472515	0.0	0
23	31	1.4603174603174602	1.9682539682539681	1336.1305	61.05480001192474	1397.1853000119247	6.105480001192474e-08	1336.1305000610548	0.0	0
23	32	1.4603174603174602	2.0317460317460316	1338.9260000000002	1514.7280000018075	2853.6540000018076	1.5147280000018074e-06	1338.9260015147281	0.0	0
23	33	1.4603174603174602	2.095238095238095	1363.4465	24.287600008694064	1387.734100008694	2.4287600008694062e-08	1363.4465000242876	0.0	0
23	34	1.4603174603174602	2.1587301587301586	1368.074	0.0	1368.074	0	1368.074	15.41819999108559	1.541819999108559e-08
23	35	1.4603174603174602	2.2222222222222223	1369.2099	0.0	1369.2099	0	1369.2099	12.883300010307325	1.2883300010307326e-08
23	36	1.4603174603174602	2.2857142857142856	1360.683	29.191299999704746	1389.8742999997048	2.9191299999704746e-08	1360.6830000291914	0.0	0
23	37	1.4603174603174602	2.349206349206349	1346.2213000000002	44.2453999960001	1390.4666999960002	4.4245399996000104e-08	1346.2213000442455	0.0	0
23	38	1.4603174603174602	2.4126984126984126	1364.3885	25.294600017542283	1389.6831000175423	2.5294600017542285e-08	1364.3885000252947	0.0	0
23	39	1.4603174603174602	2.4761904761904763	1377.8235000000002	0.0	1377.8235000000002	0	1377.8235000000002	12.069300014791093	1.2069300014791093e-08
23	40	1.4603174603174602	2.5396825396825395	1374.5134	19.234700013487746	1393.7481000134878	1.9234700013487746e-08	1374.5134000192347	0.0	0
23	41	1.4603174603174602	2.603174603174603	1355.8222	29.997600006293766	1385.819800006294	2.9997600006293766e-08	1355.8222000299977	0.0	0
23	42	1.4603174603174602	2.6666666666666665	1338.1543	32.30940000613749	1370.4637000061375	3.2309400006137485e-08	1338.1543000323093	0.0	0
23	43	1.4603174603174602	2.7301587301587302	1312.9586	31.42649999858828	1344.3850999985882	3.142649999858828e-08	1312.9586000314264	0.0	0
23	44	1.4603174603174602	2.7936507936507935	1294.1846	26.512200027848404	1320.6968000278484	2.6512200027848405e-08	1294.1846000265123	0.0	0
23	45	1.4603174603174602	2.8571428571428568	1278.6790999999998	31.4376000176939	1310.1167000176938	3.14376000176939e-08	1278.6791000314374	0.0	0
23	46	1.4603174603174602	2.9206349206349205	1252.3678	44.452700014010695	1296.8205000140106	4.44527000140107e-08	1252.3678000444527	0.0	0
23	47	1.4603174603174602	2.984126984126984	1222.2905999999998	61.34750001900984	1283.6381000190097	6.134750001900984e-08	1222.2906000613473	0.0	0
23	48	1.4603174603174602	3.0476190476190474	1191.202	83.48100001058556	1274.6830000105856	8.348100001058556e-08	1191.202000083481	0.0	0
23	49	1.4603174603174602	3.1111111111111107	1158.9339	103.41130001458691	1262.345200014587	1.0341130001458691e-07	1158.9339001034114	0.0	0
23	50	1.4603174603174602	3.1746031746031744	1140.0040999999999	0.0	1140.0040999999999	0	1140.0040999999999	88.68069999672036	8.868069999672036e-08
23	51	1.4603174603174602	3.238095238095238	1147.3373	0.0	1147.3373	0	1147.3373	76.19569997593474	7.619569997593475e-08
23	52	1.4603174603174602	3.3015873015873014	1162.2699	61.92950000632765	1224.1994000063276	6.192950000632765e-08	1162.2699000619295	0.0	0
23	53	1.4603174603174602	3.3650793650793647	1175.3057	31.38620002925964	1206.6919000292596	3.138620002925964e-08	1175.305700031386	0.0	0
23	54	1.4603174603174602	3.4285714285714284	1165.5936	16.798600011663652	1182.3922000116636	1.6798600011663652e-08	1165.5936000167985	0.0	0
23	55	1.4603174603174602	3.492063492063492	1155.5801000000001	21.540900017429248	1177.1210000174294	2.1540900017429247e-08	1155.580100021541	0.0	0
23	56	1.4603174603174602	3.5555555555555554	1142.9886000000001	53.86730003565508	1196.8559000356552	5.3867300035655076e-08	1142.9886000538675	0.0	0
23	57	1.4603174603174602	3.6190476190476186	1122.6164	44.84119999781639	1167.4575999978165	4.484119999781639e-08	1122.6164000448414	0.0	0
23	58	1.4603174603174602	3.6825396825396823	1113.5608	39.250800023103814	1152.811600023104	3.925080002310382e-08	1113.5608000392508	0.0	0
23	59	1.4603174603174602	3.746031746031746	1090.5944	57.72270000763278	1148.3171000076327	5.772270000763278e-08	1090.5944000577226	0.0	0
23	60	1.4603174603174602	3.8095238095238093	1064.4741999999999	74.42940001614646	1138.9036000161464	7.442940001614647e-08	1064.4742000744293	0.0	0
23	61	1.4603174603174602	3.8730158730158726	1072.4943	84.8002000212144	1157.2945000212144	8.480020002121439e-08	1072.4943000848002	0.0	0
23	62	1.4603174603174602	3.9365079365079363	1088.1345000000001	63.70800003105115	1151.8425000310513	6.370800003105115e-08	1088.1345000637082	0.0	0
23	63	1.4603174603174602	4.0	1086.1568	56.47190003051734	1142.6287000305174	5.647190003051734e-08	1086.1568000564719	0.0	0
24	0	1.5238095238095237	0.0	1501.9891	0.0	1501.9891	0	1501.9891	0.0	0
24	1	1.5238095238095237	0.06349206349206349	1517.4723999999999	0.0	1517.4723999999999	0	1517.4723999999999	12.110300006154148	1.2110300006154148e-08
24	2	1.5238095238095237	0.12698412698412698	1523.6185	0.0	1523.6185	0	1523.6185	0.0	0
24	3	1.5238095238095237	0.19047619047619047	1527.939	0.0	1527.939	0	1527.939	0.0	0
24	4	1.5238095238095237	0.25396825396825395	1498.4569000000001	26.376200026386737	1524.8331000263868	2.6376200026386736e-08	1498.4569000263764	0.0	0
24	5	1.5238095238095237	0.31746031746031744	1478.7461	33.384100008383285	1512.1302000083833	3.3384100008383285e-08	1478.7461000333842	0.0	0
24	6	1.5238095238095237	0.38095238095238093	1462.8497	27.82100000537278	1490.6707000053727	2.782100000537278e-08	1462.849700027821	0.0	0
24	7	1.5238095238095237	0.4444444444444444	1447.0936	0.0	1447.0936	0	1447.0936	14.56240000514674	1.4562400005146741e-08
24	8	1.5238095238095237	0.5079365079365079	1420.7606	23.831000002935944	1444.591600002936	2.3831000002935945e-08	1420.760600023831	0.0	0
24	9	1.5238095238095237	0.5714285714285714	1392.9889	46.59770000618229	1439.5866000061824	4.65977000061823e-08	1392.9889000465978	0.0	0
24	10	1.5238095238095237	0.6349206349206349	1358.8501	68.27760002031296	1427.1277000203131	6.827760002031296e-08	1358.8501000682777	0.0	0
24	11	1.5238095238095237	0.6984126984126984	1332.6937	85.32220001517108	1418.0159000151712	8.532220001517107e-08	1332.6937000853222	0.0	0
24	12	1.5238095238095237	0.7619047619047619	1327.1558	0.0	1327.1558	0	1327.1558	79.06880002038453	7.906880002038453e-08
24	13	1.5238095238095237	0.8253968253968254	1306.6465	0.0	1306.6465	0	1306.6465	92.91150001535435	9.291150001535434e-08
24	14	1.5238095238095237	0.8888888888888888	1294.2535	0.0	1294.2535	0	1294.2535	104.84880001153451	1.048488000115345e-07
24	15	1.5238095238095237	0.9523809523809523	1319.3555	0.0	1319.3555	0	1319.3555	65.13989996547338	6.513989996547337e-08
24	16	1.5238095238095237	1.0158730158730158	1345.8131999999998	41.11980003145018	1386.93300003145	4.1119800031450184e-08	1345.8132000411197	0.0	0
24	17	1.5238095238095237	1.0793650793650793	1352.7797	33.974400024209714	1386.7541000242097	3.3974400024209716e-08	1352.7797000339744	0.0	0
24	18	1.5238095238095237	1.1428571428571428	1354.626	29.047600011243503	1383.6736000112435	2.9047600011243503e-08	1354.6260000290476	0.0	0
24	19	1.5238095238095237	1.2063492063492063	1349.3361	36.9506999958141	1386.2867999958141	3.69506999958141e-08	1349.3361000369507	0.0	0
24	20	1.5238095238095237	1.2698412698412698	1330.6390000000001	0.0	1330.6390000000001	0	1330.6390000000001	23.24939998523386	2.324939998523386e-08
24	21	1.5238095238095237	1.3333333333333333	1353.8067	0.0	1353.8067	0	1353.8067	0.0	0
24	22	1.5238095238095237	1.3968253968253967	1398.0221	0.0	1398.0221	0	1398.0221	0.0	0
24	23	1.5238095238095237	1.4603174603174602	1418.7108	0.0	1418.7108	0	1418.7108	0.0	0
24	24	1.5238095238095237	1.5238095238095237	1428.8694	0.0	1428.8694	0	1428.8694	0.0	0
24	25	1.5238095238095237	1.5873015873015872	1434.5062	0.0	1434.5062	0	1434.5062	0.0	0
24	26	1.5238095238095237	1.6507936507936507	1432.1000999999999	0.0	1432.1000999999999	0	1432.1000999999999	0.0	0
24	27	1.5238095238095237	1.7142857142857142	1417.6403	0.0	1417.6403	0	1417.6403	10.387300014492618	1.0387300014492618e-08
24	28	1.5238095238095237	1.7777777777777777	1386.9435	29.966500015989194	1416.9100000159892	2.9966500015989195e-08	1386.9435000299666	0.0	0
24	29	1.5238095238095237	1.8412698412698412	1367.6862999999998	31.287800015505695	1398.9741000155054	3.12878000155057e-08	1367.6863000312876	0.0	0
24	30	1.5238095238095237	1.9047619047619047	1351.2706	33.89300000706703	1385.163600007067	3.389300000706703e-08	1351.270600033893	0.0	0
24	31	1.5238095238095237	1.9682539682539681	1329.6126	55.05059999294776	1384.6631999929477	5.505059999294776e-08	1329.6126000550505	0.0	0
24	32	1.5238095238095237	2.0317460317460316	1312.0689	58.17719999355321	1370.2460999935531	5.817719999355321e-08	1312.0689000581772	0.0	0
24	33	1.5238095238095237	2.095238095238095	1329.0639	47.14299999265585	1376.206899992656	4.7142999992655854e-08	1329.063900047143	0.0	0
24	34	1.5238095238095237	2.1587301587301586	1340.0634	36.14100000951138	1376.2044000095113	3.614100000951138e-08	1340.063400036141	0.0	0
24	35	1.5238095238095237	2.2222222222222223	1338.1698000000001	32.47149999377725	1370.6412999937775	3.247149999377725e-08	1338.1698000324716	0.0	0
24	36	1.5238095238095237	2.2857142857142856	1350.1769000000002	28.36650000107509	1378.5434000010753	2.8366500001075088e-08	1350.1769000283666	0.0	0
24	37	1.5238095238095237	2.349206349206349	1347.7138	0.0	1347.7138	0	1347.7138	22.457899988649643	2.2457899988649642e-08
24	38	1.5238095238095237	2.4126984126984126	1363.0997000000002	0.0	1363.0997000000002	0	1363.0997000000002	0.0	0
24	39	1.5238095238095237	2.4761904761904763	1372.4746	0.0	1372.4746	0	1372.4746	0.0	0
24	40	1.5238095238095237	2.5396825396825395	1375.3543	12.41680001423016	1387.7711000142301	1.241680001423016e-08	1375.3543000124168	0.0	0
24	41	1.5238095238095237	2.603174603174603	1351.016	32.068299991062354	1383.0842999910624	3.2068299991062356e-08	1351.0160000320684	0.0	0
24	42	1.5238095238095237	2.6666666666666665	1335.6812	31.716599988945184	1367.3977999889453	3.1716599988945185e-08	1335.6812000317166	0.0	0
24	43	1.5238095238095237	2.7301587301587302	1312.2974	32.821400009872626	1345.1188000098725	3.282140000987263e-08	1312.2974000328213	0.0	0
24	44	1.5238095238095237	2.7936507936507935	1297.2395999999999	28.09150000252114	1325.331100002521	2.809150000252114e-08	1297.2396000280914	0.0	0
24	45	1.5238095238095237	2.8571428571428568	1277.4483	34.70880000636123	1312.1571000063614	3.470880000636123e-08	1277.4483000347088	0.0	0
24	46	1.5238095238095237	2.9206349206349205	1253.7359	43.65580001988122	1297.3917000198812	4.365580001988122e-08	1253.7359000436556	0.0	0
24	47	1.5238095238095237	2.984126984126984	1222.5159	64.53010004206592	1287.046000042066	6.453010004206592e-08	1222.5159000645301	0.0	0
24	48	1.5238095238095237	3.0476190476190474	1195.8625	80.10400001801855	1275.9665000180185	8.010400001801855e-08	1195.862500080104	0.0	0
24	49	1.5238095238095237	3.1111111111111107	1176.0350999999998	91.11590002287663	1267.1510000228764	9.111590002287663e-08	1176.0351000911157	0.0	0
24	50	1.5238095238095237	3.1746031746031744	1154.621	0.0	1154.621	0	1154.621	102.92350001908898	1.0292350001908897e-07
24	51	1.5238095238095237	3.238095238095238	1158.5357	85.03100002107362	1243.5667000210735	8.503100002107363e-08	1158.5357000850308	0.0	0
24	52	1.5238095238095237	3.3015873015873014	1159.4864	74.95120002864934	1234.4376000286493	7.495120002864933e-08	1159.4864000749512	0.0	0
24	53	1.5238095238095237	3.3650793650793647	1152.9403	73.16520002264524	1226.1055000226452	7.316520002264523e-08	1152.9403000731652	0.0	0
24	54	1.5238095238095237	3.4285714285714284	1156.4398	55.525100022914444	1211.9649000229147	5.5525100022914446e-08	1156.4398000555252	0.0	0
24	55	1.5238095238095237	3.492063492063492	1153.4369000000002	57.266300025536204	1210.7032000255363	5.7266300025536205e-08	1153.4369000572665	0.0	0
24	56	1.5238095238095237	3.5555555555555554	1140.2099	64.29990002910601	1204.5098000291061	6.429990002910602e-08	1140.2099000643	0.0	0
24	57	1.5238095238095237	3.6190476190476186	1116.8238	75.31090001127858	1192.1347000112785	7.531090001127857e-08	1116.8238000753108	0.0	0
24	58	1.5238095238095237	3.6825396825396823	1103.1556999999998	84.39500002037889	1187.5507000203786	8.439500002037888e-08	1103.1557000843948	0.0	0
24	59	1.5238095238095237	3.746031746031746	1082.5745	95.53360000957035	1178.1081000095703	9.553360000957035e-08	1082.5745000955335	0.0	0
24	60	1.5238095238095237	3.8095238095238093	1061.7024999999999	106.6214000132764	1168.3239000132762	1.066214000132764e-07	1061.7025001066213	0.0	0
24	61	1.5238095238095237	3.8730158730158726	1104.4392	56.57080003345568	1161.0100000334558	5.6570800033455684e-08	1104.4392000565708	0.0	0
24	62	1.5238095238095237	3.9365079365079363	1115.4390999999998	39.33520003562046	1154.7743000356204	3.933520003562046e-08	1115.439100039335	0.0	0
24	63	1.5238095238095237	4.0	1115.4939000000002	30.522200042350956	1146.0161000423511	3.052220004235096e-08	1115.4939000305224	0.0	0
25	0	1.5873015873015872	0.0	1479.6037000000001	0.0	1479.6037000000001	0	1479.6037000000001	12.930800003036724	1.2930800003036725e-08
25	1	1.5873015873015872	0.06349206349206349	1493.2366	0.0	1493.2366	0	1493.2366	0.0	0
25	2	1.5873015873015872	0.12698412698412698	1504.7278000000001	0.0	1504.7278000000001	0	1504.7278000000001	0.0	0
25	3	1.5873015873015872	0.19047619047619047	1509.8642	0.0	1509.8642	0	1509.8642	0.0	0
25	4	1.5873015873015872	0.25396825396825395	1498.9475	0.0	1498.9475	0	1498.9475	0.0	0
25	5	1.5873015873015872	0.31746031746031744	1477.4726	0.0	1477.4726	0	1477.4726	0.0	0
25	6	1.5873015873015872	0.38095238095238093	1454.9244	0.0	1454.9244	0	1454.9244	0.0	0
25	7	1.5873015873015872	0.4444444444444444	1437.0353	0.0	1437.0353	0	1437.0353	0.0	0
25	8	1.5873015873015872	0.5079365079365079	1410.8618000000001	0.0	1410.8618000000001	0	1410.8618000000001	0.0	0
25	9	1.5873015873015872	0.5714285714285714	1381.8855999999998	42.50930000141008	1424.39490000141	4.250930000141008e-08	1381.8856000425092	0.0	0
25	10	1.5873015873015872	0.6349206349206349	1351.8472	74.04450001072806	1425.891700010728	7.404450001072805e-08	1351.8472000740444	0.0	0
25	11	1.5873015873015872	0.6984126984126984	1315.5661	101.85710001392249	1417.4232000139225	1.018571000139225e-07	1315.566100101857	0.0	0
25	12	1.5873015873015872	0.7619047619047619	1290.9184	0.0	1290.9184	0	1290.9184	113.39260000537143	1.1339260000537144e-07
25	13	1.5873015873015872	0.8253968253968254	1273.9404	0.0	1273.9404	0	1273.9404	133.32979999707104	1.3332979999707105e-07
25	14	1.5873015873015872	0.8888888888888888	1288.9038	0.0	1288.9038	0	1288.9038	101.80050001280208	1.0180050001280208e-07
25	15	1.5873015873015872	0.9523809523809523	1320.8602999999998	73.82050002038864	1394.6808000203885	7.382050002038863e-08	1320.8603000738203	0.0	0
25	16	1.5873015873015872	1.0158730158730158	1340.683	45.270500021083556	1385.9535000210835	4.527050002108356e-08	1340.6830000452705	0.0	0
25	17	1.5873015873015872	1.0793650793650793	1349.1353000000001	35.28780002386249	1384.4231000238626	3.528780002386249e-08	1349.1353000352879	0.0	0
25	18	1.5873015873015872	1.1428571428571428	1355.0828000000001	27.60770002512434	1382.6905000251245	2.7607700025124342e-08	1355.0828000276078	0.0	0
25	19	1.5873015873015872	1.2063492063492063	1360.6125	17.80220003094561	1378.4147000309456	1.780220003094561e-08	1360.6125000178022	0.0	0
25	20	1.5873015873015872	1.2698412698412698	1350.5917	26.62730002828955	1377.2190000282894	2.662730002828955e-08	1350.5917000266272	0.0	0
25	21	1.5873015873015872	1.3333333333333333	1348.8238000000001	31.93380002312949	1380.7576000231295	3.193380002312949e-08	1348.8238000319338	0.0	0
25	22	1.5873015873015872	1.3968253968253967	1378.6382	0.0	1378.6382	0	1378.6382	0.0	0
25	23	1.5873015873015872	1.4603174603174602	1400.5122	0.0	1400.5122	0	1400.5122	0.0	0
25	24	1.5873015873015872	1.5238095238095237	1412.6379000000002	0.0	1412.6379000000002	0	1412.6379000000002	0.0	0
25	25	1.5873015873015872	1.5873015873015872	1419.2180999999998	0.0	1419.2180999999998	0	1419.2180999999998	0.0	0
25	26	1.5873015873015872	1.6507936507936507	1417.0741	0.0	1417.0741	0	1417.0741	0.0	0
25	27	1.5873015873015872	1.7142857142857142	1410.1397000000002	0.0	1410.1397000000002	0	1410.1397000000002	0.0	0
25	28	1.5873015873015872	1.7777777777777777	1388.0967	0.0	1388.0967	0	1388.0967	0.0	0
25	29	1.5873015873015872	1.8412698412698412	1365.7116	0.0	1365.7116	0	1365.7116	0.0	0
25	30	1.5873015873015872	1.9047619047619047	1347.2049	29.148200004566302	1376.3531000045662	2.9148200004566303e-08	1347.2049000291481	0.0	0
25	31	1.5873015873015872	1.9682539682539681	1326.6444999999999	45.50559999986912	1372.150099999869	4.550559999986912e-08	1326.6445000455055	0.0	0
25	32	1.5873015873015872	2.0317460317460316	1295.5697	72.8494000068626	1368.4191000068627	7.28494000068626e-08	1295.5697000728494	0.0	0
25	33	1.5873015873015872	2.095238095238095	1292.2232999999999	72.99100001870754	1365.2143000187075	7.299100001870754e-08	1292.223300072991	0.0	0
25	34	1.5873015873015872	2.1587301587301586	1313.0987	54.08080002406271	1367.1795000240627	5.408080002406271e-08	1313.0987000540808	0.0	0
25	35	1.5873015873015872	2.2222222222222223	1338.2039	22.402699997116166	1360.606599997116	2.2402699997116166e-08	1338.2039000224026	0.0	0
25	36	1.5873015873015872	2.2857142857142856	1345.0119	17.40020000383199	1362.412100003832	1.740020000383199e-08	1345.0119000174002	0.0	0
25	37	1.5873015873015872	2.349206349206349	1340.8164	0.0	1340.8164	0	1340.8164	18.489599993175386	1.8489599993175386e-08
25	38	1.5873015873015872	2.4126984126984126	1360.7992	0.0	1360.7992	0	1360.7992	0.0	0
25	39	1.5873015873015872	2.4761904761904763	1371.068	0.0	1371.068	0	1371.068	0.0	0
25	40	1.5873015873015872	2.5396825396825395	1369.8937	0.0	1369.8937	0	1369.8937	0.0	0
25	41	1.5873015873015872	2.603174603174603	1360.4929	0.0	1360.4929	0	1360.4929	0.0	0
25	42	1.5873015873015872	2.6666666666666665	1331.3272	32.561700026531476	1363.8889000265315	3.2561700026531475e-08	1331.3272000325617	0.0	0
25	43	1.5873015873015872	2.7301587301587302	1310.6378	35.159500028437485	1345.7973000284373	3.515950002843749e-08	1310.6378000351594	0.0	0
25	44	1.5873015873015872	2.7936507936507935	1296.3458	24.309900030725462	1320.6557000307255	2.4309900030725464e-08	1296.34580002431	0.0	0
25	45	1.5873015873015872	2.8571428571428568	1275.6152	28.176600029274056	1303.791800029274	2.8176600029274057e-08	1275.6152000281766	0.0	0
25	46	1.5873015873015872	2.9206349206349205	1255.1832	36.74610002948327	1291.9293000294833	3.6746100029483274e-08	1255.183200036746	0.0	0
25	47	1.5873015873015872	2.984126984126984	1223.9495	54.07340003623362	1278.0229000362335	5.407340003623362e-08	1223.9495000540733	0.0	0
25	48	1.5873015873015872	3.0476190476190474	1202.4541000000002	63.48290003377104	1265.9370000337713	6.348290003377104e-08	1202.454100063483	0.0	0
25	49	1.5873015873015872	3.1111111111111107	1182.1312	77.50900001979055	1259.6402000197907	7.750900001979055e-08	1182.131200077509	0.0	0
25	50	1.5873015873015872	3.1746031746031744	1167.7255	74.57240002609967	1242.2979000260998	7.457240002609968e-08	1167.7255000745724	0.0	0
25	51	1.5873015873015872	3.238095238095238	1168.5521999999999	69.44630002449577	1237.9985000244956	6.944630002449577e-08	1168.5522000694461	0.0	0
25	52	1.5873015873015872	3.3015873015873014	1164.2201	62.8720000237236	1227.0921000237236	6.28720000237236e-08	1164.220100062872	0.0	0
25	53	1.5873015873015872	3.3650793650793647	1161.6207	62.63310002934668	1224.2538000293466	6.263310002934668e-08	1161.620700062633	0.0	0
25	54	1.5873015873015872	3.4285714285714284	1150.5153	65.57730002268376	1216.0926000226839	6.557730002268376e-08	1150.5153000655773	0.0	0
25	55	1.5873015873015872	3.492063492063492	1129.8041	78.41300001527325	1208.2171000152732	7.841300001527325e-08	1129.804100078413	0.0	0
25	56	1.5873015873015872	3.5555555555555554	1115.9573	82.12670000681173	1198.0840000068117	8.212670000681173e-08	1115.9573000821267	0.0	0
25	57	1.5873015873015872	3.6190476190476186	1105.3185	78.23970002435003	1183.55820002435	7.823970002435003e-08	1105.3185000782398	0.0	0
25	58	1.5873015873015872	3.6825396825396823	1080.0177	96.95030000819537	1176.9680000081955	9.695030000819537e-08	1080.0177000969504	0.0	0
25	59	1.5873015873015872	3.746031746031746	1064.1626999999999	108.31420001682855	1172.4769000168285	1.0831420001682856e-07	1064.162700108314	0.0	0
25	60	1.5873015873015872	3.8095238095238093	1086.2841	83.41910002439427	1169.7032000243944	8.341910002439426e-08	1086.2841000834192	0.0	0
25	61	1.5873015873015872	3.8730158730158726	1125.8171	35.101300033646275	1160.9184000336463	3.5101300033646274e-08	1125.8171000351012	0.0	0
25	62	1.5873015873015872	3.9365079365079363	1131.3894	24.84050003213872	1156.2299000321386	2.484050003213872e-08	1131.3894000248406	0.0	0
25	63	1.5873015873015872	4.0	1126.6325000000002	22.08770001879183	1148.720200018792	2.208770001879183e-08	1126.632500022088	0.0	0
26	0	1.6507936507936507	0.0	1460.0625	0.0	1460.0625	0	1460.0625	0.0	0
26	1	1.6507936507936507	0.06349206349206349	1474.1847	0.0	1474.1847	0	1474.1847	15.157199993195476	1.5157199993195476e-08
26	2	1.6507936507936507	0.12698412698412698	1484.0991000000001	0.0	1484.0991000000001	0	1484.0991000000001	0.0	0
26	3	1.6507936507936507	0.19047619047619047	1480.445	0.0	1480.445	0	1480.445	0.0	0
26	4	1.6507936507936507	0.25396825396825395	1472.5217	0.0	1472.5217	0	1472.5217	0.0	0
26	5	1.6507936507936507	0.31746031746031744	1450.7427	0.0	1450.7427	0	1450.7427	0.0	0
26	6	1.6507936507936507	0.38095238095238093	1435.6906000000001	0.0	1435.6906000000001	0	1435.6906000000001	14.813200006961598	1.4813200006961598e-08
26	7	1.6507936507936507	0.4444444444444444	1413.5426	26.15569999591515	1439.6982999959152	2.615569999591515e-08	1413.5426000261557	0.0	0
26	8	1.6507936507936507	0.5079365079365079	1389.7115000000001	42.19670002744788	1431.908200027448	4.2196700027447885e-08	1389.7115000421968	0.0	0
26	9	1.6507936507936507	0.5714285714285714	1356.0148	70.22460002564144	1426.2394000256413	7.022460002564143e-08	1356.0148000702245	0.0	0
26	10	1.6507936507936507	0.6349206349206349	1324.0731	81.57920002021312	1405.6523000202133	8.157920002021312e-08	1324.0731000815792	0.0	0
26	11	1.6507936507936507	0.6984126984126984	1289.5409	0.0	1289.5409	0	1289.5409	111.65620001099833	1.1165620001099833e-07
26	12	1.6507936507936507	0.7619047619047619	1252.7673	0.0	1252.7673	0	1252.7673	138.61359999951213	1.3861359999951214e-07
26	13	1.6507936507936507	0.8253968253968254	1246.3345	0.0	1246.3345	0	1246.3345	157.74499999311448	1.5774499999311448e-07
26	14	1.6507936507936507	0.8888888888888888	1284.0826	392.86260001117984	1676.9452000111798	3.928626000111798e-07	1284.0826003928626	0.0	0
26	15	1.6507936507936507	0.9523809523809523	1310.7438	79.03370001707358	1389.7775000170736	7.903370001707358e-08	1310.7438000790337	0.0	0
26	16	1.6507936507936507	1.0158730158730158	1325.0105	54.960600014856325	1379.9711000148563	5.4960600014856326e-08	1325.0105000549606	0.0	0
26	17	1.6507936507936507	1.0793650793650793	1351.4325000000001	32.51690001884907	1383.9494000188492	3.251690001884907e-08	1351.432500032517	0.0	0
26	18	1.6507936507936507	1.1428571428571428	1372.4118	13.907800015272445	1386.3196000152725	1.3907800015272444e-08	1372.4118000139079	0.0	0
26	19	1.6507936507936507	1.2063492063492063	1364.7649999999999	21.289700020045313	1386.0547000200452	2.1289700020045314e-08	1364.7650000212896	0.0	0
26	20	1.6507936507936507	1.2698412698412698	1348.2156	36.90499999773836	1385.1205999977383	3.690499999773836e-08	1348.215600036905	0.0	0
26	21	1.6507936507936507	1.3333333333333333	1331.4243	0.0	1331.4243	0	1331.4243	24.98769997030756	2.498769997030756e-08
26	22	1.6507936507936507	1.3968253968253967	1358.9829	0.0	1358.9829	0	1358.9829	0.0	0
26	23	1.6507936507936507	1.4603174603174602	1380.4080999999999	0.0	1380.4080999999999	0	1380.4080999999999	0.0	0
26	24	1.6507936507936507	1.5238095238095237	1391.5856	0.0	1391.5856	0	1391.5856	0.0	0
26	25	1.6507936507936507	1.5873015873015872	1392.4715999999999	0.0	1392.4715999999999	0	1392.4715999999999	0.0	0
26	26	1.6507936507936507	1.6507936507936507	1386.4633000000001	21.821900000740026	1408.2852000007401	2.1821900000740025e-08	1386.463300021822	0.0	0
26	27	1.6507936507936507	1.7142857142857142	1382.0093	19.08909999862917	1401.098399998629	1.908909999862917e-08	1382.009300019089	0.0	0
26	28	1.6507936507936507	1.7777777777777777	1366.4937	21.145100002376406	1387.6388000023765	2.1145100002376404e-08	1366.493700021145	0.0	0
26	29	1.6507936507936507	1.8412698412698412	1345.2504	34.35420001295141	1379.6046000129513	3.435420001295141e-08	1345.250400034354	0.0	0
26	30	1.6507936507936507	1.9047619047619047	1326.9216	44.65120001258137	1371.5728000125812	4.465120001258137e-08	1326.921600044651	0.0	0
26	31	1.6507936507936507	1.9682539682539681	1302.9930000000002	75.48540001395793	1378.478400013958	7.548540001395792e-08	1302.9930000754855	0.0	0
26	32	1.6507936507936507	2.0317460317460316	1272.3156	86.1214000154019	1358.4370000154017	8.612140001540191e-08	1272.3156000861213	0.0	0
26	33	1.6507936507936507	2.095238095238095	1271.9715	92.76030002149007	1364.7318000214902	9.276030002149007e-08	1271.9715000927604	0.0	0
26	34	1.6507936507936507	2.1587301587301586	1308.7060000000001	48.882400011131075	1357.5884000111312	4.8882400011131074e-08	1308.7060000488825	0.0	0
26	35	1.6507936507936507	2.2222222222222223	1334.0882000000001	21.328800004029507	1355.4170000040297	2.1328800004029506e-08	1334.088200021329	0.0	0
26	36	1.6507936507936507	2.2857142857142856	1344.4931	0.0	1344.4931	0	1344.4931	14.910000005233929	1.4910000005233928e-08
26	37	1.6507936507936507	2.349206349206349	1351.1601	0.0	1351.1601	0	1351.1601	12.955800008434615	1.2955800008434615e-08
26	38	1.6507936507936507	2.4126984126984126	1348.3036	0.0	1348.3036	0	1348.3036	14.312700008360283	1.4312700008360282e-08
26	39	1.6507936507936507	2.4761904761904763	1353.8943	0.0	1353.8943	0	1353.8943	0.0	0
26	40	1.6507936507936507	2.5396825396825395	1364.049	0.0	1364.049	0	1364.049	0.0	0
26	41	1.6507936507936507	2.603174603174603	1355.9404	0.0	1355.9404	0	1355.9404	12.285500004620538	1.2285500004620538e-08
26	42	1.6507936507936507	2.6666666666666665	1329.0157000000002	30.680200034871113	1359.6959000348713	3.0680200034871114e-08	1329.0157000306804	0.0	0
26	43	1.6507936507936507	2.7301587301587302	1309.1226	29.421700026439698	1338.5443000264397	2.9421700026439697e-08	1309.1226000294216	0.0	0
26	44	1.6507936507936507	2.7936507936507935	1291.2797	32.30000001958318	1323.5797000195832	3.230000001958318e-08	1291.2797000323	0.0	0
26	45	1.6507936507936507	2.8571428571428568	1269.8242	35.83750001959081	1305.6617000195909	3.583750001959081e-08	1269.8242000358375	0.0	0
26	46	1.6507936507936507	2.9206349206349205	1249.0646	40.85060004295057	1289.9152000429506	4.085060004295057e-08	1249.0646000408506	0.0	0
26	47	1.6507936507936507	2.984126984126984	1222.7067	53.30960001820051	1276.0163000182006	5.330960001820051e-08	1222.7067000533095	0.0	0
26	48	1.6507936507936507	3.0476190476190474	1209.0683999999999	57.567600037479835	1266.6360000374798	5.756760003747983e-08	1209.0684000575675	0.0	0
26	49	1.6507936507936507	3.1111111111111107	1189.5827	67.05070002714616	1256.633400027146	6.705070002714617e-08	1189.5827000670506	0.0	0
26	50	1.6507936507936507	3.1746031746031744	1173.1991	64.3485000308899	1237.54760003089	6.434850003088989e-08	1173.1991000643486	0.0	0
26	51	1.6507936507936507	3.238095238095238	1174.0274	57.70650003231109	1231.733900032311	5.770650003231109e-08	1174.0274000577065	0.0	0
26	52	1.6507936507936507	3.3015873015873014	1169.7678	46.068600031885914	1215.836400031886	4.606860003188591e-08	1169.7678000460687	0.0	0
26	53	1.6507936507936507	3.3650793650793647	1163.8572	47.57660003307011	1211.43380003307	4.7576600033070107e-08	1163.8572000475765	0.0	0
26	54	1.6507936507936507	3.4285714285714284	1142.8554000000001	67.61020001325616	1210.4656000132563	6.761020001325616e-08	1142.8554000676104	0.0	0
26	55	1.6507936507936507	3.492063492063492	1129.544	72.33980002493989	1201.88380002494	7.233980002493989e-08	1129.54400007234	0.0	0
26	56	1.6507936507936507	3.5555555555555554	1104.8335	90.49010002307638	1195.3236000230763	9.049010002307638e-08	1104.8335000904901	0.0	0
26	57	1.6507936507936507	3.6190476190476186	1083.1582	103.23060001372949	1186.3888000137295	1.0323060001372949e-07	1083.1582001032307	0.0	0
26	58	1.6507936507936507	3.6825396825396823	1064.5919999999999	112.8055000097898	1177.3975000097896	1.1280550000978979e-07	1064.5920001128054	0.0	0
26	59	1.6507936507936507	3.746031746031746	1064.6891	103.65260001574822	1168.3417000157483	1.0365260001574822e-07	1064.6891001036527	0.0	0
26	60	1.6507936507936507	3.8095238095238093	1105.8644	55.85090002698075	1161.7153000269807	5.5850900026980755e-08	1105.8644000558509	0.0	0
26	61	1.6507936507936507	3.8730158730158726	1136.1224	20.882000024125887	1157.004400024126	2.0882000024125885e-08	1136.122400020882	0.0	0
26	62	1.6507936507936507	3.9365079365079363	1137.4964	0.0	1137.4964	0	1137.4964	0.0	0
26	63	1.6507936507936507	4.0	1135.0669	13.77040002493607	1148.8373000249362	1.377040002493607e-08	1135.0669000137705	0.0	0
27	0	1.7142857142857142	0.0	1427.9592	0.0	1427.9592	0	1427.9592	13.85339999957644	1.385339999957644e-08
27	1	1.7142857142857142	0.06349206349206349	1442.6184	0.0	1442.6184	0	1442.6184	15.692499996910094	1.5692499996910093e-08
27	2	1.7142857142857142	0.12698412698412698	1448.7913999999998	0.0	1448.7913999999998	0	1448.7913999999998	14.734499989140017	1.4734499989140017e-08
27	3	1.7142857142857142	0.19047619047619047	1445.0054	0.0	1445.0054	0	1445.0054	0.0	0
27	4	1.7142857142857142	0.25396825396825395	1429.14	0.0	1429.14	0	1429.14	0.0	0
27	5	1.7142857142857142	0.31746031746031744	1414.4616	0.0	1414.4616	0	1414.4616	0.0	0
27	6	1.7142857142857142	0.38095238095238093	1393.4216000000001	37.423899998190116	1430.8454999981902	3.7423899998190115e-08	1393.421600037424	0.0	0
27	7	1.7142857142857142	0.4444444444444444	1375.9072	47.20260001525982	1423.10980001526	4.7202600015259815e-08	1375.9072000472027	0.0	0
27	8	1.7142857142857142	0.5079365079365079	1348.9637	59.104899994418844	1408.068599994419	5.910489999441884e-08	1348.963700059105	0.0	0
27	9	1.7142857142857142	0.5714285714285714	1323.0845	87.241900015718	1410.326400015718	8.724190001571801e-08	1323.0845000872418	0.0	0
27	10	1.7142857142857142	0.6349206349206349	1283.4789	122.76339999450732	1406.2422999945074	1.2276339999450733e-07	1283.4789001227634	0.0	0
27	11	1.7142857142857142	0.6984126984126984	1251.0689	0.0	1251.0689	0	1251.0689	147.64660000371327	1.4764660000371326e-07
27	12	1.7142857142857142	0.7619047619047619	1204.4641000000001	0.0	1204.4641000000001	0	1204.4641000000001	184.54259998240815	1.8454259998240815e-07
27	13	1.7142857142857142	0.8253968253968254	1224.7459999999999	0.0	1224.7459999999999	0	1224.7459999999999	154.9386000024959	1.549386000024959e-07
27	14	1.7142857142857142	0.8888888888888888	1261.6865	122.58600000804354	1384.2725000080436	1.2258600000804354e-07	1261.686500122586	0.0	0
27	15	1.7142857142857142	0.9523809523809523	1285.7705999999998	0.0	1285.7705999999998	0	1285.7705999999998	94.59700001216481	9.459700001216482e-08
27	16	1.7142857142857142	1.0158730158730158	1324.5683	54.47870001852366	1379.0470000185235	5.447870001852366e-08	1324.5683000544786	0.0	0
27	17	1.7142857142857142	1.0793650793650793	1360.7796	13.91320003127872	1374.6928000312787	1.391320003127872e-08	1360.7796000139133	0.0	0
27	18	1.7142857142857142	1.1428571428571428	1373.1606000000002	0.0	1373.1606000000002	0	1373.1606000000002	0.0	0
27	19	1.7142857142857142	1.2063492063492063	1367.7554	18.361800019758416	1386.1172000197585	1.8361800019758415e-08	1367.7554000183618	0.0	0
27	20	1.7142857142857142	1.2698412698412698	1358.8403	27.401300027317344	1386.2416000273174	2.7401300027317343e-08	1358.8403000274013	0.0	0
27	21	1.7142857142857142	1.3333333333333333	1336.389	38.91230002060968	1375.3013000206097	3.8912300020609676e-08	1336.3890000389122	0.0	0
27	22	1.7142857142857142	1.3968253968253967	1332.7779	44.68570002278867	1377.4636000227888	4.468570002278867e-08	1332.7779000446858	0.0	0
27	23	1.7142857142857142	1.4603174603174602	1357.7142	22.187500002701366	1379.9017000027013	2.2187500002701366e-08	1357.7142000221875	0.0	0
27	24	1.7142857142857142	1.5238095238095237	1384.7412	0.0	1384.7412	0	1384.7412	0.0	0
27	25	1.7142857142857142	1.5873015873015872	1387.3189	0.0	1387.3189	0	1387.3189	0.0	0
27	26	1.7142857142857142	1.6507936507936507	1388.2576999999999	0.0	1388.2576999999999	0	1388.2576999999999	14.083800004421976	1.4083800004421977e-08
27	27	1.7142857142857142	1.7142857142857142	1357.6212	38.985400013926366	1396.6066000139265	3.898540001392637e-08	1357.6212000389855	0.0	0
27	28	1.7142857142857142	1.7777777777777777	1348.2356	30.77960002494984	1379.0152000249498	3.077960002494984e-08	1348.2356000307796	0.0	0
27	29	1.7142857142857142	1.8412698412698412	1329.9488999999999	42.025199991435564	1371.9740999914354	4.202519999143556e-08	1329.9489000420251	0.0	0
27	30	1.7142857142857142	1.9047619047619047	1309.5793999999999	51.72409999884464	1361.3034999988445	5.1724099998844646e-08	1309.579400051724	0.0	0
27	31	1.7142857142857142	1.9682539682539681	1292.6489000000001	0.0	1292.6489000000001	0	1292.6489000000001	69.97489998711926	6.997489998711926e-08
27	32	1.7142857142857142	2.0317460317460316	1273.6407	82.0418999896089	1355.682599989609	8.20418999896089e-08	1273.6407000820418	0.0	0
27	33	1.7142857142857142	2.095238095238095	1259.9846	85.06669998152883	1345.051299981529	8.506669998152883e-08	1259.9846000850666	0.0	0
27	34	1.7142857142857142	2.1587301587301586	1298.5176000000001	0.0	1298.5176000000001	0	1298.5176000000001	48.797399986409694	4.879739998640969e-08
27	35	1.7142857142857142	2.2222222222222223	1322.1759	32.79839999028251	1354.9742999902824	3.279839999028251e-08	1322.1759000327984	0.0	0
27	36	1.7142857142857142	2.2857142857142856	1344.3744000000002	0.0	1344.3744000000002	0	1344.3744000000002	13.724500004562383	1.3724500004562384e-08
27	37	1.7142857142857142	2.349206349206349	1353.0625	0.0	1353.0625	0	1353.0625	0.0	0
27	38	1.7142857142857142	2.4126984126984126	1353.5828	0.0	1353.5828	0	1353.5828	0.0	0
27	39	1.7142857142857142	2.4761904761904763	1358.4684	0.0	1358.4684	0	1358.4684	0.0	0
27	40	1.7142857142857142	2.5396825396825395	1354.0071	0.0	1354.0071	0	1354.0071	0.0	0
27	41	1.7142857142857142	2.603174603174603	1350.8810999999998	0.0	1350.8810999999998	0	1350.8810999999998	8.727299997008783	8.727299997008783e-09
27	42	1.7142857142857142	2.6666666666666665	1330.814	17.86020001968179	1348.6742000196818	1.786020001968179e-08	1330.8140000178603	0.0	0
27	43	1.7142857142857142	2.7301587301587302	1312.2271	25.171700013554467	1337.3988000135546	2.517170001355447e-08	1312.2271000251717	0.0	0
27	44	1.7142857142857142	2.7936507936507935	1290.2676	32.66110001559926	1322.9287000155991	3.266110001559926e-08	1290.267600032661	0.0	0
27	45	1.7142857142857142	2.8571428571428568	1271.0011	34.28930000748404	1305.290400007484	3.428930000748404e-08	1271.0011000342893	0.0	0
27	46	1.7142857142857142	2.9206349206349205	1243.5826	42.440199989933355	1286.0227999899332	4.2440199989933357e-08	1243.5826000424402	0.0	0
27	47	1.7142857142857142	2.984126984126984	1227.6325000000002	41.15260001067485	1268.785100010675	4.1152600010674855e-08	1227.6325000411528	0.0	0
27	48	1.7142857142857142	3.0476190476190474	1213.2941	44.1639999924963	1257.4580999924963	4.41639999924963e-08	1213.294100044164	0.0	0
27	49	1.7142857142857142	3.1111111111111107	1192.0597	58.03100001421731	1250.0907000142174	5.8031000014217314e-08	1192.059700058031	0.0	0
27	50	1.7142857142857142	3.1746031746031744	1173.6488000000002	65.57550001541513	1239.2243000154153	6.557550001541513e-08	1173.6488000655756	0.0	0
27	51	1.7142857142857142	3.238095238095238	1177.5662	54.96920001159855	1232.5354000115985	5.496920001159855e-08	1177.5662000549692	0.0	0
27	52	1.7142857142857142	3.3015873015873014	1171.293	44.34560001816618	1215.638600018166	4.434560001816618e-08	1171.2930000443455	0.0	0
27	53	1.7142857142857142	3.3650793650793647	1161.7351	49.79030001625861	1211.5254000162588	4.979030001625861e-08	1161.7351000497904	0.0	0
27	54	1.7142857142857142	3.4285714285714284	1151.3835	51.401200019265666	1202.7847000192655	5.140120001926567e-08	1151.3835000514011	0.0	0
27	55	1.7142857142857142	3.492063492063492	1133.4889	0.0	1133.4889	0	1133.4889	66.77759996997294	6.677759996997294e-08
27	56	1.7142857142857142	3.5555555555555554	1106.1426999999999	82.20919999841895	1188.3518999984187	8.220919999841895e-08	1106.142700082209	0.0	0
27	57	1.7142857142857142	3.6190476190476186	1084.5224	95.2987000230005	1179.8211000230006	9.52987000230005e-08	1084.5224000952987	0.0	0
27	58	1.7142857142857142	3.6825396825396823	1080.2007	93.96220001785463	1174.1629000178548	9.396220001785462e-08	1080.2007000939623	0.0	0
27	59	1.7142857142857142	3.746031746031746	1103.7562	48.62000003249706	1152.376200032497	4.862000003249706e-08	1103.75620004862	0.0	0
27	60	1.7142857142857142	3.8095238095238093	1123.0356000000002	31.607000038464886	1154.642600038465	3.1607000038464884e-08	1123.0356000316071	0.0	0
27	61	1.7142857142857142	3.8730158730158726	1138.9322	15.301200018091949	1154.233400018092	1.530120001809195e-08	1138.932200015301	0.0	0
27	62	1.7142857142857142	3.9365079365079363	1145.4317	0.0	1145.4317	0	1145.4317	12.313900009545984	1.2313900009545983e-08
27	63	1.7142857142857142	4.0	1141.2374	0.0	1141.2374	0	1141.2374	14.343400006076383	1.4343400006076383e-08
28	0	1.7777777777777777	0.0	1411.6536	19.079600026895143	1430.7332000268952	1.9079600026895143e-08	1411.6536000190797	0.0	0
28	1	1.7777777777777777	0.06349206349206349	1422.5525	0.0	1422.5525	0	1422.5525	14.997100005796879	1.499710000579688e-08
28	2	1.7777777777777777	0.12698412698412698	1422.9101	0.0	1422.9101	0	1422.9101	13.73930000311018	1.373930000311018e-08
28	3	1.7777777777777777	0.19047619047619047	1414.1333	21.9522000075535	1436.0855000075535	2.19522000075535e-08	1414.1333000219522	0.0	0
28	4	1.7777777777777777	0.25396825396825395	1393.6028000000001	39.429999997300776	1433.0327999973008	3.9429999997300774e-08	1393.6028000394301	0.0	0
28	5	1.7777777777777777	0.31746031746031744	1382.5636	48.46359998985594	1431.027199989856	4.846359998985594e-08	1382.5636000484635	0.0	0
28	6	1.7777777777777777	0.38095238095238093	1359.5261	67.6171000094574	1427.1432000094574	6.76171000094574e-08	1359.526100067617	0.0	0
28	7	1.7777777777777777	0.4444444444444444	1335.8592	86.72530000764449	1422.5845000076447	8.672530000764449e-08	1335.8592000867254	0.0	0
28	8	1.7777777777777777	0.5079365079365079	1315.721	98.63190001120319	1414.3529000112032	9.863190001120319e-08	1315.721000098632	0.0	0
28	9	1.7777777777777777	0.5714285714285714	1284.9521	115.3487000025823	1400.3008000025823	1.153487000025823e-07	1284.9521001153487	0.0	0
28	10	1.7777777777777777	0.6349206349206349	1256.72	0.0	1256.72	0	1256.72	148.3680999991604	1.483680999991604e-07
28	11	1.7777777777777777	0.6984126984126984	1224.3113	0.0	1224.3113	0	1224.3113	176.7774999966665	1.767774999966665e-07
28	12	1.7777777777777777	0.7619047619047619	1189.1808999999998	0.0	1189.1808999999998	0	1189.1808999999998	204.16379998750924	2.0416379998750925e-07
28	13	1.7777777777777777	0.8253968253968254	1207.7833	0.0	1207.7833	0	1207.7833	185.92159999923572	1.8592159999923573e-07
28	14	1.7777777777777777	0.8888888888888888	1241.0277999999998	0.0	1241.0277999999998	0	1241.0277999999998	144.82859998863833	1.4482859998863833e-07
28	15	1.7777777777777777	0.9523809523809523	1289.7033000000001	0.0	1289.7033000000001	0	1289.7033000000001	99.23859999916151	9.923859999916151e-08
28	16	1.7777777777777777	1.0158730158730158	1338.2612000000001	43.375800004802116	1381.6370000048023	4.3375800004802114e-08	1338.261200043376	0.0	0
28	17	1.7777777777777777	1.0793650793650793	1363.5936	0.0	1363.5936	0	1363.5936	0.0	0
28	18	1.7777777777777777	1.1428571428571428	1374.5278	0.0	1374.5278	0	1374.5278	0.0	0
28	19	1.7777777777777777	1.2063492063492063	1369.5842	0.0	1369.5842	0	1369.5842	13.844799996449114	1.3844799996449114e-08
28	20	1.7777777777777777	1.2698412698412698	1362.401	23.857600019368885	1386.258600019369	2.3857600019368883e-08	1362.4010000238577	0.0	0
28	21	1.7777777777777777	1.3333333333333333	1343.599	32.31120000477314	1375.910200004773	3.231120000477314e-08	1343.599000032311	0.0	0
28	22	1.7777777777777777	1.3968253968253967	1322.9080000000001	27.1115999876614	1350.0195999876614	2.71115999876614e-08	1322.9080000271117	0.0	0
28	23	1.7777777777777777	1.4603174603174602	1349.2856	0.0	1349.2856	0	1349.2856	0.0	0
28	24	1.7777777777777777	1.5238095238095237	1373.5109	0.0	1373.5109	0	1373.5109	0.0	0
28	25	1.7777777777777777	1.5873015873015872	1381.6605	0.0	1381.6605	0	1381.6605	0.0	0
28	26	1.7777777777777777	1.6507936507936507	1382.4649	0.0	1382.4649	0	1382.4649	0.0	0
28	27	1.7777777777777777	1.7142857142857142	1359.1834	30.98400000700235	1390.1674000070022	3.098400000700235e-08	1359.1834000309839	0.0	0
28	28	1.7777777777777777	1.7777777777777777	1342.6245	35.33340002433581	1377.9579000243357	3.533340002433581e-08	1342.6245000353333	0.0	0
28	29	1.7777777777777777	1.8412698412698412	1330.9970999999998	30.75000001613225	1361.747100016132	3.075000001613225e-08	1330.9971000307498	0.0	0
28	30	1.7777777777777777	1.9047619047619047	1319.8973999999998	35.00640002371369	1354.9038000237135	3.500640002371369e-08	1319.8974000350063	0.0	0
28	31	1.7777777777777777	1.9682539682539681	1289.4059	58.43960001710868	1347.8455000171086	5.843960001710868e-08	1289.4059000584396	0.0	0
28	32	1.7777777777777777	2.0317460317460316	1268.9488000000001	81.29890001456803	1350.2477000145682	8.129890001456804e-08	1268.948800081299	0.0	0
28	33	1.7777777777777777	2.095238095238095	1251.1268	100.71429999932904	1351.8410999993291	1.0071429999932904e-07	1251.1268001007143	0.0	0
28	34	1.7777777777777777	2.1587301587301586	1281.6574	65.82020001158925	1347.4776000115894	6.582020001158925e-08	1281.6574000658202	0.0	0
28	35	1.7777777777777777	2.2222222222222223	1308.0	40.602199994866595	1348.6021999948666	4.0602199994866596e-08	1308.0000000406021	0.0	0
28	36	1.7777777777777777	2.2857142857142856	1333.8326	17.70240000692838	1351.5350000069284	1.770240000692838e-08	1333.8326000177024	0.0	0
28	37	1.7777777777777777	2.349206349206349	1352.2272	0.0	1352.2272	0	1352.2272	0.0	0
28	38	1.7777777777777777	2.4126984126984126	1362.1723	0.0	1362.1723	0	1362.1723	0.0	0
28	39	1.7777777777777777	2.4761904761904763	1373.7332999999999	0.0	1373.7332999999999	0	1373.7332999999999	0.0	0
28	40	1.7777777777777777	2.5396825396825395	1361.4663	20.559300024537492	1382.0256000245377	2.055930002453749e-08	1361.4663000205594	0.0	0
28	41	1.7777777777777777	2.603174603174603	1342.31	35.32120001984882	1377.6312000198488	3.5321200019848814e-08	1342.310000035321	0.0	0
28	42	1.7777777777777777	2.6666666666666665	1335.1745999999998	23.212100031541976	1358.3867000315417	2.3212100031541977e-08	1335.174600023212	0.0	0
28	43	1.7777777777777777	2.7301587301587302	1309.6971999999998	25.931900007621337	1335.6291000076212	2.5931900007621336e-08	1309.6972000259318	0.0	0
28	44	1.7777777777777777	2.7936507936507935	1288.0034	29.313500013237782	1317.3169000132377	2.931350001323778e-08	1288.0034000293135	0.0	0
28	45	1.7777777777777777	2.8571428571428568	1266.161	35.62950000459714	1301.790500004597	3.562950000459714e-08	1266.1610000356295	0.0	0
28	46	1.7777777777777777	2.9206349206349205	1246.4996	38.68330001986084	1285.1829000198609	3.868330001986084e-08	1246.4996000386834	0.0	0
28	47	1.7777777777777777	2.984126984126984	1228.4422	44.3540000264354	1272.7962000264354	4.43540000264354e-08	1228.442200044354	0.0	0
28	48	1.7777777777777777	3.0476190476190474	1210.3035	48.47060002512285	1258.7741000251228	4.847060002512285e-08	1210.3035000484706	0.0	0
28	49	1.7777777777777777	3.1111111111111107	1182.3015	60.34750001460754	1242.6490000146075	6.034750001460754e-08	1182.3015000603475	0.0	0
28	50	1.7777777777777777	3.1746031746031744	1163.4386	0.0	1163.4386	0	1163.4386	70.80350000785842	7.080350000785842e-08
28	51	1.7777777777777777	3.238095238095238	1171.1631	61.50830000510501	1232.671400005105	6.150830000510501e-08	1171.1631000615082	0.0	0
28	52	1.7777777777777777	3.3015873015873014	1168.9212	49.50070001111173	1218.4219000111118	4.9500700011111734e-08	1168.9212000495006	0.0	0
28	53	1.7777777777777777	3.3650793650793647	1156.9969	55.506000003186784	1212.5029000031868	5.5506000003186784e-08	1156.996900055506	0.0	0
28	54	1.7777777777777777	3.4285714285714284	1142.7015999999999	57.4378000043913	1200.139400004391	5.74378000043913e-08	1142.7016000574376	0.0	0
28	55	1.7777777777777777	3.492063492063492	1120.4822	0.0	1120.4822	0	1120.4822	74.58949999953126	7.458949999953125e-08
28	56	1.7777777777777777	3.5555555555555554	1100.2321	0.0	1100.2321	0	1100.2321	95.6528999947525	9.56528999947525e-08
28	57	1.7777777777777777	3.6190476190476186	1078.4814999999999	0.0	1078.4814999999999	0	1078.4814999999999	107.89069999030411	1.0789069999030411e-07
28	58	1.7777777777777777	3.6825396825396823	1111.4846	61.7072000030669	1173.1918000030669	6.17072000030669e-08	1111.4846000617072	0.0	0
28	59	1.7777777777777777	3.746031746031746	1120.3915	51.310300014211045	1171.701800014211	5.1310300014211046e-08	1120.3915000513102	0.0	0
28	60	1.7777777777777777	3.8095238095238093	1118.2294000000002	44.74940001142269	1162.978800011423	4.474940001142269e-08	1118.2294000447496	0.0	0
28	61	1.7777777777777777	3.8730158730158726	1133.5994	18.554600018707543	1152.1540000187076	1.8554600018707544e-08	1133.5994000185547	0.0	0
28	62	1.7777777777777777	3.9365079365079363	1141.2176000000002	0.0	1141.2176000000002	0	1141.2176000000002	0.0	0
28	63	1.7777777777777777	4.0	1140.6339	0.0	1140.6339	0	1140.6339	0.0	0
29	0	1.8412698412698412	0.0	1417.638	0.0	1417.638	0	1417.638	13.95690000181025	1.395690000181025e-08
29	1	1.8412698412698412	0.06349206349206349	1428.3013999999998	0.0	1428.3013999999998	0	1428.3013999999998	0.0	0
29	2	1.8412698412698412	0.12698412698412698	1431.3623	721.3397999938695	2152.7020999938695	7.213397999938695e-07	1431.3623007213398	0.0	0
29	3	1.8412698412698412	0.19047619047619047	1415.4199999999998	30.482900011683935	1445.9029000116839	3.0482900011683936e-08	1415.4200000304827	0.0	0
29	4	1.8412698412698412	0.25396825396825395	1396.4615999999999	42.400399999953294	1438.8619999999532	4.240039999995329e-08	1396.4616000424003	0.0	0
29	5	1.8412698412698412	0.31746031746031744	1382.6952	45.88680001340559	1428.5820000134056	4.588680001340559e-08	1382.6952000458868	0.0	0
29	6	1.8412698412698412	0.38095238095238093	1358.693	62.416800013887	1421.109800013887	6.2416800013887e-08	1358.6930000624168	0.0	0
29	7	1.8412698412698412	0.4444444444444444	1344.3537	1807.7055000183325	3152.0592000183324	1.8077055000183325e-06	1344.3537018077054	0.0	0
29	8	1.8412698412698412	0.5079365079365079	1324.2636	84.60210003116512	1408.865700031165	8.460210003116512e-08	1324.263600084602	0.0	0
29	9	1.8412698412698412	0.5714285714285714	1299.3544	100.21150002744162	1399.5659000274416	1.0021150002744161e-07	1299.3544001002115	0.0	0
29	10	1.8412698412698412	0.6349206349206349	1274.9624000000001	1249.8358000281419	2524.7982000281418	1.249835800028142e-06	1274.962401249836	0.0	0
29	11	1.8412698412698412	0.6984126984126984	1244.3081	150.07050002217048	1394.3786000221705	1.5007050002217049e-07	1244.3081001500705	0.0	0
29	12	1.8412698412698412	0.7619047619047619	1195.682	195.9713000690638	1391.6533000690638	1.959713000690638e-07	1195.6820001959713	0.0	0
29	13	1.8412698412698412	0.8253968253968254	1185.7528	204.1393000683315	1389.8921000683315	2.041393000683315e-07	1185.7528002041392	0.0	0
29	14	1.8412698412698412	0.8888888888888888	1238.7427	150.16040004401202	1388.903100044012	1.5016040004401203e-07	1238.7427001501603	0.0	0
29	15	1.8412698412698412	0.9523809523809523	1289.8056	90.28010003354355	1380.0857000335434	9.028010003354354e-08	1289.80560009028	0.0	0
29	16	1.8412698412698412	1.0158730158730158	1328.4524999999999	46.46860002732896	1374.9211000273287	4.646860002732896e-08	1328.4525000464685	0.0	0
29	17	1.8412698412698412	1.0793650793650793	1347.3207	27.835100028833494	1375.1558000288335	2.7835100028833494e-08	1347.320700027835	0.0	0
29	18	1.8412698412698412	1.1428571428571428	1360.1843	14.95050002286294	1375.134800022863	1.495050002286294e-08	1360.1843000149504	0.0	0
29	19	1.8412698412698412	1.2063492063492063	1363.5943	0.0	1363.5943	0	1363.5943	14.89199999737434	1.489199999737434e-08
29	20	1.8412698412698412	1.2698412698412698	1365.69	0.0	1365.69	0	1365.69	12.738800004366055	1.2738800004366056e-08
29	21	1.8412698412698412	1.3333333333333333	1342.0439999999999	32.654300018969636	1374.6983000189696	3.265430001896963e-08	1342.0440000326541	0.0	0
29	22	1.8412698412698412	1.3968253968253967	1320.7855	46.04320002700297	1366.828700027003	4.604320002700297e-08	1320.7855000460431	0.0	0
29	23	1.8412698412698412	1.4603174603174602	1334.8990000000001	27.44200003028131	1362.3410000302815	2.744200003028131e-08	1334.899000027442	0.0	0
29	24	1.8412698412698412	1.5238095238095237	1353.9316	0.0	1353.9316	0	1353.9316	14.943399991377305	1.4943399991377306e-08
29	25	1.8412698412698412	1.5873015873015872	1368.0017	0.0	1368.0017	0	1368.0017	0.0	0
29	26	1.8412698412698412	1.6507936507936507	1375.8654000000001	0.0	1375.8654000000001	0	1375.8654000000001	0.0	0
29	27	1.8412698412698412	1.7142857142857142	1370.2916	0.0	1370.2916	0	1370.2916	0.0	0
29	28	1.8412698412698412	1.7777777777777777	1345.1615	18.995100014921512	1364.1566000149214	1.8995100014921512e-08	1345.161500018995	0.0	0
29	29	1.8412698412698412	1.8412698412698412	1328.7911	23.636400013145753	1352.4275000131456	2.3636400013145752e-08	1328.7911000236363	0.0	0
29	30	1.8412698412698412	1.9047619047619047	1311.0355	32.68110001696838	1343.7166000169684	3.268110001696838e-08	1311.035500032681	0.0	0
29	31	1.8412698412698412	1.9682539682539681	1288.2592	55.75340001941155	1344.0126000194116	5.575340001941155e-08	1288.2592000557534	0.0	0
29	32	1.8412698412698412	2.0317460317460316	1270.5518	75.2123000297816	1345.7641000297815	7.52123000297816e-08	1270.5518000752122	0.0	0
29	33	1.8412698412698412	2.095238095238095	1252.4796999999999	88.30580002534816	1340.785500025348	8.830580002534816e-08	1252.4797000883057	0.0	0
29	34	1.8412698412698412	2.1587301587301586	1262.8925	81.37680003022284	1344.2693000302227	8.137680003022284e-08	1262.8925000813767	0.0	0
29	35	1.8412698412698412	2.2222222222222223	1293.5892999999999	47.804400022451794	1341.3937000224516	4.78044000224518e-08	1293.5893000478043	0.0	0
29	36	1.8412698412698412	2.2857142857142856	1322.0614999999998	26.40970002703531	1348.4712000270351	2.640970002703531e-08	1322.0615000264095	0.0	0
29	37	1.8412698412698412	2.349206349206349	1346.4651	0.0	1346.4651	0	1346.4651	0.0	0
29	38	1.8412698412698412	2.4126984126984126	1370.0062	0.0	1370.0062	0	1370.0062	0.0	0
29	39	1.8412698412698412	2.4761904761904763	1379.1584	1361.9719999823255	2741.130399982326	1.3619719999823255e-06	1379.158401361972	0.0	0
29	40	1.8412698412698412	2.5396825396825395	1366.81	0.0	1366.81	0	1366.81	0.0	0
29	41	1.8412698412698412	2.603174603174603	1352.6517	33.158600035561776	1385.8103000355616	3.3158600035561776e-08	1352.6517000331585	0.0	0
29	42	1.8412698412698412	2.6666666666666665	1336.9743	35.04830002687143	1372.0226000268715	3.504830002687143e-08	1336.9743000350484	0.0	0
29	43	1.8412698412698412	2.7301587301587302	1313.3206	37.860700018997164	1351.1813000189973	3.786070001899716e-08	1313.3206000378607	0.0	0
29	44	1.8412698412698412	2.7936507936507935	1297.0897	20.89820001812127	1317.9879000181213	2.0898200018121268e-08	1297.0897000208981	0.0	0
29	45	1.8412698412698412	2.8571428571428568	1275.6984	22.9022000231087	1298.6006000231087	2.29022000231087e-08	1275.6984000229022	0.0	0
29	46	1.8412698412698412	2.9206349206349205	1253.4383	22.118200027975494	1275.5565000279755	2.2118200027975494e-08	1253.4383000221183	0.0	0
29	47	1.8412698412698412	2.984126984126984	1225.7337	36.04259996474665	1261.7762999647466	3.604259996474665e-08	1225.7337000360426	0.0	0
29	48	1.8412698412698412	3.0476190476190474	1201.5186999999999	49.950600013042084	1251.469300013042	4.9950600013042084e-08	1201.5187000499504	0.0	0
29	49	1.8412698412698412	3.1111111111111107	1180.2219	55.54950002194271	1235.7714000219428	5.554950002194271e-08	1180.2219000555494	0.0	0
29	50	1.8412698412698412	3.1746031746031744	1158.6267	0.0	1158.6267	0	1158.6267	67.2668999990203	6.72668999990203e-08
29	51	1.8412698412698412	3.238095238095238	1150.6924999999999	0.0	1150.6924999999999	0	1150.6924999999999	65.8391999914273	6.58391999914273e-08
29	52	1.8412698412698412	3.3015873015873014	1153.6397000000002	55.23039999927789	1208.870099999278	5.523039999927789e-08	1153.6397000552306	0.0	0
29	53	1.8412698412698412	3.3650793650793647	1143.957	54.78449999313602	1198.7414999931361	5.4784499993136025e-08	1143.9570000547847	0.0	0
29	54	1.8412698412698412	3.4285714285714284	1124.5686	0.0	1124.5686	0	1124.5686	71.65289998767074	7.165289998767074e-08
29	55	1.8412698412698412	3.492063492063492	1103.268	0.0	1103.268	0	1103.268	84.92789998348213	8.492789998348213e-08
29	56	1.8412698412698412	3.5555555555555554	1093.5557000000001	84.72810003441424	1178.2838000344143	8.472810003441424e-08	1093.5557000847282	0.0	0
29	57	1.8412698412698412	3.6190476190476186	1114.5801	61.705600003388355	1176.2857000033882	6.170560000338836e-08	1114.5801000617055	0.0	0
29	58	1.8412698412698412	3.6825396825396823	1138.2281	32.741600020820584	1170.9697000208207	3.274160002082059e-08	1138.2281000327416	0.0	0
29	59	1.8412698412698412	3.746031746031746	1140.1933	19.825100028383076	1160.018400028383	1.9825100028383077e-08	1140.193300019825	0.0	0
29	60	1.8412698412698412	3.8095238095238093	1135.2918	16.41290003181623	1151.7047000318162	1.641290003181623e-08	1135.291800016413	0.0	0
29	61	1.8412698412698412	3.8730158730158726	1121.3629	26.97380001773325	1148.3367000177334	2.697380001773325e-08	1121.3629000269739	0.0	0
29	62	1.8412698412698412	3.9365079365079363	1132.8082000000002	0.0	1132.8082000000002	0	1132.8082000000002	14.17099999148704	1.4170999991487041e-08
29	63	1.8412698412698412	4.0	1134.4378	0.0	1134.4378	0	1134.4378	0.0	0
30	0	1.9047619047619047	0.0	1414.4746	0.0	1414.4746	0	1414.4746	14.617600002436427	1.4617600002436428e-08
30	1	1.9047619047619047	0.06349206349206349	1429.5032999999999	0.0	1429.5032999999999	0	1429.5032999999999	0.0	0
30	2	1.9047619047619047	0.12698412698412698	1431.8312	0.0	1431.8312	0	1431.8312	0.0	0
30	3	1.9047619047619047	0.19047619047619047	1427.3608	18.203300004242283	1445.5641000042422	1.8203300004242282e-08	1427.3608000182032	0.0	0
30	4	1.9047619047619047	0.25396825396825395	1404.7423	38.084900027772015	1442.8272000277718	3.8084900027772014e-08	1404.7423000380847	0.0	0
30	5	1.9047619047619047	0.31746031746031744	1389.7713	35.851400033780635	1425.6227000337808	3.5851400033780636e-08	1389.7713000358515	0.0	0
30	6	1.9047619047619047	0.38095238095238093	1369.2945	47.662300030533046	1416.956800030533	4.7662300030533046e-08	1369.2945000476623	0.0	0
30	7	1.9047619047619047	0.4444444444444444	1345.9428	67.4188000301501	1413.3616000301502	6.741880003015009e-08	1345.9428000674188	0.0	0
30	8	1.9047619047619047	0.5079365079365079	1333.7981	73.15290003196732	1406.9510000319674	7.315290003196732e-08	1333.798100073153	0.0	0
30	9	1.9047619047619047	0.5714285714285714	1312.7431	92.64590002569169	1405.3890000256915	9.264590002569169e-08	1312.7431000926458	0.0	0
30	10	1.9047619047619047	0.6349206349206349	1279.8178	117.83290003024844	1397.6507000302486	1.1783290003024843e-07	1279.817800117833	0.0	0
30	11	1.9047619047619047	0.6984126984126984	1236.866	35.031200026977274	1271.8972000269773	3.5031200026977273e-08	1236.8660000350312	125.7972999992882	1.257972999992882e-07
30	12	1.9047619047619047	0.7619047619047619	1192.8439	200.32550006199384	1393.1694000619939	2.0032550006199384e-07	1192.8439002003256	0.0	0
30	13	1.9047619047619047	0.8253968253968254	1180.4036	78.08580002698743	1258.4894000269876	7.808580002698743e-08	1180.403600078086	134.21800003115194	1.3421800003115196e-07
30	14	1.9047619047619047	0.8888888888888888	1233.1948	156.63860001482345	1389.8334000148234	1.5663860001482346e-07	1233.1948001566386	0.0	0
30	15	1.9047619047619047	0.9523809523809523	1283.0687	97.92600002659233	1380.9947000265925	9.792600002659233e-08	1283.068700097926	0.0	0
30	16	1.9047619047619047	1.0158730158730158	1312.4180999999999	70.80370002258923	1383.2218000225892	7.080370002258923e-08	1312.4181000708036	0.0	0
30	17	1.9047619047619047	1.0793650793650793	1330.2765000000002	46.87490001699215	1377.1514000169923	4.687490001699215e-08	1330.276500046875	0.0	0
30	18	1.9047619047619047	1.1428571428571428	1343.8818999999999	29.402600023482897	1373.2845000234827	2.9402600023482897e-08	1343.8819000294025	0.0	0
30	19	1.9047619047619047	1.2063492063492063	1352.6021	19.31450001157947	1371.9166000115795	1.9314500011579467e-08	1352.6021000193145	0.0	0
30	20	1.9047619047619047	1.2698412698412698	1348.7572	22.470000029075237	1371.2272000290752	2.247000002907524e-08	1348.75720002247	0.0	0
30	21	1.9047619047619047	1.3333333333333333	1331.6028000000001	35.33110003105058	1366.9339000310506	3.533110003105058e-08	1331.6028000353313	0.0	0
30	22	1.9047619047619047	1.3968253968253967	1309.3622	54.04380002571632	1363.4060000257164	5.4043800025716324e-08	1309.3622000540438	0.0	0
30	23	1.9047619047619047	1.4603174603174602	1318.1182000000001	42.894200038700326	1361.0124000387004	4.2894200038700324e-08	1318.1182000428944	0.0	0
30	24	1.9047619047619047	1.5238095238095237	1336.896	24.62710002765255	1361.5231000276526	2.462710002765255e-08	1336.896000024627	0.0	0
30	25	1.9047619047619047	1.5873015873015872	1348.6933	0.0	1348.6933	0	1348.6933	0.0	0
30	26	1.9047619047619047	1.6507936507936507	1355.9045	0.0	1355.9045	0	1355.9045	0.0	0
30	27	1.9047619047619047	1.7142857142857142	1351.0648	0.0	1351.0648	0	1351.0648	0.0	0
30	28	1.9047619047619047	1.7777777777777777	1333.0837	21.10250002370968	1354.1862000237095	2.110250002370968e-08	1333.0837000211025	0.0	0
30	29	1.9047619047619047	1.8412698412698412	1310.0378	40.04160002518194	1350.079400025182	4.004160002518194e-08	1310.0378000400417	0.0	0
30	30	1.9047619047619047	1.9047619047619047	1292.0336	54.60680002166427	1346.6404000216642	5.4606800021664273e-08	1292.0336000546067	0.0	0
30	31	1.9047619047619047	1.9682539682539681	1263.9964	79.5221000107715	1343.5185000107715	7.95221000107715e-08	1263.9964000795221	0.0	0
30	32	1.9047619047619047	2.0317460317460316	1241.8589	102.34060001019225	1344.1995000101922	1.0234060001019225e-07	1241.8589001023406	0.0	0
30	33	1.9047619047619047	2.095238095238095	1212.7495999999999	129.79780000351266	1342.5474000035126	1.2979780000351267e-07	1212.7496001297977	0.0	0
30	34	1.9047619047619047	2.1587301587301586	1238.212	102.97160000824793	1341.1836000082478	1.0297160000824793e-07	1238.2120001029716	0.0	0
30	35	1.9047619047619047	2.2222222222222223	1270.9484	70.75430001499063	1341.7027000149906	7.075430001499063e-08	1270.9484000707544	0.0	0
30	36	1.9047619047619047	2.2857142857142856	1305.9653	36.691000038032286	1342.6563000380324	3.669100003803228e-08	1305.9653000366911	0.0	0
30	37	1.9047619047619047	2.349206349206349	1335.4379	0.0	1335.4379	0	1335.4379	0.0	0
30	38	1.9047619047619047	2.4126984126984126	1365.5692	0.0	1365.5692	0	1365.5692	0.0	0
30	39	1.9047619047619047	2.4761904761904763	1376.4684	0.0	1376.4684	0	1376.4684	0.0	0
30	40	1.9047619047619047	2.5396825396825395	1375.0041	0.0	1375.0041	0	1375.0041	0.0	0
30	41	1.9047619047619047	2.603174603174603	1349.3766	30.27120001650055	1379.6478000165007	3.027120001650055e-08	1349.3766000302712	0.0	0
30	42	1.9047619047619047	2.6666666666666665	1336.6000000000001	32.9055000356542	1369.5055000356542	3.29055000356542e-08	1336.6000000329057	0.0	0
30	43	1.9047619047619047	2.7301587301587302	1312.2517	38.787200036326226	1351.0389000363261	3.8787200036326225e-08	1312.2517000387872	0.0	0
30	44	1.9047619047619047	2.7936507936507935	1292.0807	40.71830002155501	1332.799000021555	4.071830002155501e-08	1292.0807000407183	0.0	0
30	45	1.9047619047619047	2.8571428571428568	1280.165	15.183500012707656	1295.3485000127075	1.5183500012707656e-08	1280.1650000151835	0.0	0
30	46	1.9047619047619047	2.9206349206349205	1257.6986	19.645800030906383	1277.3444000309064	1.9645800030906384e-08	1257.6986000196457	0.0	0
30	47	1.9047619047619047	2.984126984126984	1222.6822	40.63160002634502	1263.313800026345	4.063160002634502e-08	1222.6822000406316	0.0	0
30	48	1.9047619047619047	3.0476190476190474	1185.5655	64.24050002990603	1249.806000029906	6.424050002990603e-08	1185.5655000642405	0.0	0
30	49	1.9047619047619047	3.1111111111111107	1166.313	70.91220003584998	1237.22520003585	7.091220003584997e-08	1166.3130000709123	0.0	0
30	50	1.9047619047619047	3.1746031746031744	1148.1256	0.0	1148.1256	0	1148.1256	79.46990003894433	7.946990003894433e-08
30	51	1.9047619047619047	3.238095238095238	1135.7718	89.85920003330538	1225.6310000333053	8.985920003330538e-08	1135.7718000898592	0.0	0
30	52	1.9047619047619047	3.3015873015873014	1139.0416	82.01350003236065	1221.0551000323608	8.201350003236065e-08	1139.0416000820135	0.0	0
30	53	1.9047619047619047	3.3650793650793647	1129.5176000000001	78.66610003182835	1208.1837000318285	7.866610003182835e-08	1129.5176000786662	0.0	0
30	54	1.9047619047619047	3.4285714285714284	1122.826	80.99980003056787	1203.825800030568	8.099980003056787e-08	1122.8260000809998	0.0	0
30	55	1.9047619047619047	3.492063492063492	1116.0323	79.33110003052036	1195.3634000305206	7.933110003052036e-08	1116.0323000793312	0.0	0
30	56	1.9047619047619047	3.5555555555555554	1108.7645	81.63290002726336	1190.3974000272633	8.163290002726337e-08	1108.7645000816328	0.0	0
30	57	1.9047619047619047	3.6190476190476186	1142.8676	44.42200004240143	1187.2896000424014	4.442200004240143e-08	1142.867600044422	0.0	0
30	58	1.9047619047619047	3.6825396825396823	1153.375	25.958600022518066	1179.333600022518	2.5958600022518066e-08	1153.3750000259586	0.0	0
30	59	1.9047619047619047	3.746031746031746	1150.2586	28.098000036173552	1178.3566000361734	2.8098000036173552e-08	1150.2586000280978	0.0	0
30	60	1.9047619047619047	3.8095238095238093	1138.5216	21.503900015081285	1160.0255000150814	2.1503900015081286e-08	1138.521600021504	0.0	0
30	61	1.9047619047619047	3.8730158730158726	1124.0536	27.46990002438646	1151.5235000243865	2.746990002438646e-08	1124.0536000274699	0.0	0
30	62	1.9047619047619047	3.9365079365079363	1116.7392	31.1186000171751	1147.8578000171751	3.11186000171751e-08	1116.7392000311186	0.0	0
30	63	1.9047619047619047	4.0	1122.9172	0.0	1122.9172	0	1122.9172	13.772700001390227	1.3772700001390227e-08
31	0	1.9682539682539681	0.0	1394.415	29.218600021967355	1423.6336000219674	2.9218600021967353e-08	1394.4150000292186	0.0	0
31	1	1.9682539682539681	0.06349206349206349	1407.544	0.0	1407.544	0	1407.544	0.0	0
31	2	1.9682539682539681	0.12698412698412698	1417.1153	0.0	1417.1153	0	1417.1153	0.0	0
31	3	1.9682539682539681	0.19047619047619047	1421.0373	0.0	1421.0373	0	1421.0373	0.0	0
31	4	1.9682539682539681	0.25396825396825395	1403.1884	0.0	1403.1884	0	1403.1884	21.45179998827639	2.145179998827639e-08
31	5	1.9682539682539681	0.31746031746031744	1380.0152	33.20410003487906	1413.219300034879	3.320410003487906e-08	1380.015200033204	0.0	0
31	6	1.9682539682539681	0.38095238095238093	1359.5611	41.83220002643609	1401.393300026436	4.183220002643609e-08	1359.561100041832	0.0	0
31	7	1.9682539682539681	0.4444444444444444	1344.9283	56.49730003327446	1401.4256000332746	5.649730003327446e-08	1344.9283000564974	0.0	0
31	8	1.9682539682539681	0.5079365079365079	1324.1759	64.8688000221517	1389.0447000221516	6.48688000221517e-08	1324.1759000648688	0.0	0
31	9	1.9682539682539681	0.5714285714285714	1305.5735	83.92910003359357	1389.5026000335936	8.392910003359357e-08	1305.573500083929	0.0	0
31	10	1.9682539682539681	0.6349206349206349	1297.6325	94.36280003500706	1391.995300035007	9.436280003500705e-08	1297.6325000943627	0.0	0
31	11	1.9682539682539681	0.6984126984126984	1316.9729	69.99240003136367	1386.9653000313638	6.999240003136368e-08	1316.9729000699924	0.0	0
31	12	1.9682539682539681	0.7619047619047619	1188.6068	191.46210008678804	1380.068900086788	1.9146210008678804e-07	1188.606800191462	0.0	0
31	13	1.9682539682539681	0.8253968253968254	1183.2301	195.41100009315738	1378.6411000931573	1.9541100009315737e-07	1183.230100195411	0.0	0
31	14	1.9682539682539681	0.8888888888888888	1213.3776	162.10440003332795	1375.482000033328	1.6210440003332794e-07	1213.3776001621045	0.0	0
[truncated: 2,097 more rows]
