# Supplementary material for: Nanobubbles explain the large slip observed on lubricant-infused surfaces
Source: Nat Commun. 2022 Jan 17;13:351. doi: 10.1038/s41467-022-28016-1 (PMC8764024; doi:10.1038/s41467-022-28016-1)
Supplement: Supplementary file 3 — Source Data [file 41467_2022_28016_MOESM3_ESM.zip › 322077_3_data_set_6087930_r33ss3.csv]

x	y	x (um)	y (um)	height (nm)	lub thickness (nm)	sum (nm)	lubthickness (m)	sum (m)	air thickness (nm)	air thickness (m)
0	0	0.0	0.0	956.2043	235.92200022964533	1192.1263002296453	2.3592200022964534e-07	956.204300235922	0.0	0
0	1	0.0	0.06349206349206349	951.1059	258.97120024208107	1210.077100242081	2.5897120024208107e-07	951.1059002589712	0.0	0
0	2	0.0	0.12698412698412698	944.56664	256.7963602459064	1201.3630002459063	2.5679636024590637e-07	944.5666402567964	0.0	0
0	3	0.0	0.19047619047619047	936.40551	261.4130902466833	1197.8186002466832	2.614130902466833e-07	936.4055102614132	0.0	0
0	4	0.0	0.25396825396825395	926.7491799999999	264.657320246078	1191.406500246078	2.6465732024607796e-07	926.7491802646572	0.0	0
0	5	0.0	0.31746031746031744	913.44282	277.90238024743377	1191.3452002474337	2.7790238024743375e-07	913.4428202779023	0.0	0
0	6	0.0	0.38095238095238093	901.62212	288.7435802469388	1190.3657002469388	2.887435802469388e-07	901.6221202887435	0.0	0
0	7	0.0	0.4444444444444444	979.23885	200.30225024979876	1179.5411002497988	2.0030225024979877e-07	979.2388502003022	0.0	0
0	8	0.0	0.5079365079365079	1008.8863	173.74060024173926	1182.6269002417393	1.7374060024173926e-07	1008.8863001737406	0.0	0
0	9	0.0	0.5714285714285714	1029.2172	147.28580023825302	1176.503000238253	1.47285800238253e-07	1029.217200147286	0.0	0
0	10	0.0	0.6349206349206349	1036.4381	139.06240019855878	1175.500500198559	1.3906240019855876e-07	1036.4381001390625	0.0	0
0	11	0.0	0.6984126984126984	1044.9379999999999	125.40800018954991	1170.3460001895498	1.2540800018954991e-07	1044.9380001254078	0.0	0
0	12	0.0	0.7619047619047619	1035.4768	132.08860020304542	1167.5654002030453	1.320886002030454e-07	1035.4768001320886	0.0	0
0	13	0.0	0.8253968253968254	1021.6927000000001	139.14500021536062	1160.8377002153607	1.3914500021536063e-07	1021.692700139145	0.0	0
0	14	0.0	0.8888888888888888	994.27643	169.32497024492247	1163.6014002449224	1.6932497024492247e-07	994.276430169325	0.0	0
0	15	0.0	0.9523809523809523	931.46468	200.97932020294317	1132.4440002029432	2.0097932020294318e-07	931.4646802009794	0.0	0
0	16	0.0	1.0158730158730158	906.86376	252.2103402560458	1159.0741002560458	2.522103402560458e-07	906.8637602522103	0.0	0
0	17	0.0	1.0793650793650793	860.60072	293.6335802468717	1154.2343002468717	2.936335802468717e-07	860.6007202936336	0.0	0
0	18	0.0	1.1428571428571428	873.92232	281.0714802489787	1154.9938002489787	2.8107148024897865e-07	873.9223202810715	0.0	0
0	19	0.0	1.2063492063492063	865.8491899999999	286.619410254266	1152.4686002542658	2.86619410254266e-07	865.8491902866193	0.0	0
0	20	0.0	1.2698412698412698	853.59193	298.25427025612413	1151.8462002561241	2.982542702561241e-07	853.5919302982543	0.0	0
0	21	0.0	1.3333333333333333	876.3215600000001	275.168640258238	1151.490200258238	2.75168640258238e-07	876.3215602751687	0.0	0
0	22	0.0	1.3968253968253967	884.13071	264.1958902489144	1148.3266002489145	2.641958902489144e-07	884.130710264196	0.0	0
0	23	0.0	1.4603174603174602	946.65847	205.03763024588739	1151.6961002458875	2.0503763024588739e-07	946.6584702050376	0.0	0
0	24	0.0	1.5238095238095237	1013.9079	137.68950018887358	1151.5974001888735	1.3768950018887357e-07	1013.9079001376896	0.0	0
0	25	0.0	1.5873015873015872	1046.8491000000001	106.99660016655601	1153.845700166556	1.0699660016655601e-07	1046.8491001069967	0.0	0
0	26	0.0	1.6507936507936507	1056.982	97.60360017528022	1154.5856001752802	9.760360017528022e-08	1056.9820000976035	0.0	0
0	27	0.0	1.7142857142857142	1049.8604	104.16900017094113	1154.0294001709412	1.0416900017094113e-07	1049.860400104169	0.0	0
0	28	0.0	1.7777777777777777	1043.3514	112.02500017533886	1155.3764001753389	1.1202500017533886e-07	1043.351400112025	0.0	0
0	29	0.0	1.8412698412698412	1036.1082000000001	124.67220017451368	1160.7804001745137	1.2467220017451367e-07	1036.1082001246723	0.0	0
0	30	0.0	1.9047619047619047	1011.7352999999999	149.66490016039614	1161.400200160396	1.4966490016039614e-07	1011.7353001496648	0.0	0
0	31	0.0	1.9682539682539681	1038.1373	121.91090017587263	1160.0482001758728	1.2191090017587262e-07	1038.137300121911	0.0	0
0	32	0.0	2.0317460317460316	1069.1135	94.8296001676621	1163.9431001676621	9.482960016766209e-08	1069.1135000948295	0.0	0
0	33	0.0	2.095238095238095	1072.9177	89.65530014684387	1162.573000146844	8.965530014684388e-08	1072.9177000896552	0.0	0
0	34	0.0	2.1587301587301586	1073.5944	66.71440009808825	1140.308800098088	6.671440009808825e-08	1073.5944000667143	0.0	0
0	35	0.0	2.2222222222222223	1053.7519	112.14620015416409	1165.898100154164	1.1214620015416409e-07	1053.7519001121461	0.0	0
0	36	0.0	2.2857142857142856	1036.2066	101.00580010284486	1137.2124001028449	1.0100580010284486e-07	1036.2066001010057	0.0	0
0	37	0.0	2.349206349206349	1005.7445	160.99490015623837	1166.7394001562384	1.6099490015623838e-07	1005.7445001609949	0.0	0
0	38	0.0	2.4126984126984126	976.82641	191.00089017484686	1167.8273001748469	1.9100089017484687e-07	976.826410191001	0.0	0
0	39	0.0	2.4761904761904763	976.99922	194.17938018014348	1171.1786001801436	1.9417938018014348e-07	976.9992201941794	0.0	0
0	40	0.0	2.5396825396825395	1013.3566999999999	135.76300009088342	1149.1197000908833	1.3576300009088343e-07	1013.3567001357629	0.0	0
0	41	0.0	2.603174603174603	1071.3752	110.59460011896978	1181.9698001189697	1.1059460011896978e-07	1071.3752001105945	0.0	0
0	42	0.0	2.6666666666666665	1131.5556	53.56280008679204	1185.118400086792	5.3562800086792035e-08	1131.5556000535628	0.0	0
0	43	0.0	2.7301587301587302	1177.9421	0.0	1177.9421	0	1177.9421	14.472500017426993	1.4472500017426993e-08
0	44	0.0	2.7936507936507935	1194.7261	0.0	1194.7261	0	1194.7261	0.0	0
0	45	0.0	2.8571428571428568	1182.8799000000001	25.591400035291716	1208.471300035292	2.5591400035291716e-08	1182.8799000255915	0.0	0
0	46	0.0	2.9206349206349205	1186.1387	14.881800036256676	1201.0205000362566	1.4881800036256676e-08	1186.1387000148818	0.0	0
0	47	0.0	2.984126984126984	1173.1210999999998	13.082600033936803	1186.2037000339367	1.3082600033936802e-08	1173.1211000130825	0.0	0
0	48	0.0	3.0476190476190474	1155.7693	16.830900039952443	1172.6002000399524	1.683090003995244e-08	1155.7693000168308	0.0	0
0	49	0.0	3.1111111111111107	1144.0013000000001	21.71440004129849	1165.7157000412985	2.1714400041298488e-08	1144.0013000217145	0.0	0
0	50	0.0	3.1746031746031744	1129.1891	29.131500037270687	1158.3206000372707	2.9131500037270686e-08	1129.1891000291316	0.0	0
0	51	0.0	3.238095238095238	1116.3427	25.435100044788246	1141.7778000447881	2.5435100044788245e-08	1116.342700025435	0.0	0
0	52	0.0	3.3015873015873014	1105.0022	24.7266000444688	1129.7288000444687	2.4726600044468798e-08	1105.0022000247266	0.0	0
0	53	0.0	3.3650793650793647	1093.8495	25.624800059623425	1119.4743000596234	2.5624800059623425e-08	1093.8495000256248	0.0	0
0	54	0.0	3.4285714285714284	1079.2653	29.284100077580035	1108.54940007758	2.9284100077580034e-08	1079.2653000292842	0.0	0
0	55	0.0	3.492063492063492	1068.368	27.20320008284683	1095.5712000828469	2.720320008284683e-08	1068.3680000272032	0.0	0
0	56	0.0	3.5555555555555554	1051.1292	29.785900074254837	1080.915100074255	2.9785900074254836e-08	1051.129200029786	0.0	0
0	57	0.0	3.6190476190476186	1034.4816	31.750600081302505	1066.2322000813026	3.1750600081302506e-08	1034.4816000317508	0.0	0
0	58	0.0	3.6825396825396823	1011.5581999999999	39.62400008135297	1051.182200081353	3.9624000081352966e-08	1011.5582000396239	0.0	0
0	59	0.0	3.746031746031746	1009.2541999999999	27.617500090454936	1036.8717000904549	2.7617500090454935e-08	1009.2542000276173	0.0	0
0	60	0.0	3.8095238095238093	990.92904	32.56926011745075	1023.4983001174508	3.2569260117450755e-08	990.9290400325692	0.0	0
0	61	0.0	3.8730158730158726	972.8567	27.322800072753996	1000.1795000727541	2.7322800072753997e-08	972.8567000273229	0.0	0
0	62	0.0	3.9365079365079363	956.9228	48.81510010830313	1005.7379001083032	4.8815100108303124e-08	956.9228000488151	0.0	0
0	63	0.0	4.0	930.51176	55.88231005835867	986.3940700583587	5.588231005835867e-08	930.5117600558823	0.0	0
1	0	0.06349206349206349	0.0	944.49365	262.3484502452755	1206.8421002452756	2.623484502452755e-07	944.4936502623484	0.0	0
1	1	0.06349206349206349	0.06349206349206349	931.32417	272.35993024715435	1203.6841002471542	2.7235993024715436e-07	931.3241702723599	0.0	0
1	2	0.06349206349206349	0.12698412698412698	924.7787599999999	273.64624024714385	1198.4250002471438	2.7364624024714387e-07	924.7787602736462	0.0	0
1	3	0.06349206349206349	0.19047619047619047	910.97036	291.83534024144325	1202.8057002414432	2.9183534024144323e-07	910.9703602918354	0.0	0
1	4	0.06349206349206349	0.25396825396825395	897.48164	294.7694602466363	1192.2511002466363	2.947694602466363e-07	897.4816402947695	0.0	0
1	5	0.06349206349206349	0.31746031746031744	880.03503	306.1763702500926	1186.2114002500925	3.061763702500926e-07	880.0350303061764	0.0	0
1	6	0.06349206349206349	0.38095238095238093	883.7000700000001	298.61793024068174	1182.3180002406818	2.9861793024068173e-07	883.700070298618	0.0	0
1	7	0.06349206349206349	0.4444444444444444	945.88472	233.13718024267175	1179.0219002426718	2.3313718024267173e-07	945.8847202331372	0.0	0
1	8	0.06349206349206349	0.5079365079365079	985.96411	190.57669025622437	1176.5408002562244	1.9057669025622436e-07	985.9641101905767	0.0	0
1	9	0.06349206349206349	0.5714285714285714	1002.9927999999999	168.28270023902954	1171.2755002390295	1.6828270023902954e-07	1002.9928001682825	0.0	0
1	10	0.06349206349206349	0.6349206349206349	1004.8088	169.76570023804885	1174.5745002380488	1.6976570023804885e-07	1004.8088001697657	0.0	0
1	11	0.06349206349206349	0.6984126984126984	1006.0608000000001	161.92470024257938	1167.9855002425795	1.6192470024257937e-07	1006.0608001619248	0.0	0
1	12	0.06349206349206349	0.7619047619047619	981.20654	181.20146025701834	1162.4080002570183	1.8120146025701834e-07	981.2065401812015	0.0	0
1	13	0.06349206349206349	0.8253968253968254	952.5329	205.65540025892398	1158.188300258924	2.05655400258924e-07	952.5329002056554	0.0	0
1	14	0.06349206349206349	0.8888888888888888	888.67705	240.79175020495384	1129.4688002049538	2.4079175020495383e-07	888.6770502407918	0.0	0
1	15	0.06349206349206349	0.9523809523809523	870.26751	286.40419025534766	1156.6717002553478	2.8640419025534764e-07	870.2675102864042	0.0	0
1	16	0.06349206349206349	1.0158730158730158	890.39463	275.1524702529512	1165.5471002529512	2.7515247025295123e-07	890.3946302751525	0.0	0
1	17	0.06349206349206349	1.0793650793650793	915.1258399999999	247.08266025810167	1162.2085002581016	2.4708266025810166e-07	915.1258402470826	0.0	0
1	18	0.06349206349206349	1.1428571428571428	905.83831	245.43769024984792	1151.2760002498478	2.454376902498479e-07	905.8383102454377	0.0	0
1	19	0.06349206349206349	1.2063492063492063	889.9337400000001	260.55026024827845	1150.4840002482786	2.6055026024827846e-07	889.9337402605503	0.0	0
1	20	0.06349206349206349	1.2698412698412698	870.07379	278.93561025982524	1149.0094002598253	2.7893561025982523e-07	870.0737902789357	0.0	0
1	21	0.06349206349206349	1.3333333333333333	856.34906	304.7771402586282	1161.1262002586282	3.0477714025862823e-07	856.3490603047771	0.0	0
1	22	0.06349206349206349	1.3968253968253967	892.61675	254.76205025366542	1147.3788002536655	2.547620502536654e-07	892.6167502547621	0.0	0
1	23	0.06349206349206349	1.4603174603174602	963.9184100000001	186.55599023979164	1150.4744002397917	1.8655599023979165e-07	963.9184101865561	0.0	0
1	24	0.06349206349206349	1.5238095238095237	1016.8335	134.60450017590776	1151.4380001759077	1.3460450017590777e-07	1016.8335001346045	0.0	0
1	25	0.06349206349206349	1.5873015873015872	1038.3326	111.4674001616874	1149.8000001616874	1.1146740016168739e-07	1038.3326001114674	0.0	0
1	26	0.06349206349206349	1.6507936507936507	1055.4907	101.24720016953378	1156.7379001695338	1.0124720016953378e-07	1055.4907001012473	0.0	0
1	27	0.06349206349206349	1.7142857142857142	1058.1691	91.15190016763785	1149.321000167638	9.115190016763784e-08	1058.169100091152	0.0	0
1	28	0.06349206349206349	1.7777777777777777	1057.5516	105.00930017665594	1162.5609001766559	1.0500930017665595e-07	1057.5516001050094	0.0	0
1	29	0.06349206349206349	1.8412698412698412	1040.197	127.33090017096153	1167.5279001709614	1.2733090017096153e-07	1040.1970001273307	0.0	0
1	30	0.06349206349206349	1.9047619047619047	1020.0974000000001	143.79960017036083	1163.897000170361	1.4379960017036083e-07	1020.0974001437997	0.0	0
1	31	0.06349206349206349	1.9682539682539681	1065.6524	104.5976001805893	1170.2500001805893	1.045976001805893e-07	1065.6524001045975	0.0	0
1	32	0.06349206349206349	2.0317460317460316	1090.0781	79.41910014928577	1169.4972001492856	7.941910014928577e-08	1090.078100079419	0.0	0
1	33	0.06349206349206349	2.095238095238095	1089.7786	82.49250011266453	1172.2711001126647	8.249250011266454e-08	1089.7786000824926	0.0	0
1	34	0.06349206349206349	2.1587301587301586	1082.0786	88.2878001414724	1170.3664001414725	8.82878001414724e-08	1082.0786000882879	0.0	0
1	35	0.06349206349206349	2.2222222222222223	1065.2129	103.61760015429807	1168.830500154298	1.0361760015429808e-07	1065.2129001036176	0.0	0
1	36	0.06349206349206349	2.2857142857142856	1038.5074	139.76300015573315	1178.2704001557331	1.3976300015573315e-07	1038.507400139763	0.0	0
1	37	0.06349206349206349	2.349206349206349	1015.6296000000001	157.87670011460898	1173.506300114609	1.5787670011460899e-07	1015.6296001578768	0.0	0
1	38	0.06349206349206349	2.4126984126984126	996.93557	175.57023010751084	1172.5058001075108	1.7557023010751084e-07	996.9355701755702	0.0	0
1	39	0.06349206349206349	2.4761904761904763	1001.4069000000001	176.30300013946632	1177.7099001394663	1.7630300013946632e-07	1001.4069001763031	0.0	0
1	40	0.06349206349206349	2.5396825396825395	1026.7404000000001	149.1510001242176	1175.8914001242179	1.491510001242176e-07	1026.7404001491511	0.0	0
1	41	0.06349206349206349	2.603174603174603	1087.1245000000001	92.07900010484435	1179.2035001048446	9.207900010484435e-08	1087.1245000920792	0.0	0
1	42	0.06349206349206349	2.6666666666666665	1157.053	25.920600053710984	1182.9736000537112	2.5920600053710984e-08	1157.0530000259207	0.0	0
1	43	0.06349206349206349	2.7301587301587302	1192.2064	0.0	1192.2064	0	1192.2064	0.0	0
1	44	0.06349206349206349	2.7936507936507935	1194.1559	0.0	1194.1559	0	1194.1559	0.0	0
1	45	0.06349206349206349	2.8571428571428568	1180.6019000000001	32.56170001602838	1213.1636000160286	3.2561700016028386e-08	1180.6019000325618	0.0	0
1	46	0.06349206349206349	2.9206349206349205	1166.9589999999998	30.307100034121003	1197.2661000341209	3.0307100034121e-08	1166.959000030307	0.0	0
1	47	0.06349206349206349	2.984126984126984	1157.7663	28.91870001719439	1186.6850000171944	2.891870001719439e-08	1157.7663000289187	0.0	0
1	48	0.06349206349206349	3.0476190476190474	1151.2955000000002	17.137100038851905	1168.4326000388521	1.7137100038851904e-08	1151.2955000171373	0.0	0
1	49	0.06349206349206349	3.1111111111111107	1141.6171	18.375400003355036	1159.992500003355	1.8375400003355037e-08	1141.6171000183754	0.0	0
1	50	0.06349206349206349	3.1746031746031744	1131.6677	16.72080003290771	1148.3885000329076	1.672080003290771e-08	1131.6677000167208	0.0	0
1	51	0.06349206349206349	3.238095238095238	1124.8129999999999	10.160400059381558	1134.9734000593814	1.0160400059381559e-08	1124.8130000101603	0.0	0
1	52	0.06349206349206349	3.3015873015873014	1106.1195	17.800200033837847	1123.919700033838	1.7800200033837846e-08	1106.1195000178002	0.0	0
1	53	0.06349206349206349	3.3650793650793647	1097.5252	14.071700058167906	1111.5969000581679	1.4071700058167905e-08	1097.5252000140717	0.0	0
1	54	0.06349206349206349	3.4285714285714284	1085.2089	14.993200057746284	1100.2021000577463	1.4993200057746284e-08	1085.2089000149933	0.0	0
1	55	0.06349206349206349	3.492063492063492	1069.0837	18.828600038561856	1087.9123000385619	1.8828600038561857e-08	1069.0837000188285	0.0	0
1	56	0.06349206349206349	3.5555555555555554	1047.4357	24.56480003223929	1072.0005000322392	2.456480003223929e-08	1047.4357000245648	0.0	0
1	57	0.06349206349206349	3.6190476190476186	1032.8365	21.447500021456086	1054.284000021456	2.1447500021456086e-08	1032.8365000214474	0.0	0
1	58	0.06349206349206349	3.6825396825396823	1009.3349	29.361900016796724	1038.6968000167967	2.9361900016796723e-08	1009.3349000293618	0.0	0
1	59	0.06349206349206349	3.746031746031746	998.20886	35.23044002957257	1033.4393000295725	3.523044002957257e-08	998.2088600352304	0.0	0
1	60	0.06349206349206349	3.8095238095238093	991.5900099999999	28.391690070027355	1019.9817000700273	2.8391690070027355e-08	991.5900100283916	0.0	0
1	61	0.06349206349206349	3.8730158730158726	973.99834	21.638700071870478	995.6370400718705	2.1638700071870477e-08	973.9983400216387	0.0	0
1	62	0.06349206349206349	3.9365079365079363	958.94302	41.13758010663233	1000.0806001066323	4.113758010663233e-08	958.9430200411376	0.0	0
1	63	0.06349206349206349	4.0	934.82868	59.56280009577071	994.3914800957707	5.956280009577071e-08	934.8286800595628	0.0	0
2	0	0.12698412698412698	0.0	940.82475	269.7697502460894	1210.5945002460894	2.697697502460894e-07	940.8247502697698	0.0	0
2	1	0.12698412698412698	0.06349206349206349	925.87925	277.98065024592677	1203.8599002459268	2.779806502459268e-07	925.8792502779806	0.0	0
2	2	0.12698412698412698	0.12698412698412698	904.9945200000001	295.08058023995227	1200.0751002399525	2.9508058023995226e-07	904.9945202950806	0.0	0
2	3	0.12698412698412698	0.19047619047619047	885.55203	309.2892702355605	1194.8413002355605	3.092892702355605e-07	885.5520303092892	0.0	0
2	4	0.12698412698412698	0.25396825396825395	867.72798	326.6603202466896	1194.3883002466896	3.266603202466896e-07	867.7279803266604	0.0	0
2	5	0.12698412698412698	0.31746031746031744	853.6062499999999	336.069450247066	1189.6757002470658	3.36069450247066e-07	853.6062503360694	0.0	0
2	6	0.12698412698412698	0.38095238095238093	837.5182	346.80180024670517	1184.3200002467051	3.4680180024670515e-07	837.5182003468018	0.0	0
2	7	0.12698412698412698	0.4444444444444444	878.01413	305.103770251471	1183.117900251471	3.05103770251471e-07	878.0141303051038	0.0	0
2	8	0.12698412698412698	0.5079365079365079	912.93418	269.455620250529	1182.3898002505289	2.69455620250529e-07	912.9341802694556	0.0	0
2	9	0.12698412698412698	0.5714285714285714	930.20367	252.10833025247817	1182.3120002524781	2.5210833025247816e-07	930.2036702521083	0.0	0
2	10	0.12698412698412698	0.6349206349206349	929.4062700000001	244.41983024467928	1173.8261002446793	2.4441983024467926e-07	929.4062702444199	0.0	0
2	11	0.12698412698412698	0.6984126984126984	928.1548	240.80730024671618	1168.962100246716	2.408073002467162e-07	928.1548002408073	0.0	0
2	12	0.12698412698412698	0.7619047619047619	904.1593799999999	263.1880202501476	1167.3474002501475	2.631880202501476e-07	904.1593802631879	0.0	0
2	13	0.12698412698412698	0.8253968253968254	881.11778	282.0368202481129	1163.154600248113	2.820368202481129e-07	881.1177802820368	0.0	0
2	14	0.12698412698412698	0.8888888888888888	854.77313	305.44937024830983	1160.2225002483099	3.0544937024830984e-07	854.7731303054494	0.0	0
2	15	0.12698412698412698	0.9523809523809523	864.41287	294.58263025311766	1158.9955002531176	2.945826302531177e-07	864.4128702945826	0.0	0
2	16	0.12698412698412698	1.0158730158730158	927.11571	233.72039025991324	1160.8361002599133	2.3372039025991324e-07	927.1157102337204	0.0	0
2	17	0.12698412698412698	1.0793650793650793	942.79312	213.92178026021256	1156.7149002602125	2.1392178026021257e-07	942.7931202139218	0.0	0
2	18	0.12698412698412698	1.1428571428571428	935.28342	217.81978025501903	1153.103200255019	2.1781978025501904e-07	935.2834202178198	0.0	0
2	19	0.12698412698412698	1.2063492063492063	912.76775	235.87925025517626	1148.6470002551762	2.3587925025517627e-07	912.7677502358792	0.0	0
2	20	0.12698412698412698	1.2698412698412698	892.81639	252.99361025835157	1145.8100002583515	2.5299361025835157e-07	892.8163902529935	0.0	0
2	21	0.12698412698412698	1.3333333333333333	854.27837	299.77393025168277	1154.0523002516827	2.9977393025168277e-07	854.2783702997739	0.0	0
2	22	0.12698412698412698	1.3968253968253967	891.41281	225.05469020128402	1116.467500201284	2.2505469020128403e-07	891.4128102250547	0.0	0
2	23	0.12698412698412698	1.4603174603174602	963.7787999999999	180.15930024177257	1143.9381002417724	1.8015930024177258e-07	963.7788001801592	0.0	0
2	24	0.12698412698412698	1.5238095238095237	1002.6132999999999	151.71110019143018	1154.32440019143	1.5171110019143018e-07	1002.613300151711	0.0	0
2	25	0.12698412698412698	1.5873015873015872	1036.5874999999999	117.9455001723147	1154.5330001723146	1.179455001723147e-07	1036.5875001179454	0.0	0
2	26	0.12698412698412698	1.6507936507936507	1070.8345	79.37840017770672	1150.2129001777066	7.937840017770672e-08	1070.8345000793784	0.0	0
2	27	0.12698412698412698	1.7142857142857142	1075.9009	88.70660017789258	1164.6075001778927	8.870660017789258e-08	1075.9009000887067	0.0	0
2	28	0.12698412698412698	1.7777777777777777	1067.3966	98.49900017932204	1165.8956001793222	9.849900017932204e-08	1067.396600098499	0.0	0
2	29	0.12698412698412698	1.8412698412698412	1043.3607	125.66580017632155	1169.0265001763214	1.2566580017632155e-07	1043.3607001256657	0.0	0
2	30	0.12698412698412698	1.9047619047619047	1049.1997000000001	121.97530017853346	1171.1750001785335	1.2197530017853346e-07	1049.1997001219754	0.0	0
2	31	0.12698412698412698	1.9682539682539681	1096.4238	77.5679001437146	1173.9917001437145	7.75679001437146e-08	1096.4238000775679	0.0	0
2	32	0.12698412698412698	2.0317460317460316	1113.0948999999998	52.90820010124514	1166.0031001012449	5.2908200101245144e-08	1113.094900052908	0.0	0
2	33	0.12698412698412698	2.095238095238095	1105.6266	68.76680013359437	1174.3934001335945	6.876680013359438e-08	1105.626600068767	0.0	0
2	34	0.12698412698412698	2.1587301587301586	1080.0463	60.85710005625038	1140.9034000562503	6.085710005625038e-08	1080.046300060857	0.0	0
2	35	0.12698412698412698	2.2222222222222223	1066.5708	102.76560015424	1169.33640015424	1.0276560015424e-07	1066.5708001027656	0.0	0
2	36	0.12698412698412698	2.2857142857142856	1051.5049999999999	94.60950011232681	1146.1145001123266	9.460950011232681e-08	1051.5050000946094	0.0	0
2	37	0.12698412698412698	2.349206349206349	1028.0423	115.12210008875869	1143.1644000887588	1.1512210008875869e-07	1028.042300115122	0.0	0
2	38	0.12698412698412698	2.4126984126984126	1008.7301000000001	171.28240013210112	1180.0125001321012	1.7128240013210112e-07	1008.7301001712825	0.0	0
2	39	0.12698412698412698	2.4761904761904763	1028.7556000000002	147.65870015217283	1176.414300152173	1.4765870015217284e-07	1028.755600147659	0.0	0
2	40	0.12698412698412698	2.5396825396825395	1052.9852	133.00000012697708	1185.9852001269771	1.3300000012697708e-07	1052.985200133	0.0	0
2	41	0.12698412698412698	2.603174603174603	1108.2648000000002	73.25290009566795	1181.517700095668	7.325290009566796e-08	1108.2648000732531	0.0	0
2	42	0.12698412698412698	2.6666666666666665	1164.5027	0.0	1164.5027	0	1164.5027	16.747700008131503	1.6747700008131502e-08
2	43	0.12698412698412698	2.7301587301587302	1196.4046	0.0	1196.4046	0	1196.4046	0.0	0
2	44	0.12698412698412698	2.7936507936507935	1198.8323	0.0	1198.8323	0	1198.8323	0.0	0
2	45	0.12698412698412698	2.8571428571428568	1187.3597	23.915800029603176	1211.275500029603	2.3915800029603176e-08	1187.3597000239158	0.0	0
2	46	0.12698412698412698	2.9206349206349205	1167.6864	36.9825000337437	1204.6689000337437	3.6982500033743695e-08	1167.6864000369826	0.0	0
2	47	0.12698412698412698	2.984126984126984	1159.9523000000002	27.150900038910965	1187.1032000389112	2.7150900038910964e-08	1159.952300027151	0.0	0
2	48	0.12698412698412698	3.0476190476190474	1151.5644	17.56190003810337	1169.1263000381034	1.756190003810337e-08	1151.5644000175619	0.0	0
2	49	0.12698412698412698	3.1111111111111107	1139.2658000000001	14.202900004202874	1153.468700004203	1.4202900004202874e-08	1139.265800014203	0.0	0
2	50	0.12698412698412698	3.1746031746031744	1131.8834	10.591100045603822	1142.4745000456037	1.0591100045603821e-08	1131.883400010591	0.0	0
2	51	0.12698412698412698	3.238095238095238	1117.2587999999998	12.496400043180204	1129.7552000431801	1.2496400043180204e-08	1117.2588000124963	0.0	0
2	52	0.12698412698412698	3.3015873015873014	1106.9379999999999	10.611800051590924	1117.5498000515909	1.0611800051590924e-08	1106.9380000106116	0.0	0
2	53	0.12698412698412698	3.3650793650793647	1097.3695	8.96800004780872	1106.3375000478088	8.968000047808721e-09	1097.369500008968	0.0	0
2	54	0.12698412698412698	3.4285714285714284	1078.5614	13.407700034365211	1091.9691000343653	1.340770003436521e-08	1078.5614000134078	0.0	0
2	55	0.12698412698412698	3.492063492063492	1058.0525	21.185700018032513	1079.2382000180326	2.1185700018032513e-08	1058.0525000211858	0.0	0
2	56	0.12698412698412698	3.5555555555555554	1043.1006	24.64230008193262	1067.7429000819327	2.464230008193262e-08	1043.1006000246423	0.0	0
2	57	0.12698412698412698	3.6190476190476186	1022.5637999999999	30.836800064095566	1053.4006000640954	3.083680006409557e-08	1022.5638000308367	0.0	0
2	58	0.12698412698412698	3.6825396825396823	1007.2817999999999	30.825700073320718	1038.1075000733206	3.082570007332072e-08	1007.2818000308256	0.0	0
2	59	0.12698412698412698	3.746031746031746	1001.9678	22.254400067453357	1024.2222000674533	2.2254400067453357e-08	1001.9678000222544	0.0	0
2	60	0.12698412698412698	3.8095238095238093	1001.0224	18.419800055753587	1019.4422000557536	1.8419800055753586e-08	1001.0224000184197	0.0	0
2	61	0.12698412698412698	3.8730158730158726	975.02789	34.170210051471386	1009.1981000514713	3.417021005147139e-08	975.0278900341701	0.0	0
2	62	0.12698412698412698	3.9365079365079363	964.02687	38.11033010920482	1002.1372001092049	3.8110330109204816e-08	964.0268700381104	0.0	0
2	63	0.12698412698412698	4.0	941.9979999999999	26.58089004804854	968.5788900480485	2.6580890048048542e-08	941.9980000265808	0.0	0
3	0	0.19047619047619047	0.0	970.3876499999999	256.4122502064741	1226.799900206474	2.564122502064741e-07	970.3876502564121	0.0	0
3	1	0.19047619047619047	0.06349206349206349	954.1417999999999	263.02830025230156	1217.1701002523014	2.6302830025230154e-07	954.1418002630281	0.0	0
3	2	0.19047619047619047	0.12698412698412698	930.0765700000001	281.07503024730914	1211.1516002473093	2.8107503024730916e-07	930.0765702810751	0.0	0
3	3	0.19047619047619047	0.19047619047619047	901.8645	305.6949002424239	1207.5594002424239	3.056949002424239e-07	901.864500305695	0.0	0
3	4	0.19047619047619047	0.25396825396825395	876.6942300000001	338.4774702341193	1215.1717002341193	3.384774702341193e-07	876.6942303384775	0.0	0
3	5	0.19047619047619047	0.31746031746031744	861.23919	353.6525102473474	1214.8917002473474	3.536525102473474e-07	861.2391903536525	0.0	0
3	6	0.19047619047619047	0.38095238095238093	836.3636	373.53530024582625	1209.8989002458263	3.7353530024582626e-07	836.3636003735353	0.0	0
3	7	0.19047619047619047	0.4444444444444444	817.4481499999999	388.175450249203	1205.6236002492028	3.88175450249203e-07	817.4481503881753	0.0	0
3	8	0.19047619047619047	0.5079365079365079	860.43156	337.4127402500302	1197.8443002500303	3.374127402500302e-07	860.4315603374127	0.0	0
3	9	0.19047619047619047	0.5714285714285714	872.2690799999999	314.5002202551781	1186.769300255178	3.1450022025517807e-07	872.2690803145001	0.0	0
3	10	0.19047619047619047	0.6349206349206349	871.45895	321.269050247687	1192.7280002476869	3.21269050247687e-07	871.458950321269	0.0	0
3	11	0.19047619047619047	0.6984126984126984	925.21759	254.17021022069176	1179.3878002206918	2.5417021022069176e-07	925.2175902541702	0.0	0
3	12	0.19047619047619047	0.7619047619047619	865.11773	306.723169954809	1171.8408999548092	3.06723169954809e-07	865.1177303067233	0.0	0
3	13	0.19047619047619047	0.8253968253968254	867.2482200000001	305.41848024513206	1172.6667002451322	3.0541848024513206e-07	867.2482203054185	0.0	0
3	14	0.19047619047619047	0.8888888888888888	859.48204	308.3773602483114	1167.8594002483114	3.083773602483114e-07	859.4820403083773	0.0	0
3	15	0.19047619047619047	0.9523809523809523	902.9106400000001	263.27446025129467	1166.1851002512947	2.6327446025129464e-07	902.9106402632746	0.0	0
3	16	0.19047619047619047	1.0158730158730158	952.5213	213.67740025413053	1166.1987002541305	2.1367740025413054e-07	952.5213002136774	0.0	0
3	17	0.19047619047619047	1.0793650793650793	962.08055	200.14795024884936	1162.2285002488493	2.0014795024884936e-07	962.080550200148	0.0	0
3	18	0.19047619047619047	1.1428571428571428	958.28227	202.69343024738518	1160.9757002473852	2.0269343024738518e-07	958.2822702026934	0.0	0
3	19	0.19047619047619047	1.2063492063492063	939.9718700000001	219.02463025619807	1158.996500256198	2.1902463025619806e-07	939.9718702190247	0.0	0
3	20	0.19047619047619047	1.2698412698412698	916.88185	245.60435025872764	1162.4862002587276	2.456043502587276e-07	916.8818502456044	0.0	0
3	21	0.19047619047619047	1.3333333333333333	884.8280699999999	275.5761302533424	1160.4042002533424	2.755761302533424e-07	884.828070275576	0.0	0
3	22	0.19047619047619047	1.3968253968253967	893.4594	261.5473002550199	1155.00670025502	2.6154730025501987e-07	893.4594002615472	0.0	0
3	23	0.19047619047619047	1.4603174603174602	958.09673	198.35447023232277	1156.4512002323227	1.9835447023232278e-07	958.0967301983544	0.0	0
3	24	0.19047619047619047	1.5238095238095237	1005.9808999999999	152.36590019263593	1158.3468001926358	1.5236590019263592e-07	1005.9809001523658	0.0	0
3	25	0.19047619047619047	1.5873015873015872	1061.2569	102.99090017407107	1164.2478001740712	1.0299090017407107e-07	1061.256900102991	0.0	0
3	26	0.19047619047619047	1.6507936507936507	1086.3389	83.25490017987335	1169.5938001798734	8.325490017987334e-08	1086.3389000832549	0.0	0
3	27	0.19047619047619047	1.7142857142857142	1079.5212999999999	90.09590014277438	1169.6172001427742	9.009590014277439e-08	1079.5213000900958	0.0	0
3	28	0.19047619047619047	1.7777777777777777	1081.6414	90.50450017552748	1172.1459001755275	9.050450017552748e-08	1081.6414000905045	0.0	0
3	29	0.19047619047619047	1.8412698412698412	1118.9486	54.083100087403736	1173.0317000874036	5.4083100087403736e-08	1118.948600054083	0.0	0
3	30	0.19047619047619047	1.9047619047619047	1153.1688	25.060700052668395	1178.2295000526683	2.5060700052668395e-08	1153.1688000250606	0.0	0
3	31	0.19047619047619047	1.9682539682539681	1161.54	15.274100064574643	1176.8141000645746	1.5274100064574642e-08	1161.540000015274	0.0	0
3	32	0.19047619047619047	2.0317460317460316	1155.4487000000001	22.947400058130157	1178.3961000581303	2.2947400058130156e-08	1155.4487000229476	0.0	0
3	33	0.19047619047619047	2.095238095238095	1142.7196000000001	42.48860004232492	1185.208200042325	4.2488600042324915e-08	1142.7196000424888	0.0	0
3	34	0.19047619047619047	2.1587301587301586	1121.3326	28.87100004290829	1150.2036000429082	2.8871000042908288e-08	1121.332600028871	0.0	0
3	35	0.19047619047619047	2.2222222222222223	1093.1496000000002	60.499900092255814	1153.649500092256	6.049990009225581e-08	1093.1496000605	0.0	0
3	36	0.19047619047619047	2.2857142857142856	1054.7478	99.72360008510503	1154.4714000851052	9.972360008510503e-08	1054.7478000997237	0.0	0
3	37	0.19047619047619047	2.349206349206349	1034.7969	145.88340014180804	1180.6803001418082	1.4588340014180804e-07	1034.7969001458835	0.0	0
3	38	0.19047619047619047	2.4126984126984126	1032.0031999999999	144.9973001444273	1177.0005001444272	1.449973001444273e-07	1032.0032001449972	0.0	0
3	39	0.19047619047619047	2.4761904761904763	1049.6333	131.63160012556645	1181.2649001255663	1.3163160012556644e-07	1049.6333001316316	0.0	0
3	40	0.19047619047619047	2.5396825396825395	1073.8929	104.96710013049749	1178.8600001304976	1.0496710013049749e-07	1073.892900104967	0.0	0
3	41	0.19047619047619047	2.603174603174603	1120.0564	24.477700027979953	1144.53410002798	2.4477700027979953e-08	1120.0564000244776	0.0	0
3	42	0.19047619047619047	2.6666666666666665	1168.5981	0.0	1168.5981	0	1168.5981	14.53760001828894	1.453760001828894e-08
3	43	0.19047619047619047	2.7301587301587302	1198.7247	0.0	1198.7247	0	1198.7247	0.0	0
3	44	0.19047619047619047	2.7936507936507935	1203.9156	0.0	1203.9156	0	1203.9156	11.882400023384474	1.1882400023384474e-08
3	45	0.19047619047619047	2.8571428571428568	1190.7864	26.721200041715637	1217.5076000417157	2.6721200041715637e-08	1190.7864000267211	0.0	0
3	46	0.19047619047619047	2.9206349206349205	1173.056	34.80710003393703	1207.8631000339371	3.480710003393703e-08	1173.056000034807	0.0	0
3	47	0.19047619047619047	2.984126984126984	1153.8216	35.84640004415207	1189.668000044152	3.5846400044152066e-08	1153.8216000358464	0.0	0
3	48	0.19047619047619047	3.0476190476190474	1142.9722000000002	26.801000034978777	1169.773200034979	2.6801000034978778e-08	1142.9722000268011	0.0	0
3	49	0.19047619047619047	3.1111111111111107	1132.3116	20.669600040306932	1152.981200040307	2.066960004030693e-08	1132.3116000206696	0.0	0
3	50	0.19047619047619047	3.1746031746031744	1117.2219	23.06620004313724	1140.2881000431373	2.306620004313724e-08	1117.2219000230662	0.0	0
3	51	0.19047619047619047	3.238095238095238	1105.356	24.5891000494205	1129.9451000494205	2.4589100049420503e-08	1105.356000024589	0.0	0
3	52	0.19047619047619047	3.3015873015873014	1091.4603	24.272100024260332	1115.7324000242602	2.4272100024260333e-08	1091.460300024272	0.0	0
3	53	0.19047619047619047	3.3650793650793647	1083.4280999999999	20.895400054977596	1104.3235000549776	2.0895400054977598e-08	1083.4281000208953	0.0	0
3	54	0.19047619047619047	3.4285714285714284	1062.1735999999999	29.42510006146061	1091.5987000614605	2.942510006146061e-08	1062.173600029425	0.0	0
3	55	0.19047619047619047	3.492063492063492	1043.7454	35.77750005108398	1079.522900051084	3.5777500051083985e-08	1043.7454000357775	0.0	0
3	56	0.19047619047619047	3.5555555555555554	1036.7703	29.233000063683292	1066.0033000636831	2.9233000063683293e-08	1036.7703000292329	0.0	0
3	57	0.19047619047619047	3.6190476190476186	1019.8720999999999	30.43810003650594	1050.3102000365059	3.043810003650594e-08	1019.872100030438	0.0	0
3	58	0.19047619047619047	3.6825396825396823	1007.9549999999999	30.20480004535047	1038.1598000453505	3.020480004535047e-08	1007.9550000302047	0.0	0
3	59	0.19047619047619047	3.746031746031746	1000.2298000000001	25.515200069583575	1025.7450000695837	2.5515200069583576e-08	1000.2298000255153	0.0	0
3	60	0.19047619047619047	3.8095238095238093	993.0531599999999	25.99924005810178	1019.0524000581017	2.599924005810178e-08	993.0531600259992	0.0	0
3	61	0.19047619047619047	3.8730158730158726	983.3345300000001	27.12227005533165	1010.4568000553318	2.712227005533165e-08	983.3345300271224	0.0	0
3	62	0.19047619047619047	3.9365079365079363	961.6203399999999	16.81929005358479	978.4396300535848	1.681929005358479e-08	961.6203400168192	0.0	0
3	63	0.19047619047619047	4.0	943.55642	50.9098701121295	994.4662901121295	5.0909870112129496e-08	943.5564200509099	0.0	0
4	0	0.25396825396825395	0.0	997.84984	228.46646023430606	1226.316300234306	2.2846646023430605e-07	997.8498402284664	0.0	0
4	1	0.25396825396825395	0.06349206349206349	972.4794799999999	243.0908202317123	1215.5703002317123	2.430908202317123e-07	972.4794802430906	0.0	0
4	2	0.25396825396825395	0.12698412698412698	949.2621300000001	268.9572702474686	1218.2194002474687	2.689572702474686e-07	949.2621302689573	0.0	0
4	3	0.25396825396825395	0.19047619047619047	921.3436	288.0047002448174	1209.3483002448174	2.880047002448174e-07	921.3436002880047	0.0	0
4	4	0.25396825396825395	0.25396825396825395	886.38399	322.7690102450465	1209.1530002450465	3.227690102450465e-07	886.383990322769	0.0	0
4	5	0.25396825396825395	0.31746031746031744	852.92936	354.0401402432519	1206.9695002432518	3.540401402432519e-07	852.9293603540401	0.0	0
4	6	0.25396825396825395	0.38095238095238093	836.19352	366.5657802468442	1202.7593002468443	3.665657802468442e-07	836.1935203665658	0.0	0
4	7	0.25396825396825395	0.4444444444444444	853.41753	345.95037024455206	1199.3679002445522	3.4595037024455203e-07	853.4175303459505	0.0	0
4	8	0.25396825396825395	0.5079365079365079	860.15166	331.89614024840705	1192.047800248407	3.3189614024840705e-07	860.1516603318961	0.0	0
4	9	0.25396825396825395	0.5714285714285714	864.53224	321.717860254927	1186.250100254927	3.21717860254927e-07	864.5322403217178	0.0	0
4	10	0.25396825396825395	0.6349206349206349	906.81237	282.575730251466	1189.3881002514659	2.82575730251466e-07	906.8123702825757	0.0	0
4	11	0.25396825396825395	0.6984126984126984	979.8306999999999	201.22130025358396	1181.0520002535839	2.0122130025358396e-07	979.8307002012211	0.0	0
4	12	0.25396825396825395	0.7619047619047619	1007.8086	173.40110024517935	1181.2097002451792	1.7340110024517935e-07	1007.808600173401	0.0	0
4	13	0.25396825396825395	0.8253968253968254	998.4114500000001	179.9428502476029	1178.354300247603	1.799428502476029e-07	998.4114501799429	0.0	0
4	14	0.25396825396825395	0.8888888888888888	982.70243	186.91007024125267	1169.6125002412527	1.8691007024125268e-07	982.7024301869101	0.0	0
4	15	0.25396825396825395	0.9523809523809523	940.54417	229.25913025216013	1169.8033002521602	2.2925913025216014e-07	940.5441702292592	0.0	0
4	16	0.25396825396825395	1.0158730158730158	977.8232199999999	190.44378023033514	1168.267000230335	1.9044378023033513e-07	977.8232201904436	0.0	0
4	17	0.25396825396825395	1.0793650793650793	982.87387	187.0365302393554	1169.9104002393553	1.870365302393554e-07	982.8738701870366	0.0	0
4	18	0.25396825396825395	1.1428571428571428	967.16167	203.16933019752696	1170.331000197527	2.0316933019752696e-07	967.1616702031693	0.0	0
4	19	0.25396825396825395	1.2063492063492063	955.9958	208.79400024742702	1164.7898002474271	2.0879400024742702e-07	955.995800208794	0.0	0
4	20	0.25396825396825395	1.2698412698412698	926.4636	235.12420025106698	1161.587800251067	2.35124200251067e-07	926.4636002351242	0.0	0
4	21	0.25396825396825395	1.3333333333333333	907.50473	260.27287024999856	1167.7776002499986	2.6027287024999857e-07	907.5047302602728	0.0	0
4	22	0.25396825396825395	1.3968253968253967	899.45388	262.50702025464733	1161.9609002546474	2.625070202546473e-07	899.453880262507	0.0	0
4	23	0.25396825396825395	1.4603174603174602	966.5773200000001	193.56738022991553	1160.1447002299155	1.9356738022991553e-07	966.5773201935675	0.0	0
4	24	0.25396825396825395	1.5238095238095237	1030.1009999999999	134.5513001784905	1164.6523001784903	1.345513001784905e-07	1030.1010001345512	0.0	0
4	25	0.25396825396825395	1.5873015873015872	1074.6351	95.45800017444634	1170.0931001744464	9.545800017444634e-08	1074.635100095458	0.0	0
4	26	0.25396825396825395	1.6507936507936507	1089.8782	81.41460018026328	1171.2928001802634	8.141460018026327e-08	1089.8782000814147	0.0	0
4	27	0.25396825396825395	1.7142857142857142	1086.0347	85.2360001775783	1171.2707001775782	8.523600017757831e-08	1086.034700085236	0.0	0
4	28	0.25396825396825395	1.7777777777777777	1114.5762	58.76360011589896	1173.339800115899	5.876360011589896e-08	1114.5762000587636	0.0	0
4	29	0.25396825396825395	1.8412698412698412	1153.0183	32.67490004628455	1185.6932000462846	3.267490004628455e-08	1153.018300032675	0.0	0
4	30	0.25396825396825395	1.9047619047619047	1179.7258	0.0	1179.7258	0	1179.7258	12.134000033875589	1.2134000033875589e-08
4	31	0.25396825396825395	1.9682539682539681	1186.9213	0.0	1186.9213	0	1186.9213	12.250600016533758	1.2250600016533759e-08
4	32	0.25396825396825395	2.0317460317460316	1178.9517999999998	19.03830000183997	1197.99010000184	1.9038300001839972e-08	1178.951800019038	0.0	0
4	33	0.25396825396825395	2.095238095238095	1174.8402	22.913400029371058	1197.7536000293712	2.291340002937106e-08	1174.8402000229135	0.0	0
4	34	0.25396825396825395	2.1587301587301586	1158.0119	34.29770002849384	1192.3096000284938	3.429770002849384e-08	1158.0119000342977	0.0	0
4	35	0.25396825396825395	2.2222222222222223	1139.2287	52.017000090249944	1191.2457000902498	5.2017000090249946e-08	1139.2287000520168	0.0	0
4	36	0.25396825396825395	2.2857142857142856	1099.8381	55.92480008675904	1155.762900086759	5.592480008675904e-08	1099.8381000559248	0.0	0
4	37	0.25396825396825395	2.349206349206349	1082.2057	103.45930014656963	1185.6650001465696	1.0345930014656963e-07	1082.2057001034593	0.0	0
4	38	0.25396825396825395	2.4126984126984126	1062.3546000000001	124.45550014949022	1186.8101001494904	1.2445550014949022e-07	1062.3546001244556	0.0	0
4	39	0.25396825396825395	2.4761904761904763	1069.9459	121.63560012694403	1191.5815001269439	1.2163560012694403e-07	1069.9459001216355	0.0	0
4	40	0.25396825396825395	2.5396825396825395	1090.6656	93.74410012712012	1184.4097001271202	9.374410012712012e-08	1090.6656000937442	0.0	0
4	41	0.25396825396825395	2.603174603174603	1130.6036	53.8600000914254	1184.4636000914254	5.3860000091425395e-08	1130.60360005386	0.0	0
4	42	0.25396825396825395	2.6666666666666665	1181.0829999999999	0.0	1181.0829999999999	0	1181.0829999999999	0.0	0
4	43	0.25396825396825395	2.7301587301587302	1210.346	0.0	1210.346	0	1210.346	0.0	0
4	44	0.25396825396825395	2.7936507936507935	1212.9082999999998	0.0	1212.9082999999998	0	1212.9082999999998	0.0	0
4	45	0.25396825396825395	2.8571428571428568	1195.3882	28.056600039142115	1223.4448000391421	2.8056600039142116e-08	1195.3882000280566	0.0	0
4	46	0.25396825396825395	2.9206349206349205	1178.2794999999999	33.01080003980532	1211.2903000398053	3.301080003980532e-08	1178.2795000330107	0.0	0
4	47	0.25396825396825395	2.984126984126984	1160.6405	38.24180004645499	1198.882300046455	3.824180004645499e-08	1160.6405000382417	0.0	0
4	48	0.25396825396825395	3.0476190476190474	1139.8215	32.27070004610122	1172.0922000461012	3.227070004610122e-08	1139.8215000322707	0.0	0
4	49	0.25396825396825395	3.1111111111111107	1122.8451	30.77280003645909	1153.617900036459	3.077280003645909e-08	1122.8451000307728	0.0	0
4	50	0.25396825396825395	3.1746031746031744	1110.7042999999999	28.638400053205974	1139.3427000532058	2.8638400053205974e-08	1110.7043000286383	0.0	0
4	51	0.25396825396825395	3.238095238095238	1087.5117	35.27000004375433	1122.7817000437544	3.527000004375433e-08	1087.51170003527	0.0	0
4	52	0.25396825396825395	3.3015873015873014	1074.2351	41.03370003473949	1115.2688000347396	4.103370003473949e-08	1074.2351000410338	0.0	0
4	53	0.25396825396825395	3.3650793650793647	1066.941	31.35460003319301	1098.295600033193	3.135460003319301e-08	1066.9410000313546	0.0	0
4	54	0.25396825396825395	3.4285714285714284	1058.3493999999998	30.148000054516448	1088.4974000545162	3.014800005451645e-08	1058.3494000301478	0.0	0
4	55	0.25396825396825395	3.492063492063492	1050.3984	24.254600078623977	1074.653000078624	2.4254600078623976e-08	1050.3984000242547	0.0	0
4	56	0.25396825396825395	3.5555555555555554	1048.1415	23.633900072698278	1071.7754000726982	2.363390007269828e-08	1048.1415000236339	0.0	0
4	57	0.25396825396825395	3.6190476190476186	1032.5168	26.88380002367025	1059.4006000236704	2.688380002367025e-08	1032.5168000268839	0.0	0
4	58	0.25396825396825395	3.6825396825396823	1018.3802999999999	36.051700084766836	1054.4320000847667	3.6051700084766837e-08	1018.3803000360516	0.0	0
4	59	0.25396825396825395	3.746031746031746	998.2786699999999	40.29403006642193	1038.572700066422	4.0294030066421934e-08	998.278670040294	0.0	0
4	60	0.25396825396825395	3.8095238095238093	993.05271	25.86689005336036	1018.9196000533605	2.586689005336036e-08	993.052710025867	0.0	0
4	61	0.25396825396825395	3.8730158730158726	983.19333	31.975970061746406	1015.1693000617463	3.1975970061746404e-08	983.193330031976	0.0	0
4	62	0.25396825396825395	3.9365079365079363	966.3146999999999	40.49000011517545	1006.8047001151754	4.049000011517545e-08	966.3147000404899	0.0	0
4	63	0.25396825396825395	4.0	947.88675	41.55617011342537	989.4429201134253	4.155617011342537e-08	947.8867500415562	0.0	0
5	0	0.31746031746031744	0.0	1033.128	206.74850022676986	1239.8765002267698	2.0674850022676986e-07	1033.1280002067485	0.0	0
5	1	0.31746031746031744	0.06349206349206349	1010.3472	229.8579002351335	1240.2051002351336	2.2985790023513351e-07	1010.3472002298579	0.0	0
5	2	0.31746031746031744	0.12698412698412698	978.5976499999999	258.09285023540895	1236.6905002354088	2.5809285023540895e-07	978.5976502580928	0.0	0
5	3	0.31746031746031744	0.19047619047619047	944.53912	285.6373802489132	1230.1765002489133	2.856373802489132e-07	944.5391202856374	0.0	0
5	4	0.31746031746031744	0.25396825396825395	893.7681699999999	342.8883302387516	1236.6565002387515	3.4288833023875164e-07	893.7681703428883	0.0	0
5	5	0.31746031746031744	0.31746031746031744	864.74211	356.0566902456352	1220.7988002456352	3.560566902456352e-07	864.7421103560567	0.0	0
5	6	0.31746031746031744	0.38095238095238093	893.86413	321.72657023543087	1215.5907002354309	3.2172657023543086e-07	893.8641303217266	0.0	0
5	7	0.31746031746031744	0.4444444444444444	901.76013	314.41487024455085	1216.1750002445508	3.1441487024455086e-07	901.7601303144148	0.0	0
5	8	0.31746031746031744	0.5079365079365079	897.6628599999999	313.6749402444147	1211.3378002444147	3.136749402444147e-07	897.6628603136749	0.0	0
5	9	0.31746031746031744	0.5714285714285714	893.6160600000001	311.6312402412745	1205.2473002412746	3.116312402412745e-07	893.6160603116313	0.0	0
5	10	0.31746031746031744	0.6349206349206349	963.8477	238.61890025539014	1202.4666002553902	2.3861890025539016e-07	963.8477002386189	0.0	0
5	11	0.31746031746031744	0.6984126984126984	1014.7802999999999	184.02090024116248	1198.8012002411624	1.8402090024116247e-07	1014.7803001840208	0.0	0
5	12	0.31746031746031744	0.7619047619047619	1021.6088000000001	169.23400022767166	1190.8428002276717	1.6923400022767165e-07	1021.6088001692341	0.0	0
5	13	0.31746031746031744	0.8253968253968254	1025.1304	163.74040023242839	1188.8708002324283	1.6374040023242839e-07	1025.1304001637404	0.0	0
5	14	0.31746031746031744	0.8888888888888888	1011.1041	173.65620024364313	1184.760300243643	1.7365620024364314e-07	1011.1041001736562	0.0	0
5	15	0.31746031746031744	0.9523809523809523	992.8164700000001	190.07913024274526	1182.8956002427453	1.9007913024274526e-07	992.8164701900793	0.0	0
5	16	0.31746031746031744	1.0158730158730158	1003.8571000000001	176.86250024105524	1180.7196002410553	1.7686250024105525e-07	1003.8571001768626	0.0	0
5	17	0.31746031746031744	1.0793650793650793	997.79959	180.36981023368517	1178.169400233685	1.8036981023368516e-07	997.7995901803698	0.0	0
5	18	0.31746031746031744	1.1428571428571428	979.2393	196.04900024070912	1175.288300240709	1.9604900024070912e-07	979.2393001960489	0.0	0
5	19	0.31746031746031744	1.2063492063492063	963.80472	212.470480260096	1176.275200260096	2.12470480260096e-07	963.8047202124704	0.0	0
5	20	0.31746031746031744	1.2698412698412698	940.2263	236.78400024962053	1177.0103002496205	2.3678400024962054e-07	940.226300236784	0.0	0
5	21	0.31746031746031744	1.3333333333333333	922.0737	252.98370025484252	1175.0574002548426	2.529837002548425e-07	922.0737002529837	0.0	0
5	22	0.31746031746031744	1.3968253968253967	921.77356	254.7756402543287	1176.5492002543288	2.547756402543287e-07	921.7735602547756	0.0	0
5	23	0.31746031746031744	1.4603174603174602	985.5839399999999	189.0552602316448	1174.6392002316447	1.890552602316448e-07	985.5839401890552	0.0	0
5	24	0.31746031746031744	1.5238095238095237	1043.5554	130.69590016487723	1174.2513001648772	1.3069590016487724e-07	1043.555400130696	0.0	0
5	25	0.31746031746031744	1.5873015873015872	1071.7317	104.82590016853996	1176.55760016854	1.0482590016853997e-07	1071.731700104826	0.0	0
5	26	0.31746031746031744	1.6507936507936507	1086.8609	91.79690017043579	1178.6578001704356	9.179690017043579e-08	1086.8609000917968	0.0	0
5	27	0.31746031746031744	1.7142857142857142	1104.7639	77.32140014083949	1182.0853001408393	7.732140014083948e-08	1104.7639000773213	0.0	0
5	28	0.31746031746031744	1.7777777777777777	1148.2591	34.503700072578695	1182.7628000725788	3.450370007257869e-08	1148.2591000345037	0.0	0
5	29	0.31746031746031744	1.8412698412698412	1178.7683	0.0	1178.7683	0	1178.7683	0.0	0
5	30	0.31746031746031744	1.9047619047619047	1201.3218	0.0	1201.3218	0	1201.3218	12.681500022295875	1.2681500022295876e-08
5	31	0.31746031746031744	1.9682539682539681	1205.4018	13.6303000298901	1219.0321000298902	1.3630300029890099e-08	1205.4018000136305	0.0	0
5	32	0.31746031746031744	2.0317460317460316	1195.2145	25.90900003278896	1221.123500032789	2.590900003278896e-08	1195.214500025909	0.0	0
5	33	0.31746031746031744	2.095238095238095	1183.0653	23.79800003816617	1206.8633000381662	2.379800003816617e-08	1183.065300023798	0.0	0
5	34	0.31746031746031744	2.1587301587301586	1163.7501	41.11320004408313	1204.8633000440832	4.111320004408313e-08	1163.7501000411132	0.0	0
5	35	0.31746031746031744	2.2222222222222223	1152.9732999999999	43.81940008448495	1196.7927000844847	4.3819400084484944e-08	1152.9733000438193	0.0	0
5	36	0.31746031746031744	2.2857142857142856	1123.4831	71.38600009826462	1194.8691000982644	7.138600009826461e-08	1123.483100071386	0.0	0
5	37	0.31746031746031744	2.349206349206349	1100.8779	89.48220011433312	1190.3601001143331	8.948220011433312e-08	1100.8779000894822	0.0	0
5	38	0.31746031746031744	2.4126984126984126	1084.0517	108.14920013752914	1192.200900137529	1.0814920013752914e-07	1084.0517001081491	0.0	0
5	39	0.31746031746031744	2.4761904761904763	1087.7218	104.40020011867645	1192.1220001186764	1.0440020011867646e-07	1087.7218001044002	0.0	0
5	40	0.31746031746031744	2.5396825396825395	1095.1987000000001	97.14750010232879	1192.346200102329	9.71475001023288e-08	1095.1987000971476	0.0	0
5	41	0.31746031746031744	2.603174603174603	1135.4809	30.49810008628457	1165.9790000862845	3.049810008628457e-08	1135.480900030498	0.0	0
5	42	0.31746031746031744	2.6666666666666665	1190.8185	0.0	1190.8185	0	1190.8185	0.0	0
5	43	0.31746031746031744	2.7301587301587302	1214.0683	0.0	1214.0683	0	1214.0683	0.0	0
5	44	0.31746031746031744	2.7936507936507935	1212.5638000000001	0.0	1212.5638000000001	0	1212.5638000000001	0.0	0
5	45	0.31746031746031744	2.8571428571428568	1198.8434	26.80190004060564	1225.6453000406057	2.680190004060564e-08	1198.8434000268019	0.0	0
5	46	0.31746031746031744	2.9206349206349205	1180.942	36.17610004621958	1217.1181000462195	3.617610004621958e-08	1180.942000036176	0.0	0
5	47	0.31746031746031744	2.984126984126984	1163.3026	31.696100055290977	1194.998700055291	3.1696100055290976e-08	1163.302600031696	0.0	0
5	48	0.31746031746031744	3.0476190476190474	1141.1933000000001	29.353700035044362	1170.5470000350444	2.9353700035044363e-08	1141.1933000293538	0.0	0
5	49	0.31746031746031744	3.1111111111111107	1124.5575	26.73710003551208	1151.294600035512	2.673710003551208e-08	1124.557500026737	0.0	0
5	50	0.31746031746031744	3.1746031746031744	1111.8952000000002	22.835000043107108	1134.7302000431073	2.2835000043107107e-08	1111.895200022835	0.0	0
5	51	0.31746031746031744	3.238095238095238	1079.3665	46.00770009188551	1125.3742000918855	4.600770009188551e-08	1079.3665000460078	0.0	0
5	52	0.31746031746031744	3.3015873015873014	1074.5666	39.40910006649221	1113.9757000664922	3.940910006649221e-08	1074.5666000394092	0.0	0
5	53	0.31746031746031744	3.3650793650793647	1065.4394	34.16110006271052	1099.6005000627106	3.416110006271052e-08	1065.439400034161	0.0	0
5	54	0.31746031746031744	3.4285714285714284	1053.6353	39.437500070598496	1093.0728000705983	3.9437500070598494e-08	1053.6353000394374	0.0	0
5	55	0.31746031746031744	3.492063492063492	1051.7881	30.712300072401565	1082.5004000724016	3.0712300072401564e-08	1051.7881000307123	0.0	0
5	56	0.31746031746031744	3.5555555555555554	1051.106	20.84110005979262	1071.9471000597925	2.084110005979262e-08	1051.106000020841	0.0	0
5	57	0.31746031746031744	3.6190476190476186	1037.6712	24.00670002668698	1061.677900026687	2.400670002668698e-08	1037.6712000240068	0.0	0
5	58	0.31746031746031744	3.6825396825396823	1021.0142000000001	34.13150005534401	1055.1457000553442	3.413150005534401e-08	1021.0142000341316	0.0	0
5	59	0.31746031746031744	3.746031746031746	1001.7704000000001	43.32270008498484	1045.093100084985	4.332270008498484e-08	1001.7704000433228	0.0	0
5	60	0.31746031746031744	3.8095238095238093	987.08983	44.49247010085032	1031.5823001008503	4.449247010085032e-08	987.0898300444925	0.0	0
5	61	0.31746031746031744	3.8730158730158726	976.9085	40.50280008021552	1017.4113000802155	4.050280008021552e-08	976.9085000405028	0.0	0
5	62	0.31746031746031744	3.9365079365079363	953.19274	47.99696009957737	1001.1897000995773	4.799696009957737e-08	953.192740047997	0.0	0
5	63	0.31746031746031744	4.0	939.19607	50.05927011623081	989.2553401162307	5.005927011623081e-08	939.1960700500592	0.0	0
6	0	0.38095238095238093	0.0	1054.2715	192.92690022600016	1247.198400226	1.9292690022600017e-07	1054.2715001929269	0.0	0
6	1	0.38095238095238093	0.06349206349206349	1030.7501	217.21430022687105	1247.964400226871	2.1721430022687106e-07	1030.7501002172144	0.0	0
6	2	0.38095238095238093	0.12698412698412698	1003.2084	232.93040023191847	1236.1388002319184	2.3293040023191847e-07	1003.2084002329303	0.0	0
6	3	0.38095238095238093	0.19047619047619047	970.2359899999999	261.0053102409762	1231.2413002409762	2.6100531024097623e-07	970.2359902610052	0.0	0
6	4	0.38095238095238093	0.25396825396825395	891.7718299999999	337.3677702413405	1229.1396002413403	3.373677702413405e-07	891.7718303373676	0.0	0
6	5	0.38095238095238093	0.31746031746031744	892.6892899999999	332.23941024551505	1224.9287002455148	3.3223941024551503e-07	892.6892903322394	0.0	0
6	6	0.38095238095238093	0.38095238095238093	912.43965	310.46725024684235	1222.9069002468423	3.1046725024684237e-07	912.4396503104673	0.0	0
6	7	0.38095238095238093	0.4444444444444444	919.36386	297.26554024426986	1216.6294002442698	2.972655402442699e-07	919.3638602972655	0.0	0
6	8	0.38095238095238093	0.5079365079365079	918.86545	299.0220502414759	1217.887500241476	2.9902205024147587e-07	918.8654502990221	0.0	0
6	9	0.38095238095238093	0.5714285714285714	926.15619	283.78101024815714	1209.9372002481573	2.837810102481571e-07	926.156190283781	0.0	0
6	10	0.38095238095238093	0.6349206349206349	1003.5341999999999	209.91980023688276	1213.4540002368826	2.0991980023688277e-07	1003.5342002099197	0.0	0
6	11	0.38095238095238093	0.6984126984126984	1050.1294	149.24330020644743	1199.3727002064475	1.4924330020644743e-07	1050.1294001492433	0.0	0
6	12	0.38095238095238093	0.7619047619047619	1046.1679000000001	154.7289001969606	1200.8968001969608	1.5472890019696061e-07	1046.167900154729	0.0	0
6	13	0.38095238095238093	0.8253968253968254	1028.6565	168.81360023636955	1197.4701002363695	1.6881360023636954e-07	1028.6565001688136	0.0	0
6	14	0.38095238095238093	0.8888888888888888	1022.0283000000001	170.16050024008325	1192.1888002400833	1.7016050024008325e-07	1022.0283001701606	0.0	0
6	15	0.38095238095238093	0.9523809523809523	1001.9892000000001	190.1388002387935	1192.1280002387937	1.9013880023879349e-07	1001.989200190139	0.0	0
6	16	0.38095238095238093	1.0158730158730158	1016.5665999999999	169.29610023132668	1185.8627002313265	1.6929610023132668e-07	1016.566600169296	0.0	0
6	17	0.38095238095238093	1.0793650793650793	1007.6428	175.40220023430797	1183.045000234308	1.7540220023430796e-07	1007.6428001754022	0.0	0
6	18	0.38095238095238093	1.1428571428571428	984.57758	193.3273202353186	1177.9049002353186	1.933273202353186e-07	984.5775801933273	0.0	0
6	19	0.38095238095238093	1.2063492063492063	967.64552	212.4189802307741	1180.0645002307742	2.124189802307741e-07	967.645520212419	0.0	0
6	20	0.38095238095238093	1.2698412698412698	948.28442	235.886580257925	1184.171000257925	2.35886580257925e-07	948.2844202358865	0.0	0
6	21	0.38095238095238093	1.3333333333333333	928.98085	249.75955025467536	1178.7404002546755	2.497595502546754e-07	928.9808502497596	0.0	0
6	22	0.38095238095238093	1.3968253968253967	932.0749500000001	246.08945025332704	1178.1644002533271	2.4608945025332703e-07	932.0749502460895	0.0	0
6	23	0.38095238095238093	1.4603174603174602	992.41311	187.86419022657228	1180.2773002265722	1.8786419022657228e-07	992.4131101878642	0.0	0
6	24	0.38095238095238093	1.5238095238095237	1037.9254	145.09450018468678	1183.0199001846868	1.4509450018468678e-07	1037.9254001450945	0.0	0
6	25	0.38095238095238093	1.5873015873015872	1064.0194	118.25140017658954	1182.2708001765895	1.1825140017658953e-07	1064.0194001182513	0.0	0
6	26	0.38095238095238093	1.6507936507936507	1092.1776	89.47180017434866	1181.6494001743486	8.947180017434865e-08	1092.1776000894718	0.0	0
6	27	0.38095238095238093	1.7142857142857142	1127.883	56.2218001066843	1184.1048001066843	5.62218001066843e-08	1127.8830000562218	0.0	0
6	28	0.38095238095238093	1.7777777777777777	1167.2614	20.05120005422299	1187.3126000542231	2.005120005422299e-08	1167.2614000200513	0.0	0
6	29	0.38095238095238093	1.8412698412698412	1199.0253	0.0	1199.0253	0	1199.0253	0.0	0
6	30	0.38095238095238093	1.9047619047619047	1219.6274	0.0	1219.6274	0	1219.6274	0.0	0
6	31	0.38095238095238093	1.9682539682539681	1220.9271	17.8017000347004	1238.7288000347005	1.78017000347004e-08	1220.9271000178019	0.0	0
6	32	0.38095238095238093	2.0317460317460316	1204.5093	32.21110003034566	1236.7204000303457	3.2211100030345665e-08	1204.509300032211	0.0	0
6	33	0.38095238095238093	2.095238095238095	1190.5788	40.34110006121903	1230.919900061219	4.034110006121903e-08	1190.578800040341	0.0	0
6	34	0.38095238095238093	2.1587301587301586	1170.7082	45.42860008096701	1216.136800080967	4.542860008096701e-08	1170.7082000454286	0.0	0
6	35	0.38095238095238093	2.2222222222222223	1154.9282	45.020700096481654	1199.9489000964818	4.502070009648165e-08	1154.9282000450207	0.0	0
6	36	0.38095238095238093	2.2857142857142856	1133.5394000000001	66.93840009846382	1200.4778000984638	6.693840009846382e-08	1133.5394000669385	0.0	0
6	37	0.38095238095238093	2.349206349206349	1117.1378	86.29130010225911	1203.429100102259	8.629130010225912e-08	1117.1378000862912	0.0	0
6	38	0.38095238095238093	2.4126984126984126	1119.7471	46.75530004135748	1166.5024000413575	4.675530004135748e-08	1119.7471000467553	0.0	0
6	39	0.38095238095238093	2.4761904761904763	1113.3893	90.63930008747745	1204.0286000874776	9.063930008747746e-08	1113.3893000906394	0.0	0
6	40	0.38095238095238093	2.5396825396825395	1099.1503	97.90410010130537	1197.0544001013054	9.790410010130537e-08	1099.1503000979042	0.0	0
6	41	0.38095238095238093	2.603174603174603	1143.7908	59.49960008773746	1203.2904000877375	5.949960008773746e-08	1143.7908000594996	0.0	0
6	42	0.38095238095238093	2.6666666666666665	1189.6045	0.0	1189.6045	0	1189.6045	15.952800008888165	1.5952800008888165e-08
6	43	0.38095238095238093	2.7301587301587302	1213.6852000000001	0.0	1213.6852000000001	0	1213.6852000000001	0.0	0
6	44	0.38095238095238093	2.7936507936507935	1211.4347	0.0	1211.4347	0	1211.4347	13.51190001889784	1.3511900018897841e-08
6	45	0.38095238095238093	2.8571428571428568	1205.8733000000002	24.08500004428944	1229.9583000442897	2.408500004428944e-08	1205.8733000240852	0.0	0
6	46	0.38095238095238093	2.9206349206349205	1185.0225	40.71600003929697	1225.738500039297	4.0716000039296974e-08	1185.022500040716	0.0	0
6	47	0.38095238095238093	2.984126984126984	1163.0493000000001	44.93270004029837	1207.9820000402985	4.493270004029837e-08	1163.0493000449328	0.0	0
6	48	0.38095238095238093	3.0476190476190474	1147.8151	36.85200004836813	1184.6671000483682	3.6852000048368134e-08	1147.815100036852	0.0	0
6	49	0.38095238095238093	3.1111111111111107	1129.9203	33.850000050493186	1163.7703000504932	3.3850000050493184e-08	1129.92030003385	0.0	0
6	50	0.38095238095238093	3.1746031746031744	1107.9219	35.744500047853194	1143.6664000478531	3.574450004785319e-08	1107.9219000357446	0.0	0
6	51	0.38095238095238093	3.238095238095238	1077.0823	51.47100007022448	1128.5533000702244	5.1471000070224476e-08	1077.082300051471	0.0	0
6	52	0.38095238095238093	3.3015873015873014	1071.9364	47.31190003719892	1119.248300037199	4.7311900037198916e-08	1071.936400047312	0.0	0
6	53	0.38095238095238093	3.3650793650793647	1064.3420999999998	40.32880005740057	1104.6709000574003	4.032880005740057e-08	1064.3421000403287	0.0	0
6	54	0.38095238095238093	3.4285714285714284	1055.7817	40.37910005664712	1096.160800056647	4.037910005664712e-08	1055.781700040379	0.0	0
6	55	0.38095238095238093	3.492063492063492	1058.5495	30.50830002404814	1089.0578000240482	3.050830002404814e-08	1058.5495000305084	0.0	0
6	56	0.38095238095238093	3.5555555555555554	1068.8509000000001	13.921600048930154	1082.7725000489304	1.3921600048930154e-08	1068.8509000139218	0.0	0
6	57	0.38095238095238093	3.6190476190476186	1045.4764	32.16550003621114	1077.6419000362112	3.216550003621114e-08	1045.4764000321654	0.0	0
6	58	0.38095238095238093	3.6825396825396823	1029.4659	41.05620006054439	1070.5221000605443	4.105620006054439e-08	1029.465900041056	0.0	0
6	59	0.38095238095238093	3.746031746031746	1008.0459999999999	49.964200061536424	1058.0102000615364	4.996420006153642e-08	1008.0460000499642	0.0	0
6	60	0.38095238095238093	3.8095238095238093	990.0511500000001	49.03815008261047	1039.0893000826106	4.903815008261047e-08	990.0511500490383	0.0	0
6	61	0.38095238095238093	3.8730158730158726	970.83762	55.210180111547174	1026.047800111547	5.521018011154717e-08	970.8376200552102	0.0	0
6	62	0.38095238095238093	3.9365079365079363	953.12089	33.599460018768546	986.7203500187686	3.3599460018768546e-08	953.1208900335995	0.0	0
6	63	0.38095238095238093	4.0	945.34403	26.948780071033976	972.292810071034	2.6948780071033978e-08	945.3440300269488	0.0	0
7	0	0.4444444444444444	0.0	1067.8057000000001	183.98060019650123	1251.7863001965013	1.8398060019650123e-07	1067.8057001839807	0.0	0
7	1	0.4444444444444444	0.06349206349206349	1047.2709	202.65440022219133	1249.9253002221913	2.0265440022219133e-07	1047.2709002026543	0.0	0
7	2	0.4444444444444444	0.12698412698412698	1020.5310000000001	226.17090022936466	1246.7019002293648	2.2617090022936467e-07	1020.5310002261709	0.0	0
7	3	0.4444444444444444	0.19047619047619047	983.7733599999999	261.6481402417467	1245.4215002417466	2.6164814024174674e-07	983.773360261648	0.0	0
7	4	0.4444444444444444	0.25396825396825395	950.70959	281.41751023340095	1232.127100233401	2.8141751023340094e-07	950.7095902814176	0.0	0
7	5	0.4444444444444444	0.31746031746031744	919.14535	315.97365024157557	1235.1190002415756	3.159736502415756e-07	919.1453503159737	0.0	0
7	6	0.4444444444444444	0.38095238095238093	934.36938	300.0677202488125	1234.4371002488124	3.0006772024881254e-07	934.3693803000677	0.0	0
7	7	0.4444444444444444	0.4444444444444444	935.89119	284.6452102506976	1220.5364002506976	2.846452102506976e-07	935.8911902846453	0.0	0
7	8	0.4444444444444444	0.5079365079365079	930.14432	286.384780248477	1216.5291002484769	2.86384780248477e-07	930.1443202863848	0.0	0
7	9	0.4444444444444444	0.5714285714285714	956.22568	252.54372022703825	1208.7694002270382	2.5254372022703824e-07	956.2256802525437	0.0	0
7	10	0.4444444444444444	0.6349206349206349	1036.3385	172.45980022737623	1208.7983002273763	1.7245980022737624e-07	1036.3385001724598	0.0	0
7	11	0.4444444444444444	0.6984126984126984	1079.7495999999999	124.05300016847052	1203.8026001684705	1.2405300016847052e-07	1079.749600124053	0.0	0
7	12	0.4444444444444444	0.7619047619047619	1081.6877	114.54660016662679	1196.2343001666268	1.1454660016662679e-07	1081.6877001145465	0.0	0
7	13	0.4444444444444444	0.8253968253968254	1057.6059	134.13050017933801	1191.736400179338	1.34130500179338e-07	1057.6059001341305	0.0	0
7	14	0.4444444444444444	0.8888888888888888	1032.7270999999998	156.7027002078908	1189.4298002078906	1.567027002078908e-07	1032.7271001567026	0.0	0
7	15	0.4444444444444444	0.9523809523809523	1006.3477	175.29080023148913	1181.6385002314892	1.7529080023148912e-07	1006.3477001752908	0.0	0
7	16	0.4444444444444444	1.0158730158730158	1013.8842	173.8437002227803	1187.7279002227804	1.738437002227803e-07	1013.8842001738436	0.0	0
7	17	0.4444444444444444	1.0793650793650793	1007.7119000000001	172.31970021704194	1180.031600217042	1.7231970021704194e-07	1007.7119001723198	0.0	0
7	18	0.4444444444444444	1.1428571428571428	987.4611399999999	190.98886023964621	1178.4500002396462	1.9098886023964623e-07	987.4611401909888	0.0	0
7	19	0.4444444444444444	1.2063492063492063	969.57865	210.14695023155866	1179.7256002315587	2.1014695023155865e-07	969.578650210147	0.0	0
7	20	0.4444444444444444	1.2698412698412698	950.15366	226.60974025369055	1176.7634002536904	2.2660974025369055e-07	950.1536602266096	0.0	0
7	21	0.4444444444444444	1.3333333333333333	929.38922	247.60838024388903	1176.997600243889	2.4760838024388903e-07	929.3892202476084	0.0	0
7	22	0.4444444444444444	1.3968253968253967	932.48946	243.66714024951492	1176.156600249515	2.436671402495149e-07	932.4894602436672	0.0	0
7	23	0.4444444444444444	1.4603174603174602	987.80379	186.28201021414304	1174.085800214143	1.8628201021414304e-07	987.8037901862821	0.0	0
7	24	0.4444444444444444	1.5238095238095237	1029.7994999999999	142.5526001806948	1172.3521001806946	1.425526001806948e-07	1029.7995001425525	0.0	0
7	25	0.4444444444444444	1.5873015873015872	1068.5103	111.10860017204581	1179.6189001720456	1.1110860017204581e-07	1068.5103001111086	0.0	0
7	26	0.4444444444444444	1.6507936507936507	1108.9716999999998	72.801400147333	1181.7731001473328	7.2801400147333e-08	1108.9717000728012	0.0	0
7	27	0.4444444444444444	1.7142857142857142	1145.7257	45.57840009292083	1191.3041000929209	4.557840009292083e-08	1145.7257000455784	0.0	0
7	28	0.4444444444444444	1.7777777777777777	1181.5387	0.0	1181.5387	0	1181.5387	0.0	0
7	29	0.4444444444444444	1.8412698412698412	1210.9545	0.0	1210.9545	0	1210.9545	0.0	0
7	30	0.4444444444444444	1.9047619047619047	1221.8425	0.0	1221.8425	0	1221.8425	0.0	0
7	31	0.4444444444444444	1.9682539682539681	1221.5573	16.101300026551954	1237.658600026552	1.6101300026551954e-08	1221.5573000161012	0.0	0
7	32	0.4444444444444444	2.0317460317460316	1211.5838	32.404600053356894	1243.988400053357	3.24046000533569e-08	1211.5838000324047	0.0	0
7	33	0.4444444444444444	2.095238095238095	1194.9078	38.52140005402225	1233.4292000540222	3.852140005402225e-08	1194.9078000385214	0.0	0
7	34	0.4444444444444444	2.1587301587301586	1177.2506	51.10290006261028	1228.3535000626105	5.110290006261028e-08	1177.250600051103	0.0	0
7	35	0.4444444444444444	2.2222222222222223	1158.3518000000001	55.151500062563045	1213.503300062563	5.515150006256305e-08	1158.3518000551517	0.0	0
7	36	0.4444444444444444	2.2857142857142856	1138.0	73.0831001012073	1211.0831001012073	7.30831001012073e-08	1138.0000000730831	0.0	0
7	37	0.4444444444444444	2.349206349206349	1136.9541	71.21180009675025	1208.1659000967502	7.121180009675025e-08	1136.9541000712118	0.0	0
7	38	0.4444444444444444	2.4126984126984126	1140.0018	65.74190009641352	1205.7437000964135	6.574190009641351e-08	1140.001800065742	0.0	0
7	39	0.4444444444444444	2.4761904761904763	1141.5248	64.95040009582083	1206.4752000958208	6.495040009582082e-08	1141.5248000649503	0.0	0
7	40	0.4444444444444444	2.5396825396825395	1123.361	79.2993000832364	1202.6603000832365	7.92993000832364e-08	1123.3610000792994	0.0	0
7	41	0.4444444444444444	2.603174603174603	1149.2848000000001	51.70360006411694	1200.988400064117	5.170360006411694e-08	1149.2848000517038	0.0	0
7	42	0.4444444444444444	2.6666666666666665	1191.5688	0.0	1191.5688	0	1191.5688	10.856400021035114	1.0856400021035113e-08
7	43	0.4444444444444444	2.7301587301587302	1207.8301000000001	0.0	1207.8301000000001	0	1207.8301000000001	0.0	0
7	44	0.4444444444444444	2.7936507936507935	1204.7358	0.0	1204.7358	0	1204.7358	13.939600009139877	1.3939600009139877e-08
7	45	0.4444444444444444	2.8571428571428568	1200.8359	24.62590004383958	1225.4618000438395	2.462590004383958e-08	1200.835900024626	0.0	0
7	46	0.4444444444444444	2.9206349206349205	1180.2647	38.78040004314643	1219.0451000431465	3.878040004314643e-08	1180.2647000387803	0.0	0
7	47	0.4444444444444444	2.984126984126984	1161.3154	40.98630004071247	1202.3017000407124	4.098630004071247e-08	1161.3154000409863	0.0	0
7	48	0.4444444444444444	3.0476190476190474	1145.4499	32.786600048419714	1178.2365000484199	3.278660004841971e-08	1145.4499000327867	0.0	0
7	49	0.4444444444444444	3.1111111111111107	1120.8609999999999	38.386400047007264	1159.2474000470072	3.8386400047007264e-08	1120.8610000383862	0.0	0
7	50	0.4444444444444444	3.1746031746031744	1100.9727	34.64420007605909	1135.6169000760592	3.464420007605909e-08	1100.9727000346443	0.0	0
7	51	0.4444444444444444	3.238095238095238	1077.3276	53.906900076754994	1131.234500076755	5.390690007675499e-08	1077.327600053907	0.0	0
7	52	0.4444444444444444	3.3015873015873014	1063.6027	52.7150000721744	1116.3177000721744	5.27150000721744e-08	1063.602700052715	0.0	0
7	53	0.4444444444444444	3.3650793650793647	1052.2931	54.4087000179345	1106.7018000179346	5.44087000179345e-08	1052.2931000544088	0.0	0
7	54	0.4444444444444444	3.4285714285714284	1048.0899	50.11630004956415	1098.2062000495641	5.011630004956415e-08	1048.0899000501163	0.0	0
7	55	0.4444444444444444	3.492063492063492	1066.3455	22.17570002151409	1088.521200021514	2.217570002151409e-08	1066.3455000221757	0.0	0
7	56	0.4444444444444444	3.5555555555555554	1066.3780000000002	13.87110003088526	1080.2491000308855	1.387110003088526e-08	1066.3780000138713	0.0	0
7	57	0.4444444444444444	3.6190476190476186	1048.6203	36.89660006517224	1085.5169000651722	3.689660006517224e-08	1048.6203000368967	0.0	0
7	58	0.4444444444444444	3.6825396825396823	1027.342	48.28760002999101	1075.629600029991	4.828760002999101e-08	1027.3420000482877	0.0	0
7	59	0.4444444444444444	3.746031746031746	1017.0819999999999	44.499300064264375	1061.5813000642643	4.449930006426437e-08	1017.0820000444992	0.0	0
7	60	0.4444444444444444	3.8095238095238093	996.0465399999999	45.371460060375476	1041.4180000603753	4.5371460060375474e-08	996.0465400453714	0.0	0
7	61	0.4444444444444444	3.8730158730158726	973.6204399999999	45.788260053529704	1019.4087000535296	4.5788260053529706e-08	973.6204400457882	0.0	0
7	62	0.4444444444444444	3.9365079365079363	959.74247	53.33933008067837	1013.0818000806784	5.333933008067837e-08	959.7424700533394	0.0	0
7	63	0.4444444444444444	4.0	937.10446	57.95982009283446	995.0642800928345	5.795982009283446e-08	937.1044600579598	0.0	0
8	0	0.5079365079365079	0.0	1077.206	174.15160018481944	1251.3576001848194	1.7415160018481945e-07	1077.2060001741515	0.0	0
8	1	0.5079365079365079	0.06349206349206349	1057.1807000000001	197.32680019482575	1254.5075001948258	1.9732680019482575e-07	1057.1807001973268	0.0	0
8	2	0.5079365079365079	0.12698412698412698	1029.7781	214.9358002240952	1244.7139002240951	2.149358002240952e-07	1029.7781002149359	0.0	0
8	3	0.5079365079365079	0.19047619047619047	1019.4165	223.61160023509237	1243.0281002350923	2.2361160023509236e-07	1019.4165002236116	0.0	0
8	4	0.5079365079365079	0.25396825396825395	1008.6267	227.37340022958162	1236.0001002295817	2.273734002295816e-07	1008.6267002273735	0.0	0
8	5	0.5079365079365079	0.31746031746031744	984.76403	250.87777024181614	1235.641800241816	2.5087777024181614e-07	984.7640302508778	0.0	0
8	6	0.5079365079365079	0.38095238095238093	956.49557	278.1594302408898	1234.6550002408899	2.7815943024088976e-07	956.4955702781594	0.0	0
8	7	0.5079365079365079	0.4444444444444444	946.7708	280.7702002421482	1227.5410002421481	2.8077020024214817e-07	946.7708002807702	0.0	0
8	8	0.5079365079365079	0.5079365079365079	943.20808	275.7304202362956	1218.9385002362956	2.757304202362956e-07	943.2080802757304	0.0	0
8	9	0.5079365079365079	0.5714285714285714	994.1200000000001	223.49830024301312	1217.6183002430132	2.2349830024301313e-07	994.1200002234984	0.0	0
8	10	0.5079365079365079	0.6349206349206349	1065.9239	145.08460018550102	1211.008500185501	1.4508460018550102e-07	1065.9239001450846	0.0	0
8	11	0.5079365079365079	0.6984126984126984	1100.6034	104.2540001659613	1204.8574001659613	1.042540001659613e-07	1100.603400104254	0.0	0
8	12	0.5079365079365079	0.7619047619047619	1106.1475	92.35760011654973	1198.5051001165498	9.235760011654974e-08	1106.1475000923576	0.0	0
8	13	0.5079365079365079	0.8253968253968254	1090.9819	107.48470017392738	1198.4666001739274	1.0748470017392737e-07	1090.9819001074848	0.0	0
8	14	0.5079365079365079	0.8888888888888888	1071.5139000000001	122.73040016935755	1194.2443001693578	1.2273040016935755e-07	1071.5139001227305	0.0	0
8	15	0.5079365079365079	0.9523809523809523	1025.3857	161.84410020841108	1187.2298002084112	1.6184410020841108e-07	1025.3857001618442	0.0	0
8	16	0.5079365079365079	1.0158730158730158	1018.1927000000001	168.00390022553856	1186.1966002255385	1.6800390022553854e-07	1018.192700168004	0.0	0
8	17	0.5079365079365079	1.0793650793650793	1004.5434999999999	177.76200023132546	1182.3055002313254	1.7776200023132547e-07	1004.5435001777619	0.0	0
8	18	0.5079365079365079	1.1428571428571428	994.37148	189.2547202398427	1183.6262002398428	1.892547202398427e-07	994.3714801892547	0.0	0
8	19	0.5079365079365079	1.2063492063492063	972.27803	208.0321702451657	1180.3102002451656	2.080321702451657e-07	972.2780302080321	0.0	0
8	20	0.5079365079365079	1.2698412698412698	949.3433	227.39790023035775	1176.7412002303577	2.2739790023035775e-07	949.3433002273979	0.0	0
8	21	0.5079365079365079	1.3333333333333333	934.4119	241.03710025023344	1175.4490002502334	2.4103710025023345e-07	934.4119002410371	0.0	0
8	22	0.5079365079365079	1.3968253968253967	946.97953	228.1264702393756	1175.1060002393756	2.281264702393756e-07	946.9795302281265	0.0	0
8	23	0.5079365079365079	1.4603174603174602	985.6319100000001	197.2585902103156	1182.8905002103156	1.9725859021031558e-07	985.6319101972587	0.0	0
8	24	0.5079365079365079	1.5238095238095237	1025.0183	145.83330019762693	1170.8516001976268	1.4583330019762693e-07	1025.0183001458333	0.0	0
8	25	0.5079365079365079	1.5873015873015872	1072.1269	103.42020017511442	1175.5471001751143	1.0342020017511442e-07	1072.1269001034202	0.0	0
8	26	0.5079365079365079	1.6507936507936507	1113.6713000000002	58.20810013353226	1171.8794001335325	5.820810013353226e-08	1113.6713000582083	0.0	0
8	27	0.5079365079365079	1.7142857142857142	1146.5041999999999	27.831000035818548	1174.3352000358184	2.7831000035818548e-08	1146.5042000278308	0.0	0
8	28	0.5079365079365079	1.7777777777777777	1182.6492	0.0	1182.6492	0	1182.6492	0.0	0
8	29	0.5079365079365079	1.8412698412698412	1205.4986	0.0	1205.4986	0	1205.4986	0.0	0
8	30	0.5079365079365079	1.9047619047619047	1217.6315	0.0	1217.6315	0	1217.6315	0.0	0
8	31	0.5079365079365079	1.9682539682539681	1214.509	0.0	1214.509	0	1214.509	0.0	0
8	32	0.5079365079365079	2.0317460317460316	1204.7667	23.80130002441493	1228.568000024415	2.3801300024414933e-08	1204.7667000238011	0.0	0
8	33	0.5079365079365079	2.095238095238095	1193.7013	28.120000050788992	1221.821300050789	2.8120000050788992e-08	1193.70130002812	0.0	0
8	34	0.5079365079365079	2.1587301587301586	1179.6833000000001	32.545100059542605	1212.2284000595428	3.254510005954261e-08	1179.6833000325453	0.0	0
8	35	0.5079365079365079	2.2222222222222223	1159.2879	45.35850006214899	1204.646400062149	4.535850006214899e-08	1159.2879000453586	0.0	0
8	36	0.5079365079365079	2.2857142857142856	1148.3237000000001	55.06330010299735	1203.3870001029975	5.506330010299735e-08	1148.3237000550635	0.0	0
8	37	0.5079365079365079	2.349206349206349	1153.9773	45.86470004805193	1199.842000048052	4.586470004805193e-08	1153.9773000458647	0.0	0
8	38	0.5079365079365079	2.4126984126984126	1157.0207	34.309600049252	1191.330300049252	3.4309600049252e-08	1157.0207000343096	0.0	0
8	39	0.5079365079365079	2.4761904761904763	1143.3688	51.7759000492732	1195.144700049273	5.17759000492732e-08	1143.368800051776	0.0	0
8	40	0.5079365079365079	2.5396825396825395	1129.3818999999999	64.66960009394313	1194.051500093943	6.466960009394313e-08	1129.3819000646695	0.0	0
8	41	0.5079365079365079	2.603174603174603	1149.0006	40.850200047915244	1189.8508000479153	4.085020004791525e-08	1149.0006000408503	0.0	0
8	42	0.5079365079365079	2.6666666666666665	1182.9165	0.0	1182.9165	0	1182.9165	0.0	0
8	43	0.5079365079365079	2.7301587301587302	1200.8774999999998	0.0	1200.8774999999998	0	1200.8774999999998	0.0	0
8	44	0.5079365079365079	2.7936507936507935	1200.5248	0.0	1200.5248	0	1200.5248	0.0	0
8	45	0.5079365079365079	2.8571428571428568	1192.2404999999999	0.0	1192.2404999999999	0	1192.2404999999999	22.52949997397473	2.252949997397473e-08
8	46	0.5079365079365079	2.9206349206349205	1174.7218	30.374600046057058	1205.0964000460572	3.0374600046057056e-08	1174.7218000303747	0.0	0
8	47	0.5079365079365079	2.984126984126984	1157.8111	35.655800047514745	1193.4669000475146	3.5655800047514744e-08	1157.8111000356557	0.0	0
8	48	0.5079365079365079	3.0476190476190474	1135.8161	38.607400037225695	1174.4235000372257	3.860740003722569e-08	1135.8161000386074	0.0	0
8	49	0.5079365079365079	3.1111111111111107	1117.0223	28.75410003273171	1145.7764000327318	2.875410003273171e-08	1117.0223000287542	0.0	0
8	50	0.5079365079365079	3.1746031746031744	1103.7962	27.03810005098639	1130.8343000509865	2.703810005098639e-08	1103.7962000270381	0.0	0
8	51	0.5079365079365079	3.238095238095238	1082.5499	35.53220010352067	1118.0821001035206	3.5532200103520675e-08	1082.5499000355321	0.0	0
8	52	0.5079365079365079	3.3015873015873014	1054.9686000000002	23.393600060700113	1078.3622000607002	2.3393600060700114e-08	1054.9686000233937	0.0	0
8	53	0.5079365079365079	3.3650793650793647	1039.6682	57.870400075453176	1097.5386000754534	5.7870400075453175e-08	1039.6682000578705	0.0	0
8	54	0.5079365079365079	3.4285714285714284	1052.9411	36.49080005340059	1089.4319000534006	3.649080005340059e-08	1052.9411000364908	0.0	0
8	55	0.5079365079365079	3.492063492063492	1071.0651	0.0	1071.0651	0	1071.0651	11.613300025942651	1.1613300025942651e-08
8	56	0.5079365079365079	3.5555555555555554	1069.6244000000002	0.0	1069.6244000000002	0	1069.6244000000002	13.676300018614581	1.367630001861458e-08
8	57	0.5079365079365079	3.6190476190476186	1054.2271	30.60040003476362	1084.8275000347637	3.060040003476362e-08	1054.2271000306005	0.0	0
8	58	0.5079365079365079	3.6825396825396823	1039.3615	32.95160004811807	1072.313100048118	3.2951600048118063e-08	1039.3615000329517	0.0	0
8	59	0.5079365079365079	3.746031746031746	1017.8539000000001	36.56540005040372	1054.4193000504038	3.656540005040372e-08	1017.8539000365655	0.0	0
8	60	0.5079365079365079	3.8095238095238093	1000.4774	34.613500071597	1035.090900071597	3.4613500071597e-08	1000.4774000346135	0.0	0
8	61	0.5079365079365079	3.8730158730158726	983.4341200000001	32.50148005981358	1015.9356000598137	3.250148005981358e-08	983.4341200325016	0.0	0
8	62	0.5079365079365079	3.9365079365079363	966.6748600000001	34.80094005935409	1001.4758000593541	3.480094005935409e-08	966.674860034801	0.0	0
8	63	0.5079365079365079	4.0	947.8662800000001	47.67049011253074	995.5367701125308	4.767049011253074e-08	947.8662800476706	0.0	0
9	0	0.5714285714285714	0.0	1093.3816	176.44650017037134	1269.8281001703713	1.7644650017037134e-07	1093.3816001764465	0.0	0
9	1	0.5714285714285714	0.06349206349206349	1073.3229000000001	196.72390019516797	1270.046800195168	1.9672390019516797e-07	1073.322900196724	0.0	0
9	2	0.5714285714285714	0.12698412698412698	1059.7141	199.18370020241878	1258.8978002024187	1.991837002024188e-07	1059.7141001991836	0.0	0
9	3	0.5714285714285714	0.19047619047619047	1054.7767000000001	201.21600020295614	1255.9927002029563	2.0121600020295613e-07	1054.776700201216	0.0	0
9	4	0.5714285714285714	0.25396825396825395	1042.2889	212.68790021864197	1254.976800218642	2.1268790021864198e-07	1042.2889002126878	0.0	0
9	5	0.5714285714285714	0.31746031746031744	1023.5954	234.235200229757	1257.830600229757	2.34235200229757e-07	1023.5954002342353	0.0	0
9	6	0.5714285714285714	0.38095238095238093	1000.8693999999999	252.6648002360758	1253.5342002360758	2.526648002360758e-07	1000.8694002526647	0.0	0
9	7	0.5714285714285714	0.4444444444444444	978.5492200000001	269.7974802298383	1248.3467002298385	2.6979748022983827e-07	978.5492202697976	0.0	0
9	8	0.5714285714285714	0.5079365079365079	973.14341	261.8679902385869	1235.011400238587	2.618679902385869e-07	973.143410261868	0.0	0
9	9	0.5714285714285714	0.5714285714285714	1037.5588	194.0360002279313	1231.5948002279313	1.940360002279313e-07	1037.558800194036	0.0	0
9	10	0.5714285714285714	0.6349206349206349	1101.8121	124.77950016858456	1226.5916001685846	1.2477950016858457e-07	1101.8121001247796	0.0	0
9	11	0.5714285714285714	0.6984126984126984	1130.5332999999998	92.62980014690902	1223.1631001469088	9.262980014690902e-08	1130.5333000926296	0.0	0
9	12	0.5714285714285714	0.7619047619047619	1135.5089	81.86980013646235	1217.3787001364624	8.186980013646235e-08	1135.5089000818698	0.0	0
9	13	0.5714285714285714	0.8253968253968254	1115.2281	100.34890012845625	1215.5770001284563	1.0034890012845625e-07	1115.228100100349	0.0	0
9	14	0.5714285714285714	0.8888888888888888	1102.7935	106.26600017552742	1209.0595001755273	1.0626600017552743e-07	1102.793500106266	0.0	0
9	15	0.5714285714285714	0.9523809523809523	1063.205	137.34100017613844	1200.5460001761385	1.3734100017613842e-07	1063.205000137341	0.0	0
9	16	0.5714285714285714	1.0158730158730158	1045.7178999999999	155.4224001982243	1201.1403001982242	1.554224001982243e-07	1045.7179001554223	0.0	0
9	17	0.5714285714285714	1.0793650793650793	1020.9974	174.9352002069972	1195.9326002069972	1.749352002069972e-07	1020.9974001749351	0.0	0
9	18	0.5714285714285714	1.1428571428571428	1002.637	189.8091002348913	1192.4461002348912	1.898091002348913e-07	1002.6370001898091	0.0	0
9	19	0.5714285714285714	1.2063492063492063	974.76459	212.64961023004327	1187.4142002300432	2.1264961023004327e-07	974.7645902126496	0.0	0
9	20	0.5714285714285714	1.2698412698412698	959.1697100000001	229.08539025503993	1188.2551002550401	2.2908539025503993e-07	959.1697102290855	0.0	0
9	21	0.5714285714285714	1.3333333333333333	967.4176900000001	218.48901024310197	1185.906700243102	2.1848901024310198e-07	967.4176902184892	0.0	0
9	22	0.5714285714285714	1.3968253968253967	988.7473899999999	192.28331021679068	1181.0307002167906	1.9228331021679069e-07	988.7473901922832	0.0	0
9	23	0.5714285714285714	1.4603174603174602	985.2333300000001	204.49417020718724	1189.7275002071874	2.0449417020718724e-07	985.2333302044943	0.0	0
9	24	0.5714285714285714	1.5238095238095237	1034.4878999999999	147.39860018514207	1181.8865001851418	1.4739860018514207e-07	1034.4879001473985	0.0	0
9	25	0.5714285714285714	1.5873015873015872	1080.9572	68.49840012242743	1149.4556001224275	6.849840012242743e-08	1080.9572000684984	0.0	0
9	26	0.5714285714285714	1.6507936507936507	1116.1069	77.36750013236525	1193.4744001323652	7.736750013236525e-08	1116.1069000773675	0.0	0
9	27	0.5714285714285714	1.7142857142857142	1149.8382000000001	36.04190008839525	1185.8801000883955	3.6041900088395254e-08	1149.838200036042	0.0	0
9	28	0.5714285714285714	1.7777777777777777	1178.0962	18.176100040614426	1196.2723000406145	1.8176100040614425e-08	1178.096200018176	0.0	0
9	29	0.5714285714285714	1.8412698412698412	1195.8301999999999	0.0	1195.8301999999999	0	1195.8301999999999	0.0	0
9	30	0.5714285714285714	1.9047619047619047	1212.0095	0.0	1212.0095	0	1212.0095	0.0	0
9	31	0.5714285714285714	1.9682539682539681	1212.0563000000002	0.0	1212.0563000000002	0	1212.0563000000002	0.0	0
9	32	0.5714285714285714	2.0317460317460316	1209.4415	0.0	1209.4415	0	1209.4415	0.0	0
9	33	0.5714285714285714	2.095238095238095	1202.2701000000002	15.289300010292084	1217.5594000102922	1.5289300010292084e-08	1202.2701000152895	0.0	0
9	34	0.5714285714285714	2.1587301587301586	1189.9986000000001	26.286900055091344	1216.2855000550915	2.6286900055091344e-08	1189.998600026287	0.0	0
9	35	0.5714285714285714	2.2222222222222223	1162.789	47.26030005292448	1210.0493000529245	4.7260300052924475e-08	1162.7890000472603	0.0	0
9	36	0.5714285714285714	2.2857142857142856	1178.699	31.784600063054366	1210.4836000630544	3.1784600063054365e-08	1178.6990000317846	0.0	0
9	37	0.5714285714285714	2.349206349206349	1180.3884	26.32100003421518	1206.7094000342152	2.6321000034215182e-08	1180.388400026321	0.0	0
9	38	0.5714285714285714	2.4126984126984126	1170.8401000000001	33.13100002497799	1203.971100024978	3.313100002497799e-08	1170.8401000331312	0.0	0
9	39	0.5714285714285714	2.4761904761904763	1157.6876	42.4921000591709	1200.179700059171	4.24921000591709e-08	1157.687600042492	0.0	0
9	40	0.5714285714285714	2.5396825396825395	1140.3315	55.93870008126754	1196.2702000812676	5.593870008126754e-08	1140.3315000559387	0.0	0
9	41	0.5714285714285714	2.603174603174603	1150.0230999999999	39.578900063617596	1189.6020000636174	3.9578900063617595e-08	1150.0231000395788	0.0	0
9	42	0.5714285714285714	2.6666666666666665	1172.6617999999999	19.780100031362092	1192.441900031362	1.9780100031362094e-08	1172.66180001978	0.0	0
9	43	0.5714285714285714	2.7301587301587302	1191.0802	0.0	1191.0802	0	1191.0802	0.0	0
9	44	0.5714285714285714	2.7936507936507935	1198.114	0.0	1198.114	0	1198.114	0.0	0
9	45	0.5714285714285714	2.8571428571428568	1197.1074	13.03420002526734	1210.1416000252675	1.303420002526734e-08	1197.1074000130343	0.0	0
9	46	0.5714285714285714	2.9206349206349205	1180.008	18.43640004349164	1198.4444000434917	1.843640004349164e-08	1180.0080000184364	0.0	0
9	47	0.5714285714285714	2.984126984126984	1157.9134000000001	26.282800047854515	1184.1962000478547	2.6282800047854516e-08	1157.913400026283	0.0	0
9	48	0.5714285714285714	3.0476190476190474	1139.2401	30.060600058976515	1169.3007000589764	3.0060600058976514e-08	1139.2401000300606	0.0	0
9	49	0.5714285714285714	3.1111111111111107	1125.4062000000001	22.16720005015671	1147.5734000501568	2.216720005015671e-08	1125.4062000221672	0.0	0
9	50	0.5714285714285714	3.1746031746031744	1099.0918000000001	27.159800040919357	1126.2516000409196	2.7159800040919356e-08	1099.09180002716	0.0	0
9	51	0.5714285714285714	3.238095238095238	1081.2673000000002	33.55420006181717	1114.8215000618175	3.355420006181717e-08	1081.2673000335544	0.0	0
9	52	0.5714285714285714	3.3015873015873014	1056.419	48.393600099456705	1104.8126000994569	4.8393600099456704e-08	1056.4190000483936	0.0	0
9	53	0.5714285714285714	3.3650793650793647	1052.0876	40.92610009725237	1093.0137000972525	4.0926100097252376e-08	1052.0876000409262	0.0	0
9	54	0.5714285714285714	3.4285714285714284	1049.3786	32.47010006290934	1081.8487000629093	3.247010006290934e-08	1049.37860003247	0.0	0
9	55	0.5714285714285714	3.492063492063492	1067.1749	0.0	1067.1749	0	1067.1749	10.755300032567328	1.0755300032567329e-08
9	56	0.5714285714285714	3.5555555555555554	1064.9967000000001	0.0	1064.9967000000001	0	1064.9967000000001	13.362500008765094	1.3362500008765095e-08
9	57	0.5714285714285714	3.6190476190476186	1063.5979	17.418000044290764	1081.0159000442907	1.7418000044290765e-08	1063.597900017418	0.0	0
9	58	0.5714285714285714	3.6825396825396823	1041.1001999999999	32.574900039033075	1073.675100039033	3.257490003903307e-08	1041.1002000325748	0.0	0
9	59	0.5714285714285714	3.746031746031746	1023.3673	43.681700041569854	1067.0490000415698	4.368170004156985e-08	1023.3673000436817	0.0	0
9	60	0.5714285714285714	3.8095238095238093	1007.8545	40.64030007067634	1048.4948000706763	4.064030007067634e-08	1007.8545000406403	0.0	0
9	61	0.5714285714285714	3.8730158730158726	986.0546	29.302600066162118	1015.3572000661621	2.9302600066162117e-08	986.0546000293026	0.0	0
9	62	0.5714285714285714	3.9365079365079363	970.01271	37.532590058397865	1007.5453000583979	3.7532590058397864e-08	970.0127100375325	0.0	0
9	63	0.5714285714285714	4.0	948.62435	49.76209007713078	998.3864400771308	4.976209007713078e-08	948.6243500497621	0.0	0
10	0	0.6349206349206349	0.0	1104.2971	161.3009001657095	1265.5980001657094	1.6130090016570948e-07	1104.297100161301	0.0	0
10	1	0.6349206349206349	0.06349206349206349	1081.871	188.68630018835523	1270.5573001883554	1.8868630018835522e-07	1081.8710001886864	0.0	0
10	2	0.6349206349206349	0.12698412698412698	1073.2028	197.83180013775285	1271.034600137753	1.9783180013775285e-07	1073.2028001978317	0.0	0
10	3	0.6349206349206349	0.19047619047619047	1071.0201	192.54120017806537	1263.5613001780653	1.9254120017806537e-07	1071.0201001925411	0.0	0
10	4	0.6349206349206349	0.25396825396825395	1055.7681	208.40340020060071	1264.1715002006008	2.084034002006007e-07	1055.7681002084034	0.0	0
10	5	0.6349206349206349	0.31746031746031744	1039.8658	217.4173002323881	1257.283100232388	2.174173002323881e-07	1039.8658002174172	0.0	0
10	6	0.6349206349206349	0.38095238095238093	1014.3086999999999	240.29570023245387	1254.6044002324538	2.4029570023245387e-07	1014.3087002402956	0.0	0
10	7	0.6349206349206349	0.4444444444444444	994.9394599999999	249.06374022881445	1244.0032002288144	2.4906374022881446e-07	994.9394602490637	0.0	0
10	8	0.6349206349206349	0.5079365079365079	990.5181699999999	251.89773023290167	1242.4159002329015	2.5189773023290166e-07	990.5181702518977	0.0	0
10	9	0.6349206349206349	0.5714285714285714	1061.8320999999999	171.19520019447364	1233.0273001944736	1.7119520019447363e-07	1061.832100171195	0.0	0
10	10	0.6349206349206349	0.6349206349206349	1120.9791	103.99270017757368	1224.9718001775736	1.0399270017757368e-07	1120.9791001039928	0.0	0
10	11	0.6349206349206349	0.6984126984126984	1145.8302999999999	76.21410012359641	1222.0444001235962	7.62141001235964e-08	1145.830300076214	0.0	0
10	12	0.6349206349206349	0.7619047619047619	1146.8255	64.89130010063816	1211.716800100638	6.489130010063817e-08	1146.8255000648912	0.0	0
10	13	0.6349206349206349	0.8253968253968254	1134.8494999999998	77.07720014433583	1211.9267001443357	7.707720014433584e-08	1134.849500077077	0.0	0
10	14	0.6349206349206349	0.8888888888888888	1122.1734000000001	94.61840017558814	1216.7918001755884	9.461840017558813e-08	1122.1734000946185	0.0	0
10	15	0.6349206349206349	0.9523809523809523	1085.8605	115.61410016825991	1201.47460016826	1.156141001682599e-07	1085.860500115614	0.0	0
10	16	0.6349206349206349	1.0158730158730158	1064.1093	131.09840015725894	1195.207700157259	1.3109840015725894e-07	1064.1093001310985	0.0	0
10	17	0.6349206349206349	1.0793650793650793	1040.2596	156.29870018251688	1196.558300182517	1.5629870018251687e-07	1040.2596001562988	0.0	0
10	18	0.6349206349206349	1.1428571428571428	1020.3885	175.81890019162358	1196.2074001916235	1.7581890019162358e-07	1020.3885001758189	0.0	0
10	19	0.6349206349206349	1.2063492063492063	991.87696	201.98244021886634	1193.8594002188663	2.0198244021886635e-07	991.8769602019825	0.0	0
10	20	0.6349206349206349	1.2698412698412698	957.7709100000001	233.61109023040464	1191.3820002304046	2.3361109023040463e-07	957.7709102336112	0.0	0
10	21	0.6349206349206349	1.3333333333333333	986.89293	205.6671702054931	1192.5601002054932	2.056671702054931e-07	986.8929302056672	0.0	0
10	22	0.6349206349206349	1.3968253968253967	1001.9203	192.05930020533393	1193.979600205334	1.9205930020533393e-07	1001.9203001920592	0.0	0
10	23	0.6349206349206349	1.4603174603174602	1008.3984	183.51610020535645	1191.9145002053565	1.8351610020535645e-07	1008.3984001835162	0.0	0
10	24	0.6349206349206349	1.5238095238095237	1043.4933	113.31920013034294	1156.812500130343	1.1331920013034293e-07	1043.4933001133193	0.0	0
10	25	0.6349206349206349	1.5873015873015872	1076.9281	117.06470016969094	1193.992800169691	1.1706470016969093e-07	1076.9281001170648	0.0	0
10	26	0.6349206349206349	1.6507936507936507	1105.8962000000001	87.570700134446	1193.4669001344462	8.7570700134446e-08	1105.8962000875708	0.0	0
10	27	0.6349206349206349	1.7142857142857142	1137.9153999999999	58.580400090065986	1196.4958000900658	5.858040009006599e-08	1137.9154000585802	0.0	0
10	28	0.6349206349206349	1.7777777777777777	1166.3367	30.21140005732858	1196.5481000573286	3.021140005732858e-08	1166.3367000302114	0.0	0
10	29	0.6349206349206349	1.8412698412698412	1185.0284	20.896800057140215	1205.92520005714	2.0896800057140215e-08	1185.0284000208967	0.0	0
10	30	0.6349206349206349	1.9047619047619047	1197.7079	10.928900053156472	1208.6368000531565	1.0928900053156472e-08	1197.707900010929	0.0	0
10	31	0.6349206349206349	1.9682539682539681	1194.9089000000001	0.0	1194.9089000000001	0	1194.9089000000001	16.145100016935515	1.6145100016935516e-08
10	32	0.6349206349206349	2.0317460317460316	1201.3572	7.248700022235909	1208.6059000222358	7.248700022235909e-09	1201.3572000072486	0.0	0
10	33	0.6349206349206349	2.095238095238095	1186.3601	31.301600048251135	1217.6617000482513	3.1301600048251135e-08	1186.3601000313017	0.0	0
10	34	0.6349206349206349	2.1587301587301586	1169.4976	49.854900058690404	1219.3525000586903	4.9854900058690403e-08	1169.4976000498548	0.0	0
10	35	0.6349206349206349	2.2222222222222223	1172.2921	48.98740005149031	1221.2795000514902	4.8987400051490315e-08	1172.2921000489873	0.0	0
10	36	0.6349206349206349	2.2857142857142856	1196.1358	22.323600040907337	1218.4594000409074	2.2323600040907337e-08	1196.1358000223236	0.0	0
10	37	0.6349206349206349	2.349206349206349	1199.257	15.394300037874034	1214.651300037874	1.5394300037874034e-08	1199.2570000153944	0.0	0
10	38	0.6349206349206349	2.4126984126984126	1179.1287	33.447800040239514	1212.5765000402396	3.3447800040239516e-08	1179.1287000334478	0.0	0
10	39	0.6349206349206349	2.4761904761904763	1162.3322	44.801700046853384	1207.1339000468533	4.4801700046853386e-08	1162.3322000448018	0.0	0
10	40	0.6349206349206349	2.5396825396825395	1142.949	57.9892000995754	1200.9382000995754	5.79892000995754e-08	1142.9490000579892	0.0	0
10	41	0.6349206349206349	2.603174603174603	1135.7829	62.549400092808625	1198.3323000928085	6.254940009280863e-08	1135.7829000625493	0.0	0
10	42	0.6349206349206349	2.6666666666666665	1161.3454	31.49210005395977	1192.8375000539597	3.149210005395977e-08	1161.345400031492	0.0	0
10	43	0.6349206349206349	2.7301587301587302	1176.9489	13.537100043366085	1190.4860000433662	1.3537100043366085e-08	1176.9489000135372	0.0	0
10	44	0.6349206349206349	2.7936507936507935	1185.6234000000002	0.0	1185.6234000000002	0	1185.6234000000002	0.0	0
10	45	0.6349206349206349	2.8571428571428568	1183.8824	0.0	1183.8824	0	1183.8824	0.0	0
10	46	0.6349206349206349	2.9206349206349205	1182.3142	13.278000032964854	1195.592200032965	1.3278000032964855e-08	1182.314200013278	0.0	0
10	47	0.6349206349206349	2.984126984126984	1157.8186	27.820500038802084	1185.639100038802	2.7820500038802084e-08	1157.8186000278206	0.0	0
10	48	0.6349206349206349	3.0476190476190474	1140.4504	31.62700004283727	1172.0774000428373	3.162700004283727e-08	1140.450400031627	0.0	0
10	49	0.6349206349206349	3.1111111111111107	1121.067	24.80860003282974	1145.8756000328297	2.4808600032829742e-08	1121.0670000248085	0.0	0
10	50	0.6349206349206349	3.1746031746031744	1102.7328	31.697000077212007	1134.429800077212	3.1697000077212006e-08	1102.732800031697	0.0	0
10	51	0.6349206349206349	3.238095238095238	1079.7469	42.08300009939569	1121.8299000993957	4.208300009939569e-08	1079.746900042083	0.0	0
10	52	0.6349206349206349	3.3015873015873014	1063.6590999999999	43.826900102765826	1107.4860001027657	4.382690010276582e-08	1063.6591000438268	0.0	0
10	53	0.6349206349206349	3.3650793650793647	1056.1325000000002	41.457800062043624	1097.5903000620438	4.1457800062043624e-08	1056.132500041458	0.0	0
10	54	0.6349206349206349	3.4285714285714284	1038.4572	40.91520007697208	1079.372400076972	4.091520007697208e-08	1038.4572000409153	0.0	0
10	55	0.6349206349206349	3.492063492063492	1053.1603	23.68780001040911	1076.848100010409	2.368780001040911e-08	1053.1603000236878	0.0	0
10	56	0.6349206349206349	3.5555555555555554	1067.6551	0.0	1067.6551	0	1067.6551	0.0	0
10	57	0.6349206349206349	3.6190476190476186	1059.1095	0.0	1059.1095	0	1059.1095	13.956700002687054	1.3956700002687054e-08
10	58	0.6349206349206349	3.6825396825396823	1045.0201	23.378600038202887	1068.3987000382028	2.3378600038202885e-08	1045.0201000233785	0.0	0
10	59	0.6349206349206349	3.746031746031746	1024.9144000000001	41.86080004168753	1066.7752000416876	4.186080004168753e-08	1024.914400041861	0.0	0
10	60	0.6349206349206349	3.8095238095238093	1008.5411999999999	46.73690006520898	1055.278100065209	4.6736900065208975e-08	1008.5412000467368	0.0	0
10	61	0.6349206349206349	3.8730158730158726	990.8701500000001	47.63755005909933	1038.5077000590993	4.763755005909933e-08	990.8701500476376	0.0	0
10	62	0.6349206349206349	3.9365079365079363	971.1961900000001	44.865610066508914	1016.061800066509	4.4865610066508915e-08	971.1961900448657	0.0	0
10	63	0.6349206349206349	4.0	954.9132800000001	42.57572006913275	997.4890000691329	4.257572006913275e-08	954.9132800425758	0.0	0
11	0	0.6984126984126984	0.0	1114.317	162.48440016784772	1276.8014001678478	1.6248440016784771e-07	1114.3170001624844	0.0	0
11	1	0.6984126984126984	0.06349206349206349	1103.2791000000002	173.30590017090628	1276.5850001709064	1.7330590017090627e-07	1103.279100173306	0.0	0
11	2	0.6984126984126984	0.12698412698412698	1099.5566	179.01400017151957	1278.5706001715193	1.7901400017151958e-07	1099.556600179014	0.0	0
11	3	0.6984126984126984	0.19047619047619047	1079.5193	194.70070018189688	1274.220000181897	1.9470070018189687e-07	1079.5193001947007	0.0	0
11	4	0.6984126984126984	0.25396825396825395	1062.8319	214.2546001998401	1277.08650019984	2.142546001998401e-07	1062.8319002142546	0.0	0
11	5	0.6984126984126984	0.31746031746031744	1043.1504	230.0943002176636	1273.2447002176636	2.300943002176636e-07	1043.1504002300942	0.0	0
11	6	0.6984126984126984	0.38095238095238093	1026.1836	239.30810023551436	1265.4917002355144	2.3930810023551437e-07	1026.1836002393081	0.0	0
11	7	0.6984126984126984	0.4444444444444444	1006.935	248.19410023972742	1255.1291002397274	2.481941002397274e-07	1006.935000248194	0.0	0
11	8	0.6984126984126984	0.5079365079365079	1015.1624999999999	233.72630023083235	1248.8888002308322	2.3372630023083235e-07	1015.1625002337262	0.0	0
11	9	0.6984126984126984	0.5714285714285714	1091.4187	151.93470016734307	1243.353400167343	1.5193470016734307e-07	1091.4187001519347	0.0	0
11	10	0.6984126984126984	0.6349206349206349	1146.6825000000001	87.26490014541804	1233.9474001454182	8.726490014541804e-08	1146.682500087265	0.0	0
11	11	0.6984126984126984	0.6984126984126984	1169.9008	56.36000006928714	1226.2608000692871	5.636000006928714e-08	1169.90080005636	0.0	0
11	12	0.6984126984126984	0.7619047619047619	1166.9260000000002	57.337100082288245	1224.2631000822885	5.733710008228824e-08	1166.9260000573372	0.0	0
11	13	0.6984126984126984	0.8253968253968254	1152.3878	66.35470010146561	1218.7425001014656	6.635470010146561e-08	1152.3878000663547	0.0	0
11	14	0.6984126984126984	0.8888888888888888	1135.5738999999999	74.27530012975308	1209.849200129753	7.427530012975307e-08	1135.5739000742751	0.0	0
11	15	0.6984126984126984	0.9523809523809523	1106.9819	97.65380017992037	1204.6357001799204	9.765380017992037e-08	1106.9819000976538	0.0	0
11	16	0.6984126984126984	1.0158730158730158	1085.9325999999999	112.94630016886437	1198.8789001688642	1.1294630016886437e-07	1085.9326001129461	0.0	0
11	17	0.6984126984126984	1.0793650793650793	1061.3284999999998	138.73880017185058	1200.0673001718505	1.387388001718506e-07	1061.3285001387387	0.0	0
11	18	0.6984126984126984	1.1428571428571428	1039.4974	155.1620001845199	1194.6594001845199	1.551620001845199e-07	1039.497400155162	0.0	0
11	19	0.6984126984126984	1.2063492063492063	1013.2957999999999	181.80600020715448	1195.1018002071544	1.818060002071545e-07	1013.2958001818058	0.0	0
11	20	0.6984126984126984	1.2698412698412698	983.55031	213.1321902321345	1196.6825002321345	2.131321902321345e-07	983.5503102131322	0.0	0
11	21	0.6984126984126984	1.3333333333333333	1011.1069	181.86570020170882	1192.9726002017087	1.8186570020170882e-07	1011.1069001818657	0.0	0
11	22	0.6984126984126984	1.3968253968253967	1023.7895000000001	168.86480020382737	1192.6543002038275	1.6886480020382737e-07	1023.7895001688648	0.0	0
11	23	0.6984126984126984	1.4603174603174602	1019.4458000000001	175.38880019973988	1194.83460019974	1.7538880019973987e-07	1019.4458001753889	0.0	0
11	24	0.6984126984126984	1.5238095238095237	1055.5684	141.8682001635931	1197.436600163593	1.4186820016359308e-07	1055.5684001418683	0.0	0
11	25	0.6984126984126984	1.5873015873015872	1079.8803	117.96580016323054	1197.8461001632306	1.1796580016323054e-07	1079.8803001179658	0.0	0
11	26	0.6984126984126984	1.6507936507936507	1091.7347	104.78990014291432	1196.5246001429143	1.0478990014291432e-07	1091.73470010479	0.0	0
11	27	0.6984126984126984	1.7142857142857142	1122.3301	0.0	1122.3301	0	1122.3301	77.09220004302927	7.709220004302927e-08
11	28	0.6984126984126984	1.7777777777777777	1154.2033	47.27080004699533	1201.4741000469953	4.7270800046995336e-08	1154.2033000472707	0.0	0
11	29	0.6984126984126984	1.8412698412698412	1168.9569000000001	35.25800005396239	1204.2149000539625	3.525800005396239e-08	1168.956900035258	0.0	0
11	30	0.6984126984126984	1.9047619047619047	1172.1745	44.52640005478597	1216.700900054786	4.4526400054785965e-08	1172.1745000445264	0.0	0
11	31	0.6984126984126984	1.9682539682539681	1172.3328	42.799000054137636	1215.1318000541376	4.279900005413764e-08	1172.332800042799	0.0	0
11	32	0.6984126984126984	2.0317460317460316	1165.1159	51.823900049973005	1216.939800049973	5.182390004997301e-08	1165.115900051824	0.0	0
11	33	0.6984126984126984	2.095238095238095	1156.3611	69.0555000505164	1225.4166000505165	6.90555000505164e-08	1156.3611000690555	0.0	0
11	34	0.6984126984126984	2.1587301587301586	1147.1028999999999	70.28850004512537	1217.3914000451252	7.028850004512538e-08	1147.1029000702883	0.0	0
11	35	0.6984126984126984	2.2222222222222223	1201.9211	22.807200035841614	1224.7283000358416	2.2807200035841615e-08	1201.9211000228072	0.0	0
11	36	0.6984126984126984	2.2857142857142856	1216.7711	0.0	1216.7711	0	1216.7711	13.44830000957508	1.3448300009575081e-08
11	37	0.6984126984126984	2.349206349206349	1211.9276	19.45070003974871	1231.3783000397486	1.945070003974871e-08	1211.9276000194507	0.0	0
11	38	0.6984126984126984	2.4126984126984126	1193.6029	36.09010003978087	1229.693000039781	3.609010003978087e-08	1193.6029000360902	0.0	0
11	39	0.6984126984126984	2.4761904761904763	1171.8237	45.91790003913218	1217.7416000391322	4.591790003913218e-08	1171.8237000459178	0.0	0
11	40	0.6984126984126984	2.5396825396825395	1151.3691000000001	58.583800091992615	1209.9529000919927	5.8583800091992615e-08	1151.3691000585839	0.0	0
11	41	0.6984126984126984	2.603174603174603	1132.1827	72.01420010451524	1204.1969001045154	7.201420010451523e-08	1132.1827000720143	0.0	0
11	42	0.6984126984126984	2.6666666666666665	1147.7748	52.22250006442794	1199.997300064428	5.222250006442794e-08	1147.7748000522224	0.0	0
11	43	0.6984126984126984	2.7301587301587302	1158.1751000000002	31.84300004367436	1190.0181000436746	3.184300004367436e-08	1158.1751000318432	0.0	0
11	44	0.6984126984126984	2.7936507936507935	1165.9370000000001	20.735800022255955	1186.672800022256	2.0735800022255953e-08	1165.937000020736	0.0	0
11	45	0.6984126984126984	2.8571428571428568	1169.2728	12.336400034017032	1181.609200034017	1.2336400034017032e-08	1169.2728000123363	0.0	0
11	46	0.6984126984126984	2.9206349206349205	1165.3331	0.0	1165.3331	0	1165.3331	13.409600022036468	1.3409600022036468e-08
11	47	0.6984126984126984	2.984126984126984	1156.3138	13.09740002941983	1169.4112000294197	1.309740002941983e-08	1156.3138000130973	0.0	0
11	48	0.6984126984126984	3.0476190476190474	1131.7366000000002	25.60250003447168	1157.3391000344718	2.560250003447168e-08	1131.7366000256027	0.0	0
11	49	0.6984126984126984	3.1111111111111107	1117.4582	25.879000069648246	1143.3372000696484	2.5879000069648247e-08	1117.458200025879	0.0	0
11	50	0.6984126984126984	3.1746031746031744	1096.1269	37.34770008686121	1133.4746000868613	3.734770008686121e-08	1096.1269000373477	0.0	0
11	51	0.6984126984126984	3.238095238095238	1077.178	30.612900104553532	1107.7909001045537	3.061290010455353e-08	1077.178000030613	0.0	0
11	52	0.6984126984126984	3.3015873015873014	1071.4753	36.219900067913045	1107.695200067913	3.621990006791305e-08	1071.47530003622	0.0	0
11	53	0.6984126984126984	3.3650793650793647	1061.61	26.45900006420947	1088.0690000642094	2.645900006420947e-08	1061.610000026459	0.0	0
11	54	0.6984126984126984	3.4285714285714284	1045.2495	26.671000063038793	1071.9205000630386	2.6671000063038794e-08	1045.2495000266708	0.0	0
11	55	0.6984126984126984	3.492063492063492	1036.565	30.988700063484064	1067.553700063484	3.0988700063484065e-08	1036.5650000309888	0.0	0
11	56	0.6984126984126984	3.5555555555555554	1046.2725	21.964300024288182	1068.2368000242882	2.196430002428818e-08	1046.2725000219643	0.0	0
11	57	0.6984126984126984	3.6190476190476186	1048.5642	0.0	1048.5642	0	1048.5642	10.396600026125796	1.0396600026125795e-08
11	58	0.6984126984126984	3.6825396825396823	1047.7940999999998	13.983400032663566	1061.7775000326635	1.3983400032663566e-08	1047.7941000139833	0.0	0
11	59	0.6984126984126984	3.746031746031746	1028.1019000000001	29.05860003736251	1057.1605000373627	2.905860003736251e-08	1028.1019000290587	0.0	0
11	60	0.6984126984126984	3.8095238095238093	1007.5681999999999	39.41320006207798	1046.981400062078	3.941320006207798e-08	1007.5682000394131	0.0	0
11	61	0.6984126984126984	3.8730158730158726	989.06889	34.49421005990849	1023.5631000599085	3.449421005990849e-08	989.0688900344942	0.0	0
11	62	0.6984126984126984	3.9365079365079363	971.1279699999999	23.865150054304827	994.9931200543048	2.3865150054304828e-08	971.127970023865	0.0	0
11	63	0.6984126984126984	4.0	952.6841000000001	46.23894009329148	998.9230400932915	4.623894009329148e-08	952.684100046239	0.0	0
12	0	0.7619047619047619	0.0	1119.0884	161.2737001734343	1280.3621001734343	1.612737001734343e-07	1119.0884001612737	0.0	0
12	1	0.7619047619047619	0.06349206349206349	1136.5919000000001	148.81650015309162	1285.4084001530919	1.4881650015309164e-07	1136.5919001488166	0.0	0
12	2	0.7619047619047619	0.12698412698412698	1129.8393	161.0677001637265	1290.9070001637265	1.610677001637265e-07	1129.8393001610677	0.0	0
12	3	0.7619047619047619	0.19047619047619047	1109.4932999999999	181.53830017285148	1291.0316001728513	1.8153830017285147e-07	1109.4933001815382	0.0	0
12	4	0.7619047619047619	0.25396825396825395	1072.0335	215.77250018179666	1287.8060001817967	2.1577250018179667e-07	1072.0335002157724	0.0	0
12	5	0.7619047619047619	0.31746031746031744	1056.1087	229.08640021661702	1285.195100216617	2.2908640021661702e-07	1056.1087002290865	0.0	0
12	6	0.7619047619047619	0.38095238095238093	1037.7388999999998	240.49560022106536	1278.2345002210652	2.4049560022106537e-07	1037.7389002404955	0.0	0
12	7	0.7619047619047619	0.4444444444444444	1024.154	240.75130023631525	1264.9053002363153	2.4075130023631524e-07	1024.1540002407512	0.0	0
12	8	0.7619047619047619	0.5079365079365079	1037.1466	226.31750022337036	1263.4641002233705	2.2631750022337036e-07	1037.1466002263176	0.0	0
12	9	0.7619047619047619	0.5714285714285714	1113.3634	139.51480016735425	1252.8782001673542	1.3951480016735426e-07	1113.3634001395149	0.0	0
12	10	0.7619047619047619	0.6349206349206349	1164.8251	77.75930009616957	1242.5844000961697	7.775930009616957e-08	1164.8251000777593	0.0	0
12	11	0.7619047619047619	0.6984126984126984	1185.3779	46.62160007874075	1231.9995000787408	4.662160007874075e-08	1185.3779000466216	0.0	0
12	12	0.7619047619047619	0.7619047619047619	1173.1181000000001	51.58810008939626	1224.7062000893964	5.158810008939626e-08	1173.1181000515883	0.0	0
12	13	0.7619047619047619	0.8253968253968254	1157.2088	61.31790012523639	1218.5267001252364	6.131790012523639e-08	1157.208800061318	0.0	0
12	14	0.7619047619047619	0.8888888888888888	1137.6374	77.70040014705306	1215.337800147053	7.770040014705306e-08	1137.6374000777005	0.0	0
12	15	0.7619047619047619	0.9523809523809523	1118.9093	99.826300169732	1218.735600169732	9.9826300169732e-08	1118.9093000998264	0.0	0
12	16	0.7619047619047619	1.0158730158730158	1105.9522	108.03660017810698	1213.9888001781069	1.0803660017810698e-07	1105.9522001080365	0.0	0
12	17	0.7619047619047619	1.0793650793650793	1081.1047999999998	126.81420017387246	1207.9190001738723	1.2681420017387246e-07	1081.104800126814	0.0	0
12	18	0.7619047619047619	1.1428571428571428	1060.1025	148.9322001883061	1209.034700188306	1.489322001883061e-07	1060.1025001489322	0.0	0
12	19	0.7619047619047619	1.2063492063492063	1033.4884	166.55390020331757	1200.0423002033176	1.6655390020331756e-07	1033.488400166554	0.0	0
12	20	0.7619047619047619	1.2698412698412698	1003.2004	193.64550021430293	1196.845900214303	1.9364550021430293e-07	1003.2004001936455	0.0	0
12	21	0.7619047619047619	1.3333333333333333	1031.2417	167.5015002082429	1198.743200208243	1.675015002082429e-07	1031.2417001675014	0.0	0
12	22	0.7619047619047619	1.3968253968253967	1040.0399	159.8053001860241	1199.8452001860242	1.598053001860241e-07	1040.0399001598053	0.0	0
12	23	0.7619047619047619	1.4603174603174602	1030.2313	164.9853001907947	1195.2166001907947	1.649853001907947e-07	1030.2313001649852	0.0	0
12	24	0.7619047619047619	1.5238095238095237	1053.5662	144.6037001676261	1198.169900167626	1.446037001676261e-07	1053.5662001446037	0.0	0
12	25	0.7619047619047619	1.5873015873015872	1077.3895	122.01210018034301	1199.401600180343	1.2201210018034302e-07	1077.3895001220121	0.0	0
12	26	0.7619047619047619	1.6507936507936507	1087.2368000000001	110.95740014006569	1198.1942001400657	1.1095740014006569e-07	1087.2368001109576	0.0	0
12	27	0.7619047619047619	1.7142857142857142	1131.3716	67.37450010909001	1198.7461001090899	6.737450010909001e-08	1131.3716000673744	0.0	0
12	28	0.7619047619047619	1.7777777777777777	1150.4063999999998	52.87960009683964	1203.2860000968394	5.287960009683964e-08	1150.4064000528795	0.0	0
12	29	0.7619047619047619	1.8412698412698412	1149.5924	58.72250008416312	1208.3149000841631	5.872250008416312e-08	1149.5924000587224	0.0	0
12	30	0.7619047619047619	1.9047619047619047	1148.7743	70.3483000502052	1219.1226000502052	7.03483000502052e-08	1148.7743000703483	0.0	0
12	31	0.7619047619047619	1.9682539682539681	1148.1616	59.45270007542956	1207.6143000754296	5.945270007542956e-08	1148.1616000594527	0.0	0
12	32	0.7619047619047619	2.0317460317460316	1136.9814	75.98420006380277	1212.9656000638026	7.598420006380277e-08	1136.981400075984	0.0	0
12	33	0.7619047619047619	2.095238095238095	1124.5230999999999	94.02720008460177	1218.5503000846018	9.402720008460177e-08	1124.523100094027	0.0	0
12	34	0.7619047619047619	2.1587301587301586	1175.9312	47.91310005449762	1223.8443000544976	4.7913100054497616e-08	1175.931200047913	0.0	0
12	35	0.7619047619047619	2.2222222222222223	1217.4435	0.0	1217.4435	0	1217.4435	13.415500017887878	1.3415500017887877e-08
12	36	0.7619047619047619	2.2857142857142856	1228.9158	0.0	1228.9158	0	1228.9158	13.995100016369303	1.3995100016369303e-08
12	37	0.7619047619047619	2.349206349206349	1210.4149	32.58880001240402	1243.003700012404	3.258880001240402e-08	1210.4149000325888	0.0	0
12	38	0.7619047619047619	2.4126984126984126	1197.7918000000002	34.14420004675334	1231.9360000467536	3.414420004675334e-08	1197.7918000341444	0.0	0
12	39	0.7619047619047619	2.4761904761904763	1179.7304000000001	36.549400037994985	1216.279800037995	3.654940003799499e-08	1179.7304000365496	0.0	0
12	40	0.7619047619047619	2.5396825396825395	1154.8914	55.72400005419156	1210.6154000541915	5.572400005419156e-08	1154.891400055724	0.0	0
12	41	0.7619047619047619	2.603174603174603	1141.0598	59.485900098647036	1200.545700098647	5.9485900098647034e-08	1141.059800059486	0.0	0
12	42	0.7619047619047619	2.6666666666666665	1124.0058000000001	70.31630010257477	1194.322100102575	7.031630010257477e-08	1124.0058000703164	0.0	0
12	43	0.7619047619047619	2.7301587301587302	1140.4172	43.158500104568105	1183.575700104568	4.3158500104568106e-08	1140.4172000431586	0.0	0
12	44	0.7619047619047619	2.7936507936507935	1146.3421	38.05780007536405	1184.399900075364	3.8057800075364047e-08	1146.3421000380579	0.0	0
12	45	0.7619047619047619	2.8571428571428568	1146.0821999999998	29.52680002808237	1175.6090000280822	2.952680002808237e-08	1146.0822000295266	0.0	0
12	46	0.7619047619047619	2.9206349206349205	1144.9267	16.127600033835694	1161.0543000338357	1.6127600033835693e-08	1144.9267000161276	0.0	0
12	47	0.7619047619047619	2.984126984126984	1134.8552	24.905200025680994	1159.760400025681	2.4905200025680995e-08	1134.8552000249051	0.0	0
12	48	0.7619047619047619	3.0476190476190474	1115.9186	27.756900030905655	1143.6755000309056	2.7756900030905654e-08	1115.9186000277568	0.0	0
12	49	0.7619047619047619	3.1111111111111107	1103.622	34.31340008547011	1137.93540008547	3.4313400085470104e-08	1103.6220000343135	0.0	0
12	50	0.7619047619047619	3.1746031746031744	1084.1501999999998	41.52230010007051	1125.6725001000702	4.1522300100070506e-08	1084.150200041522	0.0	0
12	51	0.7619047619047619	3.238095238095238	1083.7922999999998	32.32100005399114	1116.113300053991	3.232100005399114e-08	1083.7923000323208	0.0	0
12	52	0.7619047619047619	3.3015873015873014	1076.3971999999999	22.855400037364287	1099.2526000373641	2.2855400037364288e-08	1076.3972000228553	0.0	0
12	53	0.7619047619047619	3.3650793650793647	1061.0029	28.98150003119447	1089.9844000311944	2.898150003119447e-08	1061.0029000289815	0.0	0
12	54	0.7619047619047619	3.4285714285714284	1048.9905	31.01630006579738	1080.0068000657975	3.101630006579738e-08	1048.9905000310164	0.0	0
12	55	0.7619047619047619	3.492063492063492	1031.6596	34.24360007162332	1065.9032000716234	3.424360007162332e-08	1031.6596000342436	0.0	0
12	56	0.7619047619047619	3.5555555555555554	1026.0710000000001	27.72029998692613	1053.7912999869263	2.7720299986926128e-08	1026.0710000277204	0.0	0
12	57	0.7619047619047619	3.6190476190476186	1029.3529	20.780600017627815	1050.133500017628	2.0780600017627815e-08	1029.3529000207807	0.0	0
12	58	0.7619047619047619	3.6825396825396823	1026.3700000000001	18.056400020764972	1044.4264000207652	1.805640002076497e-08	1026.3700000180565	0.0	0
12	59	0.7619047619047619	3.746031746031746	1028.7899	13.24480002186132	1042.0347000218612	1.324480002186132e-08	1028.7899000132447	0.0	0
12	60	0.7619047619047619	3.8095238095238093	1010.1965000000001	0.0	1010.1965000000001	0	1010.1965000000001	13.688300023852994	1.3688300023852995e-08
12	61	0.7619047619047619	3.8730158730158726	988.5268400000001	18.964760035444677	1007.4916000354448	1.8964760035444677e-08	988.5268400189649	0.0	0
12	62	0.7619047619047619	3.9365079365079363	969.21553	27.005630003080864	996.2211600030809	2.7005630003080862e-08	969.2155300270056	0.0	0
12	63	0.7619047619047619	4.0	955.0558400000001	30.222050004218733	985.2778900042189	3.0222050004218734e-08	955.0558400302222	0.0	0
13	0	0.8253968253968254	0.0	1178.6406	118.5133001269999	1297.1539001269998	1.185133001269999e-07	1178.6406001185132	0.0	0
13	1	0.8253968253968254	0.06349206349206349	1261.028	41.476400047381574	1302.5044000473815	4.1476400047381576e-08	1261.0280000414764	0.0	0
13	2	0.8253968253968254	0.12698412698412698	1325.7068	0.0	1325.7068	0	1325.7068	0.0	0
13	3	0.8253968253968254	0.19047619047619047	1211.9708	75.46870016593367	1287.4395001659336	7.546870016593367e-08	1211.9708000754688	0.0	0
13	4	0.8253968253968254	0.25396825396825395	1170.6179	132.2154998492028	1302.8333998492028	1.3221549984920281e-07	1170.6179001322155	0.0	0
13	5	0.8253968253968254	0.31746031746031744	1132.3327	173.72939995131514	1306.062099951315	1.7372939995131514e-07	1132.3327001737293	0.0	0
13	6	0.8253968253968254	0.38095238095238093	1149.4785	146.10810013728658	1295.5866001372865	1.461081001372866e-07	1149.478500146108	0.0	0
13	7	0.8253968253968254	0.4444444444444444	1125.4906	157.9638001674246	1283.4544001674246	1.579638001674246e-07	1125.4906001579639	0.0	0
13	8	0.8253968253968254	0.5079365079365079	1088.0442	185.5631001685539	1273.607300168554	1.855631001685539e-07	1088.044200185563	0.0	0
13	9	0.8253968253968254	0.5714285714285714	1140.8854	118.99900014450904	1259.8844001445088	1.1899900014450904e-07	1140.8854001189989	0.0	0
13	10	0.8253968253968254	0.6349206349206349	1184.9565	74.64590008376116	1259.6024000837613	7.464590008376116e-08	1184.9565000746459	0.0	0
13	11	0.8253968253968254	0.6984126984126984	1196.5592	47.218700078315564	1243.7779000783155	4.7218700078315566e-08	1196.5592000472186	0.0	0
13	12	0.8253968253968254	0.7619047619047619	1184.2019	51.30000008965093	1235.501900089651	5.130000008965093e-08	1184.2019000513	0.0	0
13	13	0.8253968253968254	0.8253968253968254	1164.226	75.02100010271263	1239.2470001027127	7.502100010271264e-08	1164.2260000750211	0.0	0
13	14	0.8253968253968254	0.8888888888888888	1150.3914	78.33370012963361	1228.7251001296336	7.833370012963362e-08	1150.3914000783336	0.0	0
13	15	0.8253968253968254	0.9523809523809523	1125.3028	89.59860014501228	1214.9014001450123	8.959860014501228e-08	1125.3028000895986	0.0	0
13	16	0.8253968253968254	1.0158730158730158	1108.373	102.67740016940677	1211.0504001694069	1.0267740016940677e-07	1108.3730001026775	0.0	0
13	17	0.8253968253968254	1.0793650793650793	1092.199	118.02580017303535	1210.2248001730354	1.1802580017303535e-07	1092.1990001180259	0.0	0
13	18	0.8253968253968254	1.1428571428571428	1072.1615	136.65770015883905	1208.819200158839	1.3665770015883904e-07	1072.1615001366577	0.0	0
13	19	0.8253968253968254	1.2063492063492063	1039.3962	164.7483001944541	1204.144500194454	1.6474830019445409e-07	1039.3962001647483	0.0	0
13	20	0.8253968253968254	1.2698412698412698	1016.0301999999999	187.27310020897838	1203.3033002089783	1.8727310020897838e-07	1016.0302001872731	0.0	0
13	21	0.8253968253968254	1.3333333333333333	1036.1055	166.4207001937595	1202.5262001937595	1.664207001937595e-07	1036.1055001664206	0.0	0
13	22	0.8253968253968254	1.3968253968253967	1044.5419000000002	155.99930018887636	1200.5412001888765	1.5599930018887635e-07	1044.5419001559994	0.0	0
13	23	0.8253968253968254	1.4603174603174602	1035.7583	162.73020017307957	1198.4885001730795	1.6273020017307958e-07	1035.7583001627302	0.0	0
13	24	0.8253968253968254	1.5238095238095237	1054.1091	146.56990016752155	1200.6790001675215	1.4656990016752155e-07	1054.1091001465697	0.0	0
13	25	0.8253968253968254	1.5873015873015872	1099.6775	100.3719001452627	1200.0494001452628	1.003719001452627e-07	1099.6775001003718	0.0	0
13	26	0.8253968253968254	1.6507936507936507	1126.0322	75.56260008968997	1201.5948000896901	7.556260008968997e-08	1126.0322000755627	0.0	0
13	27	0.8253968253968254	1.7142857142857142	1154.5371	51.61070009062004	1206.14780009062	5.161070009062004e-08	1154.5371000516107	0.0	0
13	28	0.8253968253968254	1.7777777777777777	1167.2161999999998	43.115000037951646	1210.3312000379515	4.311500003795165e-08	1167.216200043115	0.0	0
13	29	0.8253968253968254	1.8412698412698412	1167.7926	37.375200046324906	1205.1678000463248	3.7375200046324907e-08	1167.7926000373752	0.0	0
13	30	0.8253968253968254	1.9047619047619047	1149.4744	65.3509000953232	1214.8253000953232	6.53509000953232e-08	1149.474400065351	0.0	0
13	31	0.8253968253968254	1.9682539682539681	1155.7336	60.27470003408716	1216.0083000340871	6.027470003408716e-08	1155.7336000602747	0.0	0
13	32	0.8253968253968254	2.0317460317460316	1146.3196	62.7088000617187	1209.0284000617187	6.27088000617187e-08	1146.3196000627088	0.0	0
13	33	0.8253968253968254	2.095238095238095	1132.6929	79.51890008815538	1212.2118000881553	7.951890008815537e-08	1132.692900079519	0.0	0
13	34	0.8253968253968254	2.1587301587301586	1200.4912	24.080700057094603	1224.5719000570946	2.4080700057094603e-08	1200.4912000240806	0.0	0
13	35	0.8253968253968254	2.2222222222222223	1231.8931	0.0	1231.8931	0	1231.8931	0.0	0
13	36	0.8253968253968254	2.2857142857142856	1236.3839	0.0	1236.3839	0	1236.3839	0.0	0
13	37	0.8253968253968254	2.349206349206349	1221.3361	29.688000038134625	1251.0241000381345	2.9688000038134625e-08	1221.336100029688	0.0	0
13	38	0.8253968253968254	2.4126984126984126	1201.8872000000001	39.19770002728331	1241.0849000272835	3.919770002728331e-08	1201.8872000391978	0.0	0
13	39	0.8253968253968254	2.4761904761904763	1186.5432	40.43970004420552	1226.9829000442055	4.0439700044205525e-08	1186.5432000404398	0.0	0
13	40	0.8253968253968254	2.5396825396825395	1163.4135999999999	50.48100005638072	1213.8946000563806	5.0481000056380724e-08	1163.413600050481	0.0	0
13	41	0.8253968253968254	2.603174603174603	1146.223	55.43230010953024	1201.6553001095301	5.543230010953024e-08	1146.2230000554323	0.0	0
13	42	0.8253968253968254	2.6666666666666665	1135.8097	59.173600116583636	1194.9833001165837	5.917360011658364e-08	1135.8097000591736	0.0	0
13	43	0.8253968253968254	2.7301587301587302	1126.3378	25.094100059137432	1151.4319000591374	2.5094100059137433e-08	1126.337800025094	0.0	0
13	44	0.8253968253968254	2.7936507936507935	1130.2254	45.273800075987786	1175.4992000759878	4.5273800075987784e-08	1130.2254000452738	0.0	0
13	45	0.8253968253968254	2.8571428571428568	1127.2302	44.6565000820074	1171.8867000820073	4.4656500082007394e-08	1127.2302000446564	0.0	0
13	46	0.8253968253968254	2.9206349206349205	1117.9782	47.622900090933044	1165.601100090933	4.762290009093305e-08	1117.978200047623	0.0	0
13	47	0.8253968253968254	2.984126984126984	1106.323	48.75850009196572	1155.0815000919658	4.875850009196572e-08	1106.3230000487586	0.0	0
13	48	0.8253968253968254	3.0476190476190474	1094.9821	50.40870010892001	1145.3908001089198	5.040870010892001e-08	1094.9821000504087	0.0	0
13	49	0.8253968253968254	3.1111111111111107	1083.5608	50.87990010565441	1134.4407001056543	5.087990010565441e-08	1083.5608000508798	0.0	0
13	50	0.8253968253968254	3.1746031746031744	1090.2404	31.279300064936056	1121.519700064936	3.1279300064936055e-08	1090.2404000312793	0.0	0
13	51	0.8253968253968254	3.238095238095238	1085.8095999999998	22.691900014024096	1108.5015000140238	2.2691900014024096e-08	1085.8096000226917	0.0	0
13	52	0.8253968253968254	3.3015873015873014	1080.1557	18.35610003650141	1098.5118000365014	1.835610003650141e-08	1080.1557000183561	0.0	0
13	53	0.8253968253968254	3.3650793650793647	1066.6406	26.91220006468359	1093.5528000646837	2.691220006468359e-08	1066.6406000269121	0.0	0
13	54	0.8253968253968254	3.4285714285714284	1048.6144	31.80190006058375	1080.4163000605836	3.180190006058375e-08	1048.6144000318018	0.0	0
13	55	0.8253968253968254	3.492063492063492	1031.8251	36.81370008558844	1068.6388000855884	3.6813700085588436e-08	1031.8251000368136	0.0	0
13	56	0.8253968253968254	3.5555555555555554	1011.5243	45.30810008663007	1056.83240008663	4.530810008663007e-08	1011.5243000453081	0.0	0
13	57	0.8253968253968254	3.6190476190476186	1010.2681	46.067700111120516	1056.3358001111205	4.6067700111120515e-08	1010.2681000460677	0.0	0
13	58	0.8253968253968254	3.6825396825396823	1009.4056999999999	34.47800008431029	1043.8837000843102	3.447800008431029e-08	1009.405700034478	0.0	0
13	59	0.8253968253968254	3.746031746031746	1004.8131999999999	30.357100075002503	1035.1703000750024	3.03571000750025e-08	1004.813200030357	0.0	0
13	60	0.8253968253968254	3.8095238095238093	993.99085	25.816650053252378	1019.8075000532524	2.581665005325238e-08	993.9908500258167	0.0	0
13	61	0.8253968253968254	3.8730158730158726	981.21063	33.424370063295946	1014.6350000632959	3.342437006329595e-08	981.2106300334244	0.0	0
13	62	0.8253968253968254	3.9365079365079363	959.1237799999999	38.35658005707076	997.4803600570707	3.835658005707076e-08	959.1237800383565	0.0	0
13	63	0.8253968253968254	4.0	952.9678700000001	38.43570003328306	991.4035700332831	3.843570003328306e-08	952.9678700384358	0.0	0
14	0	0.8888888888888888	0.0	1206.3724	100.4887000845484	1306.8611000845483	1.004887000845484e-07	1206.3724001004887	0.0	0
14	1	0.8888888888888888	0.06349206349206349	1292.8704	22.997900051333396	1315.8683000513333	2.2997900051333396e-08	1292.870400022998	0.0	0
14	2	0.8888888888888888	0.12698412698412698	1354.8067	0.0	1354.8067	0	1354.8067	0.0	0
14	3	0.8888888888888888	0.19047619047619047	1375.3086	0.0	1375.3086	0	1375.3086	0.0	0
14	4	0.8888888888888888	0.25396825396825395	1367.9698	0.0	1367.9698	0	1367.9698	0.0	0
14	5	0.8888888888888888	0.31746031746031744	1339.4444999999998	25.46159974592288	1364.9060997459228	2.5461599745922877e-08	1339.4445000254614	0.0	0
14	6	0.8888888888888888	0.38095238095238093	1283.4153000000001	20.270899739809593	1303.6861997398098	2.0270899739809592e-08	1283.415300020271	0.0	0
14	7	0.8888888888888888	0.4444444444444444	1248.0777999999998	49.780799632100965	1297.8585996321008	4.9780799632100964e-08	1248.0778000497805	103.18009968419734	1.0318009968419734e-07
14	8	0.8888888888888888	0.5079365079365079	1152.0751	131.6429999196844	1283.7180999196844	1.316429999196844e-07	1152.075100131643	0.0	0
14	9	0.8888888888888888	0.5714285714285714	1162.7262	115.76620010586124	1278.4924001058614	1.1576620010586124e-07	1162.7262001157662	0.0	0
14	10	0.8888888888888888	0.6349206349206349	1191.3432	66.12850009131691	1257.471700091317	6.612850009131691e-08	1191.3432000661285	0.0	0
14	11	0.8888888888888888	0.6984126984126984	1194.5268999999998	52.45260004191098	1246.9795000419108	5.245260004191098e-08	1194.5269000524524	0.0	0
14	12	0.8888888888888888	0.7619047619047619	1180.6603	56.813700038691124	1237.4740000386912	5.681370003869113e-08	1180.6603000568136	0.0	0
14	13	0.8888888888888888	0.8253968253968254	1163.5989	66.09460009236204	1229.693500092362	6.609460009236205e-08	1163.5989000660945	0.0	0
14	14	0.8888888888888888	0.8888888888888888	1143.635	82.66810009241617	1226.3031000924161	8.266810009241617e-08	1143.635000082668	0.0	0
14	15	0.8888888888888888	0.9523809523809523	1128.0144	88.91570011597115	1216.930100115971	8.891570011597114e-08	1128.0144000889156	0.0	0
14	16	0.8888888888888888	1.0158730158730158	1112.7069999999999	100.92820017467363	1213.6352001746736	1.0092820017467364e-07	1112.707000100928	0.0	0
14	17	0.8888888888888888	1.0793650793650793	1099.2154999999998	110.01000017741318	1209.2255001774129	1.1001000017741317e-07	1099.2155001100098	0.0	0
14	18	0.8888888888888888	1.1428571428571428	1078.1563999999998	127.6485001666998	1205.8049001666996	1.276485001666998e-07	1078.1564001276483	0.0	0
14	19	0.8888888888888888	1.2063492063492063	1041.6964	160.5008001925936	1202.1972001925938	1.605008001925936e-07	1041.6964001605008	0.0	0
14	20	0.8888888888888888	1.2698412698412698	1008.2737999999999	195.78460021718382	1204.0584002171838	1.9578460021718383e-07	1008.2738001957846	0.0	0
14	21	0.8888888888888888	1.3333333333333333	1023.1558	179.7248001937495	1202.8806001937496	1.797248001937495e-07	1023.1558001797248	0.0	0
14	22	0.8888888888888888	1.3968253968253967	1033.786	167.76030018579698	1201.546300185797	1.6776030018579699e-07	1033.7860001677604	0.0	0
14	23	0.8888888888888888	1.4603174603174602	1031.7317	170.84930017285023	1202.5810001728503	1.7084930017285023e-07	1031.7317001708493	0.0	0
14	24	0.8888888888888888	1.5238095238095237	1076.6291	127.59940016089163	1204.2285001608918	1.2759940016089163e-07	1076.6291001275995	0.0	0
14	25	0.8888888888888888	1.5873015873015872	1114.7908	87.93590011157188	1202.726700111572	8.793590011157188e-08	1114.7908000879358	0.0	0
14	26	0.8888888888888888	1.6507936507936507	1144.6616000000001	62.42180009770238	1207.0834000977025	6.242180009770238e-08	1144.661600062422	0.0	0
14	27	0.8888888888888888	1.7142857142857142	1173.0439999999999	33.57920004884605	1206.623200048846	3.357920004884605e-08	1173.044000033579	0.0	0
14	28	0.8888888888888888	1.7777777777777777	1183.8899	28.04200005229381	1211.9319000522937	2.8042000052293813e-08	1183.889900028042	0.0	0
14	29	0.8888888888888888	1.8412698412698412	1170.444	34.34750004587728	1204.7915000458772	3.434750004587728e-08	1170.4440000343475	0.0	0
14	30	0.8888888888888888	1.9047619047619047	1149.8857	61.94480007622937	1211.8305000762293	6.194480007622937e-08	1149.8857000619448	0.0	0
14	31	0.8888888888888888	1.9682539682539681	1159.0671	64.64710005766779	1223.7142000576678	6.464710005766779e-08	1159.067100064647	0.0	0
14	32	0.8888888888888888	2.0317460317460316	1156.9532	59.997300069194445	1216.9505000691943	5.999730006919445e-08	1156.9532000599972	0.0	0
14	33	0.8888888888888888	2.095238095238095	1153.2327	72.99150006160748	1226.2242000616075	7.299150006160748e-08	1153.2327000729915	0.0	0
14	34	0.8888888888888888	2.1587301587301586	1210.5791000000002	0.0	1210.5791000000002	0	1210.5791000000002	11.748800013783738	1.1748800013783738e-08
14	35	0.8888888888888888	2.2222222222222223	1239.4378000000002	0.0	1239.4378000000002	0	1239.4378000000002	0.0	0
14	36	0.8888888888888888	2.2857142857142856	1243.3659	13.536000028740151	1256.90190002874	1.3536000028740152e-08	1243.365900013536	0.0	0
14	37	0.8888888888888888	2.349206349206349	1223.812	33.66860003154522	1257.480600031545	3.3668600031545214e-08	1223.8120000336685	0.0	0
14	38	0.8888888888888888	2.4126984126984126	1208.1274999999998	40.814000040346635	1248.9415000403465	4.081400004034663e-08	1208.1275000408139	0.0	0
14	39	0.8888888888888888	2.4761904761904763	1183.9295000000002	41.458400029802945	1225.3879000298032	4.145840002980294e-08	1183.9295000414586	0.0	0
14	40	0.8888888888888888	2.5396825396825395	1168.8676	47.982900046731736	1216.8505000467317	4.7982900046731736e-08	1168.867600047983	0.0	0
14	41	0.8888888888888888	2.603174603174603	1151.406	50.168600093248344	1201.5746000932484	5.0168600093248344e-08	1151.4060000501686	0.0	0
14	42	0.8888888888888888	2.6666666666666665	1138.0303	53.04080009680627	1191.0711000968063	5.304080009680627e-08	1138.0303000530407	0.0	0
14	43	0.8888888888888888	2.7301587301587302	1124.359	50.306600113956925	1174.6656001139568	5.030660011395693e-08	1124.3590000503066	0.0	0
14	44	0.8888888888888888	2.7936507936507935	1128.1579	40.945700087389675	1169.1036000873896	4.094570008738968e-08	1128.1579000409456	0.0	0
14	45	0.8888888888888888	2.8571428571428568	1128.7609	33.69660008739925	1162.4575000873992	3.369660008739925e-08	1128.7609000336965	0.0	0
14	46	0.8888888888888888	2.9206349206349205	1116.543	36.35770009118749	1152.9007000911874	3.635770009118749e-08	1116.5430000363576	0.0	0
14	47	0.8888888888888888	2.984126984126984	1101.4786000000001	40.8697000951377	1142.3483000951378	4.08697000951377e-08	1101.4786000408699	0.0	0
14	48	0.8888888888888888	3.0476190476190474	1095.7456	38.62490009685578	1134.3705000968557	3.862490009685578e-08	1095.7456000386248	0.0	0
14	49	0.8888888888888888	3.1111111111111107	1092.3346999999999	22.918200081069074	1115.252900081069	2.2918200081069075e-08	1092.334700022918	0.0	0
14	50	0.8888888888888888	3.1746031746031744	1090.8632	26.413500031789688	1117.2767000317897	2.641350003178969e-08	1090.8632000264136	0.0	0
14	51	0.8888888888888888	3.238095238095238	1086.0813	19.45980003006855	1105.5411000300687	1.945980003006855e-08	1086.0813000194598	0.0	0
14	52	0.8888888888888888	3.3015873015873014	1077.846	23.219200070899642	1101.0652000708997	2.321920007089964e-08	1077.8460000232192	0.0	0
14	53	0.8888888888888888	3.3650793650793647	1070.9209	21.83490003899827	1092.7558000389984	2.183490003899827e-08	1070.920900021835	0.0	0
14	54	0.8888888888888888	3.4285714285714284	1049.7386	31.50800004776115	1081.2466000477611	3.150800004776115e-08	1049.738600031508	0.0	0
14	55	0.8888888888888888	3.492063492063492	1024.9607	34.69040005954521	1059.6511000595453	3.469040005954521e-08	1024.9607000346905	0.0	0
14	56	0.8888888888888888	3.5555555555555554	1010.4768	43.40700010943889	1053.8838001094389	4.340700010943889e-08	1010.476800043407	0.0	0
14	57	0.8888888888888888	3.6190476190476186	993.3003199999999	48.28548010251259	1041.5858001025126	4.8285480102512585e-08	993.3003200482855	0.0	0
14	58	0.8888888888888888	3.6825396825396823	983.6262499999999	49.58925010714059	1033.2155001071405	4.958925010714059e-08	983.6262500495892	0.0	0
14	59	0.8888888888888888	3.746031746031746	977.21954	58.57146009564536	1035.7910000956454	5.8571460095645356e-08	977.2195400585715	0.0	0
14	60	0.8888888888888888	3.8095238095238093	976.00628	43.4072200634407	1019.4135000634407	4.3407220063440693e-08	976.0062800434072	0.0	0
14	61	0.8888888888888888	3.8730158730158726	970.8333	39.33200006505597	1010.1653000650559	3.933200006505597e-08	970.833300039332	0.0	0
14	62	0.8888888888888888	3.9365079365079363	949.44016	48.20823005013048	997.6483900501305	4.8208230050130485e-08	949.4401600482082	0.0	0
14	63	0.8888888888888888	4.0	950.41355	34.90072005501521	985.3142700550152	3.490072005501521e-08	950.4135500349007	0.0	0
15	0	0.9523809523809523	0.0	1240.5462	84.32250006945564	1324.8687000694556	8.432250006945565e-08	1240.5462000843224	0.0	0
15	1	0.9523809523809523	0.06349206349206349	1328.2784000000001	0.0	1328.2784000000001	0	1328.2784000000001	14.050100015252434	1.4050100015252435e-08
15	2	0.9523809523809523	0.12698412698412698	1378.4088	0.0	1378.4088	0	1378.4088	0.0	0
15	3	0.9523809523809523	0.19047619047619047	1393.0041	0.0	1393.0041	0	1393.0041	12.606800026479824	1.2606800026479824e-08
15	4	0.9523809523809523	0.25396825396825395	1393.1101	0.0	1393.1101	0	1393.1101	12.6492000269646	1.26492000269646e-08
15	5	0.9523809523809523	0.31746031746031744	1377.7351	13.29480003084014	1391.0299000308403	1.329480003084014e-08	1377.7351000132949	0.0	0
15	6	0.9523809523809523	0.38095238095238093	1359.8089	0.0	1359.8089	0	1359.8089	12.664100014070042	1.2664100014070042e-08
15	7	0.9523809523809523	0.4444444444444444	1316.0989	0.0	1316.0989	0	1316.0989	0.0	0
15	8	0.9523809523809523	0.5079365079365079	1295.7662	22.251899702318543	1318.0180997023185	2.2251899702318543e-08	1295.766200022252	0.0	0
15	9	0.9523809523809523	0.5714285714285714	1251.8410000000001	32.99529999089064	1284.8362999908907	3.2995299990890645e-08	1251.8410000329955	0.0	0
15	10	0.9523809523809523	0.6349206349206349	1193.2609	0.0	1193.2609	0	1193.2609	87.5497997785317	8.754979977853171e-08
15	11	0.9523809523809523	0.6984126984126984	1196.8455	64.59820008762564	1261.4437000876255	6.459820008762564e-08	1196.8455000645981	0.0	0
15	12	0.9523809523809523	0.7619047619047619	1190.2291	62.9746000862709	1253.2037000862708	6.29746000862709e-08	1190.2291000629746	0.0	0
15	13	0.9523809523809523	0.8253968253968254	1173.8261	73.31150008599232	1247.1376000859923	7.331150008599232e-08	1173.8261000733114	0.0	0
15	14	0.9523809523809523	0.8888888888888888	1154.491	83.11300013309285	1237.6040001330928	8.311300013309286e-08	1154.491000083113	0.0	0
15	15	0.9523809523809523	0.9523809523809523	1132.1738	91.57500014421166	1223.7488001442116	9.157500014421166e-08	1132.173800091575	0.0	0
15	16	0.9523809523809523	1.0158730158730158	1119.3786	102.36560015411749	1221.7442001541176	1.0236560015411748e-07	1119.3786001023657	0.0	0
15	17	0.9523809523809523	1.0793650793650793	1096.2365	125.19990016628272	1221.4364001662827	1.2519990016628272e-07	1096.2365001251999	0.0	0
15	18	0.9523809523809523	1.1428571428571428	1073.3577	155.2491001813331	1228.606800181333	1.5524910018133309e-07	1073.3577001552492	0.0	0
15	19	0.9523809523809523	1.2063492063492063	1036.4153999999999	144.01500014214056	1180.4304001421403	1.4401500014214056e-07	1036.415400144015	0.0	0
15	20	0.9523809523809523	1.2698412698412698	991.6900599999999	219.5629402338317	1211.2530002338317	2.1956294023383172e-07	991.6900602195628	0.0	0
15	21	0.9523809523809523	1.3333333333333333	1007.4758999999999	202.5777002188558	1210.0536002188558	2.025777002188558e-07	1007.4759002025776	0.0	0
15	22	0.9523809523809523	1.3968253968253967	1017.4169	194.4207001957479	1211.8376001957479	1.944207001957479e-07	1017.4169001944208	0.0	0
15	23	0.9523809523809523	1.4603174603174602	1058.8165000000001	153.26570016956728	1212.0822001695674	1.5326570016956728e-07	1058.816500153266	0.0	0
15	24	0.9523809523809523	1.5238095238095237	1107.3419	102.44540011719263	1209.7873001171924	1.0244540011719263e-07	1107.3419001024454	0.0	0
15	25	0.9523809523809523	1.5873015873015872	1143.7016	72.7373000781251	1216.4389000781252	7.27373000781251e-08	1143.7016000727374	0.0	0
15	26	0.9523809523809523	1.6507936507936507	1171.2712000000001	49.1754000507225	1220.4466000507227	4.91754000507225e-08	1171.2712000491756	0.0	0
15	27	0.9523809523809523	1.7142857142857142	1190.798	24.20370003568722	1215.0017000356872	2.420370003568722e-08	1190.7980000242037	0.0	0
15	28	0.9523809523809523	1.7777777777777777	1191.9274	27.740500041192572	1219.6679000411925	2.774050004119257e-08	1191.9274000277405	0.0	0
15	29	0.9523809523809523	1.8412698412698412	1178.3673	36.599400050635936	1214.9667000506358	3.659940005063594e-08	1178.3673000365993	0.0	0
15	30	0.9523809523809523	1.9047619047619047	1158.7178999999999	60.27490008470996	1218.9928000847099	6.027490008470996e-08	1158.7179000602748	0.0	0
15	31	0.9523809523809523	1.9682539682539681	1161.4525	61.03680007588846	1222.4893000758887	6.103680007588846e-08	1161.452500061037	0.0	0
15	32	0.9523809523809523	2.0317460317460316	1157.7458000000001	64.54820006663651	1222.2940000666367	6.45482000666365e-08	1157.7458000645483	0.0	0
15	33	0.9523809523809523	2.095238095238095	1177.0194	52.760200049381204	1229.779600049381	5.27602000493812e-08	1177.0194000527601	0.0	0
15	34	0.9523809523809523	2.1587301587301586	1226.8356	0.0	1226.8356	0	1226.8356	14.187700012683289	1.4187700012683289e-08
15	35	0.9523809523809523	2.2222222222222223	1252.5663	0.0	1252.5663	0	1252.5663	0.0	0
15	36	0.9523809523809523	2.2857142857142856	1252.0302	0.0	1252.0302	0	1252.0302	11.156300030641852	1.115630003064185e-08
15	37	0.9523809523809523	2.349206349206349	1232.8782999999999	31.68950002854846	1264.5678000285484	3.168950002854846e-08	1232.8783000316894	0.0	0
15	38	0.9523809523809523	2.4126984126984126	1215.3192999999999	44.540300039945926	1259.859600039946	4.4540300039945925e-08	1215.3193000445401	0.0	0
15	39	0.9523809523809523	2.4761904761904763	1196.4012	42.76150004794192	1239.162700047942	4.276150004794192e-08	1196.4012000427615	0.0	0
15	40	0.9523809523809523	2.5396825396825395	1176.1698999999999	45.93520006804315	1222.105100068043	4.5935200068043154e-08	1176.169900045935	0.0	0
15	41	0.9523809523809523	2.603174603174603	1158.5671000000002	49.25050007130086	1207.817600071301	4.925050007130086e-08	1158.5671000492507	0.0	0
15	42	0.9523809523809523	2.6666666666666665	1143.306	51.68050008821513	1194.9865000882153	5.168050008821513e-08	1143.3060000516805	0.0	0
15	43	0.9523809523809523	2.7301587301587302	1124.5891000000001	56.84630010512944	1181.4354001051295	5.6846300105129436e-08	1124.5891000568465	0.0	0
15	44	0.9523809523809523	2.7936507936507935	1125.9065	44.758200066364076	1170.664700066364	4.475820006636408e-08	1125.9065000447583	0.0	0
15	45	0.9523809523809523	2.8571428571428568	1128.2625	34.294300081561964	1162.556800081562	3.4294300081561966e-08	1128.2625000342944	0.0	0
15	46	0.9523809523809523	2.9206349206349205	1129.695	21.211000066287056	1150.906000066287	2.1211000066287055e-08	1129.695000021211	0.0	0
15	47	0.9523809523809523	2.984126984126984	1121.0011	16.280900043004937	1137.282000043005	1.6280900043004938e-08	1121.0011000162808	0.0	0
15	48	0.9523809523809523	3.0476190476190474	1109.5365	22.300300007871996	1131.836800007872	2.2300300007871997e-08	1109.5365000223003	0.0	0
15	49	0.9523809523809523	3.1111111111111107	1103.4656	20.942700031170894	1124.408300031171	2.0942700031170893e-08	1103.4656000209427	0.0	0
15	50	0.9523809523809523	3.1746031746031744	1097.3594999999998	21.494700046590136	1118.85420004659	2.1494700046590136e-08	1097.3595000214946	0.0	0
15	51	0.9523809523809523	3.238095238095238	1087.0033	22.85630004894768	1109.8596000489479	2.285630004894768e-08	1087.0033000228564	0.0	0
15	52	0.9523809523809523	3.3015873015873014	1083.8373000000001	23.816500058802177	1107.6538000588023	2.3816500058802176e-08	1083.8373000238166	0.0	0
15	53	0.9523809523809523	3.3650793650793647	1064.5081	31.229700046667855	1095.7378000466679	3.1229700046667855e-08	1064.5081000312298	0.0	0
15	54	0.9523809523809523	3.4285714285714284	1038.8287	36.85910005915299	1075.687800059153	3.6859100059152994e-08	1038.8287000368591	0.0	0
15	55	0.9523809523809523	3.492063492063492	1024.9389	41.04000007997543	1065.9789000799756	4.104000007997543e-08	1024.9389000410401	0.0	0
15	56	0.9523809523809523	3.5555555555555554	1005.5637	49.897900058834885	1055.4616000588348	4.9897900058834884e-08	1005.563700049898	0.0	0
15	57	0.9523809523809523	3.6190476190476186	985.5805300000001	62.85107011487311	1048.4316001148732	6.285107011487311e-08	985.5805300628512	0.0	0
15	58	0.9523809523809523	3.6825396825396823	964.58757	72.95693009379394	1037.5445000937939	7.295693009379394e-08	964.587570072957	0.0	0
15	59	0.9523809523809523	3.746031746031746	965.9988799999999	62.93272006322503	1028.931600063225	6.293272006322503e-08	965.9988800629326	0.0	0
15	60	0.9523809523809523	3.8095238095238093	966.67804	48.50106006788323	1015.1791000678833	4.850106006788323e-08	966.6780400485011	0.0	0
15	61	0.9523809523809523	3.8730158730158726	955.3652900000001	62.93821006471694	1018.303500064717	6.293821006471694e-08	955.3652900629382	0.0	0
15	62	0.9523809523809523	3.9365079365079363	943.38793	52.21705005543533	995.6049800554354	5.221705005543533e-08	943.387930052217	0.0	0
15	63	0.9523809523809523	4.0	936.2127	46.06386010949112	982.2765601094911	4.6063860109491115e-08	936.2127000460639	0.0	0
16	0	1.0158730158730158	0.0	1274.9847	53.140200048661576	1328.1249000486616	5.3140200048661575e-08	1274.9847000531402	0.0	0
16	1	1.0158730158730158	0.06349206349206349	1353.0931999999998	0.0	1353.0931999999998	0	1353.0931999999998	0.0	0
16	2	1.0158730158730158	0.12698412698412698	1392.8156000000001	0.0	1392.8156000000001	0	1392.8156000000001	0.0	0
16	3	1.0158730158730158	0.19047619047619047	1407.8748	0.0	1407.8748	0	1407.8748	0.0	0
16	4	1.0158730158730158	0.25396825396825395	1395.8129000000001	26.910300051037826	1422.723200051038	2.6910300051037825e-08	1395.8129000269105	0.0	0
16	5	1.0158730158730158	0.31746031746031744	1376.6021	37.25110004476793	1413.853200044768	3.7251100044767934e-08	1376.6021000372511	0.0	0
16	6	1.0158730158730158	0.38095238095238093	1362.3837	37.86680004878652	1400.2505000487865	3.7866800048786524e-08	1362.383700037867	0.0	0
16	7	1.0158730158730158	0.4444444444444444	1340.3671	27.90130004324279	1368.2684000432428	2.790130004324279e-08	1340.3671000279012	0.0	0
16	8	1.0158730158730158	0.5079365079365079	1322.0806	11.06720003542712	1333.147800035427	1.106720003542712e-08	1322.0806000110672	0.0	0
16	9	1.0158730158730158	0.5714285714285714	1301.2634	10.577700037389429	1311.8411000373894	1.0577700037389428e-08	1301.2634000105777	0.0	0
16	10	1.0158730158730158	0.6349206349206349	1276.137	0.0	1276.137	0	1276.137	0.0	0
16	11	1.0158730158730158	0.6984126984126984	1250.1082	15.359500060274957	1265.4677000602749	1.5359500060274957e-08	1250.1082000153594	0.0	0
16	12	1.0158730158730158	0.7619047619047619	1208.3267	43.09840005054887	1251.425100050549	4.309840005054887e-08	1208.3267000430985	0.0	0
16	13	1.0158730158730158	0.8253968253968254	1169.5108	73.25820008827651	1242.7690000882765	7.325820008827651e-08	1169.5108000732582	0.0	0
16	14	1.0158730158730158	0.8888888888888888	1147.3555	88.7638001199646	1236.1193001199645	8.87638001199646e-08	1147.3555000887636	0.0	0
16	15	1.0158730158730158	0.9523809523809523	1130.9886999999999	98.61580014595992	1229.6045001459597	9.861580014595993e-08	1130.9887000986157	0.0	0
16	16	1.0158730158730158	1.0158730158730158	1110.6662999999999	112.21070016932435	1222.8770001693242	1.1221070016932436e-07	1110.6663001122106	0.0	0
16	17	1.0158730158730158	1.0793650793650793	1082.1028999999999	139.72930017021838	1221.8322001702181	1.397293001702184e-07	1082.1029001397292	0.0	0
16	18	1.0158730158730158	1.1428571428571428	1048.2422	167.12720018558065	1215.3694001855806	1.6712720018558065e-07	1048.242200167127	0.0	0
16	19	1.0158730158730158	1.2063492063492063	997.51173	217.40557023475108	1214.917300234751	2.174055702347511e-07	997.5117302174056	0.0	0
16	20	1.0158730158730158	1.2698412698412698	1051.3461	162.35330019131231	1213.6994001913122	1.6235330019131232e-07	1051.3461001623532	0.0	0
16	21	1.0158730158730158	1.3333333333333333	1036.7066	176.62160019922112	1213.328200199221	1.7662160019922113e-07	1036.7066001766216	0.0	0
16	22	1.0158730158730158	1.3968253968253967	1026.4071	189.90650019891496	1216.3136001989149	1.8990650019891496e-07	1026.4071001899065	0.0	0
16	23	1.0158730158730158	1.4603174603174602	1084.3642000000002	132.34810017497296	1216.7123001749733	1.3234810017497295e-07	1084.3642001323483	0.0	0
16	24	1.0158730158730158	1.5238095238095237	1149.3726000000001	70.83550009843515	1220.2081000984354	7.083550009843515e-08	1149.3726000708357	0.0	0
16	25	1.0158730158730158	1.5873015873015872	1195.8061	27.427400053568316	1223.2335000535684	2.7427400053568316e-08	1195.8061000274274	0.0	0
16	26	1.0158730158730158	1.6507936507936507	1200.6458	24.77620003054597	1225.422000030546	2.4776200030545967e-08	1200.6458000247762	0.0	0
16	27	1.0158730158730158	1.7142857142857142	1200.1915000000001	24.77830002797453	1224.9698000279748	2.4778300027974532e-08	1200.1915000247784	0.0	0
16	28	1.0158730158730158	1.7777777777777777	1195.2354	29.98770003942448	1225.2231000394245	2.998770003942448e-08	1195.2354000299877	0.0	0
16	29	1.0158730158730158	1.8412698412698412	1182.3579	42.910200041731414	1225.2681000417315	4.291020004173142e-08	1182.3579000429102	0.0	0
16	30	1.0158730158730158	1.9047619047619047	1166.9854	53.911900071983716	1220.8973000719836	5.391190007198371e-08	1166.985400053912	0.0	0
16	31	1.0158730158730158	1.9682539682539681	1157.7536	66.30370008517487	1224.0573000851748	6.630370008517487e-08	1157.7536000663038	0.0	0
16	32	1.0158730158730158	2.0317460317460316	1156.7915	71.56610006165633	1228.3576000616563	7.156610006165632e-08	1156.7915000715661	0.0	0
16	33	1.0158730158730158	2.095238095238095	1188.8596	42.08280002496432	1230.9424000249644	4.208280002496432e-08	1188.8596000420828	0.0	0
16	34	1.0158730158730158	2.1587301587301586	1236.4194	0.0	1236.4194	0	1236.4194	0.0	0
16	35	1.0158730158730158	2.2222222222222223	1257.0276	0.0	1257.0276	0	1257.0276	0.0	0
16	36	1.0158730158730158	2.2857142857142856	1258.6361	0.0	1258.6361	0	1258.6361	0.0	0
16	37	1.0158730158730158	2.349206349206349	1239.8639	34.18790003514118	1274.0518000351412	3.418790003514118e-08	1239.863900034188	0.0	0
16	38	1.0158730158730158	2.4126984126984126	1221.8777	36.040300041319355	1257.9180000413194	3.604030004131935e-08	1221.8777000360403	0.0	0
16	39	1.0158730158730158	2.4761904761904763	1202.2985999999999	36.492800035252486	1238.7914000352523	3.649280003525248e-08	1202.2986000364926	0.0	0
16	40	1.0158730158730158	2.5396825396825395	1181.6408000000001	37.200600056592215	1218.8414000565924	3.720060005659221e-08	1181.6408000372007	0.0	0
16	41	1.0158730158730158	2.603174603174603	1171.5349	31.940500070156702	1203.4754000701569	3.19405000701567e-08	1171.5349000319407	0.0	0
16	42	1.0158730158730158	2.6666666666666665	1148.9676	38.22770002137477	1187.1953000213748	3.822770002137477e-08	1148.9676000382276	0.0	0
16	43	1.0158730158730158	2.7301587301587302	1134.4462	42.47810005538993	1176.92430005539	4.247810005538993e-08	1134.4462000424783	0.0	0
16	44	1.0158730158730158	2.7936507936507935	1125.823	42.31180004678251	1168.1348000467826	4.231180004678251e-08	1125.8230000423118	0.0	0
16	45	1.0158730158730158	2.8571428571428568	1123.6073	36.28430005090966	1159.8916000509096	3.628430005090966e-08	1123.6073000362842	0.0	0
16	46	1.0158730158730158	2.9206349206349205	1122.2799	25.733000047793887	1148.012900047794	2.5733000047793887e-08	1122.279900025733	0.0	0
16	47	1.0158730158730158	2.984126984126984	1121.0439	17.597500031529606	1138.6414000315294	1.7597500031529606e-08	1121.0439000175975	0.0	0
16	48	1.0158730158730158	3.0476190476190474	1119.9681	10.663400028996676	1130.6315000289967	1.0663400028996677e-08	1119.9681000106634	0.0	0
16	49	1.0158730158730158	3.1111111111111107	1109.501	19.06010003216679	1128.5611000321667	1.906010003216679e-08	1109.50100001906	0.0	0
16	50	1.0158730158730158	3.1746031746031744	1098.517	21.327000038081177	1119.8440000380813	2.1327000038081178e-08	1098.517000021327	0.0	0
16	51	1.0158730158730158	3.238095238095238	1090.0546	24.96450003963172	1115.0191000396317	2.496450003963172e-08	1090.0546000249644	0.0	0
16	52	1.0158730158730158	3.3015873015873014	1075.075	26.174800009557465	1101.2498000095575	2.6174800009557467e-08	1075.0750000261748	0.0	0
16	53	1.0158730158730158	3.3650793650793647	1062.2613999999999	28.66500006207657	1090.9264000620765	2.866500006207657e-08	1062.2614000286649	0.0	0
16	54	1.0158730158730158	3.4285714285714284	1039.5511000000001	39.39590005363473	1078.9470000536348	3.9395900053634734e-08	1039.551100039396	0.0	0
16	55	1.0158730158730158	3.492063492063492	1025.9362	41.96610007761888	1067.902300077619	4.196610007761888e-08	1025.9362000419662	0.0	0
16	56	1.0158730158730158	3.5555555555555554	1001.3603	58.15240009055205	1059.512700090552	5.815240009055205e-08	1001.3603000581525	0.0	0
16	57	1.0158730158730158	3.6190476190476186	979.0851399999999	68.68866011726028	1047.7738001172602	6.868866011726029e-08	979.0851400686886	0.0	0
16	58	1.0158730158730158	3.6825396825396823	961.8418100000001	73.17519010726403	1035.0170001072643	7.317519010726402e-08	961.8418100731753	0.0	0
16	59	1.0158730158730158	3.746031746031746	966.83766	62.78064009407946	1029.6183000940796	6.278064009407946e-08	966.8376600627806	0.0	0
16	60	1.0158730158730158	3.8095238095238093	962.94957	54.048130081564985	1016.997700081565	5.404813008156498e-08	962.9495700540481	0.0	0
16	61	1.0158730158730158	3.8730158730158726	955.56538	52.95852010664793	1008.523900106648	5.295852010664793e-08	955.5653800529585	0.0	0
16	62	1.0158730158730158	3.9365079365079363	937.73451	59.2049201030078	996.9394301030078	5.92049201030078e-08	937.7345100592049	0.0	0
16	63	1.0158730158730158	4.0	925.9254099999999	68.48449010057135	994.4099001005713	6.848449010057136e-08	925.9254100684844	0.0	0
17	0	1.0793650793650793	0.0	1311.8517	19.90660001159756	1331.7583000115974	1.990660001159756e-08	1311.8517000199065	0.0	0
17	1	1.0793650793650793	0.06349206349206349	1381.7064	0.0	1381.7064	0	1381.7064	0.0	0
17	2	1.0793650793650793	0.12698412698412698	1414.3383999999999	0.0	1414.3383999999999	0	1414.3383999999999	0.0	0
17	3	1.0793650793650793	0.19047619047619047	1418.6728	0.0	1418.6728	0	1418.6728	0.0	0
17	4	1.0793650793650793	0.25396825396825395	1419.6498	14.58700004786393	1434.2368000478639	1.458700004786393e-08	1419.6498000145868	0.0	0
17	5	1.0793650793650793	0.31746031746031744	1392.8723	34.969400047026205	1427.8417000470263	3.4969400047026206e-08	1392.8723000349694	0.0	0
17	6	1.0793650793650793	0.38095238095238093	1377.8648999999998	40.17830005516746	1418.0432000551673	4.017830005516746e-08	1377.864900040178	0.0	0
17	7	1.0793650793650793	0.4444444444444444	1357.3024	43.826300033868904	1401.1287000338689	4.3826300033868905e-08	1357.3024000438263	0.0	0
17	8	1.0793650793650793	0.5079365079365079	1333.5839	40.77220003623236	1374.3561000362324	4.0772200036232364e-08	1333.5839000407723	0.0	0
17	9	1.0793650793650793	0.5714285714285714	1317.6308999999999	23.044300033961438	1340.6752000339613	2.304430003396144e-08	1317.6309000230442	0.0	0
17	10	1.0793650793650793	0.6349206349206349	1291.9147	14.761800037825669	1306.6765000378257	1.4761800037825668e-08	1291.9147000147618	0.0	0
17	11	1.0793650793650793	0.6984126984126984	1262.7074	18.03620004042034	1280.7436000404205	1.803620004042034e-08	1262.7074000180362	0.0	0
17	12	1.0793650793650793	0.7619047619047619	1235.0374	23.981800050809262	1259.019200050809	2.3981800050809263e-08	1235.0374000239817	0.0	0
17	13	1.0793650793650793	0.8253968253968254	1187.7387	64.27440009017786	1252.0131000901779	6.427440009017786e-08	1187.7387000642746	0.0	0
17	14	1.0793650793650793	0.8888888888888888	1131.8114	106.57520014145342	1238.3866001414535	1.0657520014145343e-07	1131.8114001065753	0.0	0
17	15	1.0793650793650793	0.9523809523809523	1116.2171999999998	120.50390018335983	1236.7211001833596	1.2050390018335983e-07	1116.2172001205038	0.0	0
17	16	1.0793650793650793	1.0158730158730158	1082.1129	150.31480016247951	1232.4277001624796	1.5031480016247952e-07	1082.1129001503148	0.0	0
17	17	1.0793650793650793	1.0793650793650793	1055.4044999999999	169.99860018673022	1225.4031001867302	1.699986001867302e-07	1055.4045001699985	0.0	0
17	18	1.0793650793650793	1.1428571428571428	1016.5717999999999	208.35200002360062	1224.9238000236005	2.0835200002360063e-07	1016.571800208352	0.0	0
17	19	1.0793650793650793	1.2063492063492063	1075.3437999999999	141.52050015298892	1216.8643001529888	1.4152050015298892e-07	1075.3438001415204	0.0	0
17	20	1.0793650793650793	1.2698412698412698	1105.7405	119.41550017305434	1225.1560001730545	1.1941550017305434e-07	1105.7405001194156	0.0	0
17	21	1.0793650793650793	1.3333333333333333	1101.3055	114.81100016453334	1216.1165001645334	1.1481100016453334e-07	1101.305500114811	0.0	0
17	22	1.0793650793650793	1.3968253968253967	1077.9847	105.95890010918396	1183.943600109184	1.0595890010918396e-07	1077.9847001059588	0.0	0
17	23	1.0793650793650793	1.4603174603174602	1122.0445	98.51560012264264	1220.5601001226426	9.851560012264264e-08	1122.0445000985155	0.0	0
17	24	1.0793650793650793	1.5238095238095237	1180.3018	46.42190006657152	1226.7237000665714	4.642190006657152e-08	1180.301800046422	0.0	0
17	25	1.0793650793650793	1.5873015873015872	1218.5442	0.0	1218.5442	0	1218.5442	17.406099995747336	1.7406099995747338e-08
17	26	1.0793650793650793	1.6507936507936507	1228.5275	0.0	1228.5275	0	1228.5275	0.0	0
17	27	1.0793650793650793	1.7142857142857142	1220.7133	17.96480002074007	1238.67810002074	1.796480002074007e-08	1220.7133000179647	0.0	0
17	28	1.0793650793650793	1.7777777777777777	1193.923	43.25600003314651	1237.1790000331466	4.325600003314651e-08	1193.923000043256	0.0	0
17	29	1.0793650793650793	1.8412698412698412	1182.8564999999999	52.3844000230808	1235.2409000230807	5.2384400023080804e-08	1182.8565000523843	0.0	0
17	30	1.0793650793650793	1.9047619047619047	1168.9417	64.74130006667069	1233.6830000666707	6.474130006667069e-08	1168.9417000647413	0.0	0
17	31	1.0793650793650793	1.9682539682539681	1145.7123000000001	84.5962000867252	1230.3085000867254	8.45962000867252e-08	1145.7123000845963	0.0	0
17	32	1.0793650793650793	2.0317460317460316	1149.1595	79.55510008464931	1228.7146000846492	7.955510008464932e-08	1149.159500079555	0.0	0
17	33	1.0793650793650793	2.095238095238095	1198.4134	17.85090002927657	1216.2643000292765	1.785090002927657e-08	1198.4134000178508	0.0	0
17	34	1.0793650793650793	2.1587301587301586	1234.8219000000001	0.0	1234.8219000000001	0	1234.8219000000001	0.0	0
17	35	1.0793650793650793	2.2222222222222223	1256.2325	0.0	1256.2325	0	1256.2325	0.0	0
17	36	1.0793650793650793	2.2857142857142856	1255.4476	0.0	1255.4476	0	1255.4476	0.0	0
17	37	1.0793650793650793	2.349206349206349	1243.6305	14.036300028629258	1257.6668000286293	1.4036300028629257e-08	1243.6305000140362	0.0	0
17	38	1.0793650793650793	2.4126984126984126	1224.7372	18.404700037050958	1243.141900037051	1.8404700037050957e-08	1224.7372000184048	0.0	0
17	39	1.0793650793650793	2.4761904761904763	1202.3049	29.91600004435058	1232.2209000443506	2.991600004435058e-08	1202.304900029916	0.0	0
17	40	1.0793650793650793	2.5396825396825395	1187.5788	25.347000049173285	1212.9258000491732	2.5347000049173285e-08	1187.578800025347	0.0	0
17	41	1.0793650793650793	2.603174603174603	1178.1237	21.524400038323662	1199.6481000383237	2.152440003832366e-08	1178.1237000215244	0.0	0
17	42	1.0793650793650793	2.6666666666666665	1161.0657	29.660200059288613	1190.7259000592887	2.9660200059288614e-08	1161.0657000296603	0.0	0
17	43	1.0793650793650793	2.7301587301587302	1145.1210999999998	29.19000005271981	1174.3111000527197	2.919000005271981e-08	1145.1211000291898	0.0	0
17	44	1.0793650793650793	2.7936507936507935	1126.0668	40.75060008884724	1166.8174000888473	4.075060008884724e-08	1126.0668000407506	0.0	0
17	45	1.0793650793650793	2.8571428571428568	1107.1101999999998	49.2903000961798	1156.4005000961797	4.92903000961798e-08	1107.1102000492901	0.0	0
17	46	1.0793650793650793	2.9206349206349205	1112.7831	37.781400060529975	1150.56450006053	3.7781400060529975e-08	1112.7831000377814	0.0	0
17	47	1.0793650793650793	2.984126984126984	1113.6164999999999	25.969000020821493	1139.5855000208214	2.5969000020821492e-08	1113.616500025969	0.0	0
17	48	1.0793650793650793	3.0476190476190474	1110.5581	20.72670001218191	1131.284800012182	2.072670001218191e-08	1110.5581000207267	0.0	0
17	49	1.0793650793650793	3.1111111111111107	1107.6042	17.129500030874507	1124.7337000308744	1.7129500030874508e-08	1107.6042000171294	0.0	0
17	50	1.0793650793650793	3.1746031746031744	1096.7101	18.0291000228735	1114.7392000228735	1.80291000228735e-08	1096.7101000180292	0.0	0
17	51	1.0793650793650793	3.238095238095238	1089.0910000000001	16.048300033965095	1105.1393000339651	1.6048300033965094e-08	1089.0910000160484	0.0	0
17	52	1.0793650793650793	3.3015873015873014	1071.5764	19.093500034800517	1090.6699000348005	1.9093500034800516e-08	1071.5764000190934	0.0	0
17	53	1.0793650793650793	3.3650793650793647	1049.0314	32.71480005625162	1081.7462000562516	3.271480005625162e-08	1049.0314000327148	0.0	0
17	54	1.0793650793650793	3.4285714285714284	1033.4651999999999	36.343900068183046	1069.809100068183	3.634390006818305e-08	1033.4652000363437	0.0	0
17	55	1.0793650793650793	3.492063492063492	1008.837	49.3544000722126	1058.1914000722127	4.93544000722126e-08	1008.8370000493544	0.0	0
17	56	1.0793650793650793	3.5555555555555554	980.2813600000001	69.96514005491875	1050.246500054919	6.996514005491875e-08	980.2813600699652	0.0	0
17	57	1.0793650793650793	3.6190476190476186	953.7639	84.2440001018198	1038.0079001018198	8.424400010181979e-08	953.763900084244	0.0	0
17	58	1.0793650793650793	3.6825396825396823	947.72417	81.54913010963855	1029.2733001096385	8.154913010963855e-08	947.7241700815491	0.0	0
17	59	1.0793650793650793	3.746031746031746	948.49725	73.23065010034355	1021.7279001003435	7.323065010034355e-08	948.4972500732307	0.0	0
17	60	1.0793650793650793	3.8095238095238093	950.01587	62.84543010210359	1012.8613001021035	6.284543010210359e-08	950.0158700628454	0.0	0
17	61	1.0793650793650793	3.8730158730158726	939.50734	63.8788601088473	1003.3862001088473	6.38788601088473e-08	939.5073400638788	0.0	0
17	62	1.0793650793650793	3.9365079365079363	923.1137	70.13205010325412	993.2457501032541	7.013205010325412e-08	923.113700070132	0.0	0
17	63	1.0793650793650793	4.0	919.8458899999999	64.87903009046971	984.7249200904696	6.487903009046971e-08	919.845890064879	0.0	0
18	0	1.1428571428571428	0.0	1330.1551	0.0	1330.1551	0	1330.1551	0.0	0
18	1	1.1428571428571428	0.06349206349206349	1382.4938	0.0	1382.4938	0	1382.4938	0.0	0
18	2	1.1428571428571428	0.12698412698412698	1407.5636	0.0	1407.5636	0	1407.5636	0.0	0
18	3	1.1428571428571428	0.19047619047619047	1416.45	0.0	1416.45	0	1416.45	0.0	0
18	4	1.1428571428571428	0.25396825396825395	1409.8066000000001	0.0	1409.8066000000001	0	1409.8066000000001	0.0	0
18	5	1.1428571428571428	0.31746031746031744	1390.8436000000002	0.0	1390.8436000000002	0	1390.8436000000002	15.394800021369582	1.539480002136958e-08
18	6	1.1428571428571428	0.38095238095238093	1375.0562	37.9307000478107	1412.9869000478106	3.79307000478107e-08	1375.0562000379307	0.0	0
18	7	1.1428571428571428	0.4444444444444444	1357.2978	36.02280005146235	1393.3206000514624	3.602280005146235e-08	1357.2978000360229	0.0	0
18	8	1.1428571428571428	0.5079365079365079	1336.9013	34.33680004673734	1371.2381000467374	3.433680004673734e-08	1336.9013000343368	0.0	0
18	9	1.1428571428571428	0.5714285714285714	1318.766	27.108100025365065	1345.8741000253651	2.7108100025365066e-08	1318.7660000271082	0.0	0
18	10	1.1428571428571428	0.6349206349206349	1300.0981	0.0	1300.0981	0	1300.0981	0.0	0
18	11	1.1428571428571428	0.6984126984126984	1274.2712	0.0	1274.2712	0	1274.2712	0.0	0
18	12	1.1428571428571428	0.7619047619047619	1233.2632	25.18530004221702	1258.4485000422171	2.518530004221702e-08	1233.2632000251854	0.0	0
18	13	1.1428571428571428	0.8253968253968254	1185.2042000000001	64.6757000441842	1249.8799000441843	6.467570004418419e-08	1185.204200064676	0.0	0
18	14	1.1428571428571428	0.8888888888888888	1136.8430999999998	106.11650014198695	1242.9596001419868	1.0611650014198695e-07	1136.8431001061163	0.0	0
18	15	1.1428571428571428	0.9523809523809523	1113.3413	124.8336001627521	1238.1749001627522	1.248336001627521e-07	1113.3413001248337	0.0	0
18	16	1.1428571428571428	1.0158730158730158	1098.0022999999999	133.6559001690494	1231.6582001690492	1.336559001690494e-07	1098.0023001336558	0.0	0
18	17	1.1428571428571428	1.0793650793650793	1099.9426999999998	129.814400170777	1229.7571001707768	1.2981440017077698e-07	1099.9427001298143	0.0	0
18	18	1.1428571428571428	1.1428571428571428	1135.8393	87.7076001317947	1223.5469001317947	8.770760013179471e-08	1135.8393000877077	0.0	0
18	19	1.1428571428571428	1.2063492063492063	1139.8492	82.91090013345786	1222.7601001334579	8.291090013345785e-08	1139.849200082911	0.0	0
18	20	1.1428571428571428	1.2698412698412698	1138.7322	81.95950010390916	1220.6917001039092	8.195950010390916e-08	1138.7322000819595	0.0	0
18	21	1.1428571428571428	1.3333333333333333	1135.7295000000001	85.4092001031069	1221.138700103107	8.54092001031069e-08	1135.7295000854094	0.0	0
18	22	1.1428571428571428	1.3968253968253967	1108.1199	114.66640012420282	1222.7863001242026	1.1466640012420282e-07	1108.1199001146663	0.0	0
18	23	1.1428571428571428	1.4603174603174602	1153.5947	74.89690009641062	1228.4916000964108	7.489690009641062e-08	1153.594700074897	0.0	0
18	24	1.1428571428571428	1.5238095238095237	1213.8726000000001	27.360500050553128	1241.2331000505533	2.736050005055313e-08	1213.8726000273607	0.0	0
18	25	1.1428571428571428	1.5873015873015872	1243.8719999999998	0.0	1243.8719999999998	0	1243.8719999999998	0.0	0
18	26	1.1428571428571428	1.6507936507936507	1251.7846	10.708600032424888	1262.4932000324247	1.0708600032424888e-08	1251.7846000107086	0.0	0
18	27	1.1428571428571428	1.7142857142857142	1243.7279	18.74940001632101	1262.4773000163211	1.874940001632101e-08	1243.7279000187496	0.0	0
18	28	1.1428571428571428	1.7777777777777777	1226.625	19.778600026606153	1246.4036000266062	1.977860002660615e-08	1226.6250000197786	0.0	0
18	29	1.1428571428571428	1.8412698412698412	1201.8925	39.97070002137739	1241.8632000213772	3.997070002137739e-08	1201.8925000399706	0.0	0
18	30	1.1428571428571428	1.9047619047619047	1166.4062999999999	66.71550007130936	1233.1218000713093	6.671550007130936e-08	1166.4063000667154	0.0	0
18	31	1.1428571428571428	1.9682539682539681	1147.2060999999999	83.00030004140329	1230.2064000414032	8.300030004140329e-08	1147.2061000830001	0.0	0
18	32	1.1428571428571428	2.0317460317460316	1156.2101	76.03700008986591	1232.2471000898659	7.603700008986592e-08	1156.210100076037	0.0	0
18	33	1.1428571428571428	2.095238095238095	1201.0335	27.925800013882363	1228.9593000138823	2.7925800013882364e-08	1201.0335000279258	0.0	0
18	34	1.1428571428571428	2.1587301587301586	1230.713	0.0	1230.713	0	1230.713	0.0	0
18	35	1.1428571428571428	2.2222222222222223	1250.2342	0.0	1250.2342	0	1250.2342	0.0	0
18	36	1.1428571428571428	2.2857142857142856	1254.969	0.0	1254.969	0	1254.969	0.0	0
18	37	1.1428571428571428	2.349206349206349	1246.1391999999998	0.0	1246.1391999999998	0	1246.1391999999998	0.0	0
18	38	1.1428571428571428	2.4126984126984126	1228.9083	25.100300014859535	1254.0086000148597	2.5100300014859535e-08	1228.9083000251003	0.0	0
18	39	1.1428571428571428	2.4761904761904763	1207.366	25.697400035777868	1233.063400035778	2.5697400035777868e-08	1207.3660000256973	0.0	0
18	40	1.1428571428571428	2.5396825396825395	1199.7477	21.803500037949945	1221.55120003795	2.1803500037949945e-08	1199.7477000218034	0.0	0
18	41	1.1428571428571428	2.603174603174603	1190.4908	19.200600032339885	1209.69140003234	1.9200600032339886e-08	1190.4908000192006	0.0	0
18	42	1.1428571428571428	2.6666666666666665	1167.7787	36.19450003992488	1203.973200039925	3.6194500039924885e-08	1167.7787000361946	0.0	0
18	43	1.1428571428571428	2.7301587301587302	1153.8319999999999	35.55060002946214	1189.382600029462	3.555060002946214e-08	1153.8320000355504	0.0	0
18	44	1.1428571428571428	2.7936507936507935	1133.2186	47.72280008110278	1180.9414000811028	4.772280008110278e-08	1133.2186000477227	0.0	0
18	45	1.1428571428571428	2.8571428571428568	1113.4091	26.96450005070988	1140.37360005071	2.696450005070988e-08	1113.4091000269646	0.0	0
18	46	1.1428571428571428	2.9206349206349205	1102.2719	54.74680011440146	1157.0187001144013	5.474680011440146e-08	1102.2719000547468	0.0	0
18	47	1.1428571428571428	2.984126984126984	1106.7127	39.137800099282586	1145.8505000992827	3.913780009928258e-08	1106.7127000391379	0.0	0
18	48	1.1428571428571428	3.0476190476190474	1106.5581	29.49580005959772	1136.0539000595977	2.949580005959772e-08	1106.5581000294958	0.0	0
18	49	1.1428571428571428	3.1111111111111107	1107.1906999999999	21.706200033087708	1128.8969000330876	2.1706200033087708e-08	1107.190700021706	0.0	0
18	50	1.1428571428571428	3.1746031746031744	1094.1276	25.33580000762935	1119.4634000076294	2.533580000762935e-08	1094.1276000253358	0.0	0
18	51	1.1428571428571428	3.238095238095238	1083.481	28.001300051444463	1111.4823000514446	2.8001300051444463e-08	1083.4810000280013	0.0	0
18	52	1.1428571428571428	3.3015873015873014	1062.18	35.4064000417544	1097.5864000417544	3.5406400041754404e-08	1062.1800000354065	0.0	0
18	53	1.1428571428571428	3.3650793650793647	1045.4032	36.341400051904074	1081.744600051904	3.634140005190407e-08	1045.4032000363413	0.0	0
18	54	1.1428571428571428	3.4285714285714284	1024.4235	51.02760006011559	1075.4511000601158	5.1027600060115586e-08	1024.4235000510278	0.0	0
18	55	1.1428571428571428	3.492063492063492	983.35886	82.17674005359784	1065.5356000535978	8.217674005359784e-08	983.3588600821768	0.0	0
18	56	1.1428571428571428	3.5555555555555554	976.24525	86.34675011288004	1062.5920001128802	8.634675011288005e-08	976.2452500863468	0.0	0
18	57	1.1428571428571428	3.6190476190476186	960.5205399999999	90.22616010844247	1050.7467001084424	9.022616010844247e-08	960.5205400902261	0.0	0
18	58	1.1428571428571428	3.6825396825396823	954.4792199999999	79.80038010284851	1034.2796001028485	7.98003801028485e-08	954.4792200798004	0.0	0
18	59	1.1428571428571428	3.746031746031746	938.26316	91.05814010163077	1029.3213001016306	9.105814010163077e-08	938.2631600910581	0.0	0
18	60	1.1428571428571428	3.8095238095238093	929.70413	96.63127009469389	1026.3354000946938	9.663127009469389e-08	929.7041300966313	0.0	0
18	61	1.1428571428571428	3.8730158730158726	919.01552	89.20598010648733	1008.2215001064874	8.920598010648733e-08	919.015520089206	0.0	0
18	62	1.1428571428571428	3.9365079365079363	909.03018	96.59152009741962	1005.6217000974195	9.659152009741962e-08	909.0301800965915	0.0	0
18	63	1.1428571428571428	4.0	906.04294	91.95787009052779	998.0008100905278	9.19578700905278e-08	906.0429400919579	0.0	0
19	0	1.2063492063492063	0.0	1341.5631	0.0	1341.5631	0	1341.5631	0.0	0
19	1	1.2063492063492063	0.06349206349206349	1381.9601	0.0	1381.9601	0	1381.9601	0.0	0
19	2	1.2063492063492063	0.12698412698412698	1400.7355	0.0	1400.7355	0	1400.7355	0.0	0
19	3	1.2063492063492063	0.19047619047619047	1415.8863	0.0	1415.8863	0	1415.8863	0.0	0
19	4	1.2063492063492063	0.25396825396825395	1416.0166	0.0	1416.0166	0	1416.0166	0.0	0
19	5	1.2063492063492063	0.31746031746031744	1407.7702	0.0	1407.7702	0	1407.7702	10.565000009607607	1.0565000009607607e-08
19	6	1.2063492063492063	0.38095238095238093	1389.3994	19.46880005389806	1408.8682000538981	1.9468800053898063e-08	1389.3994000194689	0.0	0
19	7	1.2063492063492063	0.4444444444444444	1365.5356000000002	23.43720004972518	1388.9728000497253	2.3437200049725183e-08	1365.5356000234374	0.0	0
19	8	1.2063492063492063	0.5079365079365079	1349.0871	19.136700037692044	1368.223800037692	1.9136700037692045e-08	1349.0871000191366	0.0	0
19	9	1.2063492063492063	0.5714285714285714	1327.6785	0.0	1327.6785	0	1327.6785	13.134300013988222	1.3134300013988221e-08
19	10	1.2063492063492063	0.6349206349206349	1300.3022999999998	0.0	1300.3022999999998	0	1300.3022999999998	0.0	0
19	11	1.2063492063492063	0.6984126984126984	1270.5323	0.0	1270.5323	0	1270.5323	14.23470001379081	1.423470001379081e-08
19	12	1.2063492063492063	0.7619047619047619	1234.4274	33.103500077320206	1267.5309000773202	3.310350007732021e-08	1234.4274000331036	0.0	0
19	13	1.2063492063492063	0.8253968253968254	1184.8031	76.29980009739535	1261.1029000973954	7.629980009739535e-08	1184.8031000762999	0.0	0
19	14	1.2063492063492063	0.8888888888888888	1147.9176	105.55370013980732	1253.4713001398072	1.0555370013980732e-07	1147.9176001055537	0.0	0
19	15	1.2063492063492063	0.9523809523809523	1128.9353	116.81550014719757	1245.7508001471977	1.1681550014719756e-07	1128.9353001168156	0.0	0
19	16	1.2063492063492063	1.0158730158730158	1107.0606	130.66460017087886	1237.725200170879	1.3066460017087886e-07	1107.0606001306646	0.0	0
19	17	1.2063492063492063	1.0793650793650793	1134.991	99.11780014994815	1234.1088001499481	9.911780014994816e-08	1134.9910000991179	0.0	0
19	18	1.2063492063492063	1.1428571428571428	1152.1092	81.12220012190691	1233.231400121907	8.112220012190692e-08	1152.1092000811223	0.0	0
19	19	1.2063492063492063	1.2063492063492063	1160.0623	71.7764001200889	1231.838700120089	7.177640012008889e-08	1160.0623000717765	0.0	0
19	20	1.2063492063492063	1.2698412698412698	1165.1962	66.03750009813876	1231.2337000981388	6.603750009813876e-08	1165.1962000660376	0.0	0
19	21	1.2063492063492063	1.3333333333333333	1155.9725	71.48770009090788	1227.460200090908	7.148770009090789e-08	1155.9725000714877	0.0	0
19	22	1.2063492063492063	1.3968253968253967	1136.8779	88.65850011177507	1225.536400111775	8.865850011177506e-08	1136.8779000886584	0.0	0
19	23	1.2063492063492063	1.4603174603174602	1190.5681	41.81610008047407	1232.384200080474	4.181610008047407e-08	1190.568100041816	0.0	0
19	24	1.2063492063492063	1.5238095238095237	1239.8939	1861.623799976648	3101.517699976648	1.861623799976648e-06	1239.8939018616238	0.0	0
19	25	1.2063492063492063	1.5873015873015872	1265.3819999999998	0.0	1265.3819999999998	0	1265.3819999999998	0.0	0
19	26	1.2063492063492063	1.6507936507936507	1269.0364	14.251800032353984	1283.2882000323539	1.4251800032353983e-08	1269.0364000142517	0.0	0
19	27	1.2063492063492063	1.7142857142857142	1249.4627	33.79230003506854	1283.2550000350686	3.379230003506854e-08	1249.4627000337923	0.0	0
19	28	1.2063492063492063	1.7777777777777777	1233.2546	32.92260003488401	1266.177200034884	3.2922600034884014e-08	1233.2546000329226	0.0	0
19	29	1.2063492063492063	1.8412698412698412	1216.8155000000002	36.21600003630555	1253.0315000363057	3.621600003630555e-08	1216.8155000362162	0.0	0
19	30	1.2063492063492063	1.9047619047619047	1193.1804	51.44510004351034	1244.6255000435103	5.1445100043510336e-08	1193.180400051445	0.0	0
19	31	1.2063492063492063	1.9682539682539681	1174.7729	63.915500086740515	1238.6884000867406	6.391550008674052e-08	1174.7729000639154	0.0	0
19	32	1.2063492063492063	2.0317460317460316	1154.9769000000001	78.17080009516393	1233.147700095164	7.817080009516392e-08	1154.976900078171	0.0	0
19	33	1.2063492063492063	2.095238095238095	1194.5544	33.683000037054995	1228.237400037055	3.3683000037054996e-08	1194.554400033683	0.0	0
19	34	1.2063492063492063	2.1587301587301586	1218.9216000000001	0.0	1218.9216000000001	0	1218.9216000000001	10.209300011862416	1.0209300011862415e-08
19	35	1.2063492063492063	2.2222222222222223	1230.1086	0.0	1230.1086	0	1230.1086	15.533500001737359	1.553350000173736e-08
19	36	1.2063492063492063	2.2857142857142856	1237.7488	0.0	1237.7488	0	1237.7488	0.0	0
19	37	1.2063492063492063	2.349206349206349	1238.0259999999998	0.0	1238.0259999999998	0	1238.0259999999998	0.0	0
19	38	1.2063492063492063	2.4126984126984126	1223.2188	0.0	1223.2188	0	1223.2188	14.289300021380118	1.4289300021380119e-08
19	39	1.2063492063492063	2.4761904761904763	1204.0382	21.411100037368062	1225.449300037368	2.141110003736806e-08	1204.038200021411	0.0	0
19	40	1.2063492063492063	2.5396825396825395	1202.9578999999999	16.838900023636565	1219.7968000236365	1.6838900023636564e-08	1202.9579000168387	0.0	0
19	41	1.2063492063492063	2.603174603174603	1200.0484999999999	14.669200034810942	1214.7177000348108	1.4669200034810941e-08	1200.0485000146691	0.0	0
19	42	1.2063492063492063	2.6666666666666665	1178.9275	34.51330004976819	1213.4408000497683	3.451330004976819e-08	1178.9275000345133	0.0	0
19	43	1.2063492063492063	2.7301587301587302	1161.9279000000001	42.55230005547507	1204.4802000554753	4.255230005547507e-08	1161.9279000425524	0.0	0
19	44	1.2063492063492063	2.7936507936507935	1137.729	47.90260003812975	1185.6316000381298	4.790260003812975e-08	1137.7290000479027	0.0	0
19	45	1.2063492063492063	2.8571428571428568	1122.6509	48.026800089700046	1170.6777000897002	4.802680008970005e-08	1122.6509000480269	0.0	0
19	46	1.2063492063492063	2.9206349206349205	1102.7191	55.648100094944134	1158.367200094944	5.5648100094944137e-08	1102.7191000556481	0.0	0
19	47	1.2063492063492063	2.984126984126984	1088.0401	61.05420011845526	1149.0943001184553	6.105420011845526e-08	1088.040100061054	0.0	0
19	48	1.2063492063492063	3.0476190476190474	1083.7773	50.8758001130647	1134.6531001130647	5.08758001130647e-08	1083.7773000508757	0.0	0
19	49	1.2063492063492063	3.1111111111111107	1078.3257999999998	48.20500009555472	1126.5308000955545	4.820500009555472e-08	1078.3258000482049	0.0	0
19	50	1.2063492063492063	3.1746031746031744	1064.1056	51.17360006087428	1115.2792000608745	5.1173600060874276e-08	1064.1056000511737	0.0	0
19	51	1.2063492063492063	3.238095238095238	1050.975	55.502600071123055	1106.4776000711229	5.5502600071123056e-08	1050.9750000555025	0.0	0
19	52	1.2063492063492063	3.3015873015873014	1022.3253	77.00910007324312	1099.3344000732432	7.700910007324311e-08	1022.325300077009	0.0	0
19	53	1.2063492063492063	3.3650793650793647	1004.5137	83.91430008423	1088.42800008423	8.391430008423001e-08	1004.5137000839143	0.0	0
19	54	1.2063492063492063	3.4285714285714284	1005.1699	71.99040009055975	1077.1603000905598	7.199040009055974e-08	1005.1699000719904	0.0	0
19	55	1.2063492063492063	3.492063492063492	994.0497399999999	73.90876006127317	1067.958500061273	7.390876006127317e-08	994.0497400739087	0.0	0
19	56	1.2063492063492063	3.5555555555555554	983.0439499999999	76.0392501074851	1059.083200107485	7.60392501074851e-08	983.0439500760391	0.0	0
19	57	1.2063492063492063	3.6190476190476186	966.39405	75.10975009717832	1041.5038000971783	7.510975009717833e-08	966.3940500751097	0.0	0
19	58	1.2063492063492063	3.6825396825396823	954.6665800000001	79.08962010757843	1033.7562001075785	7.908962010757843e-08	954.6665800790897	0.0	0
19	59	1.2063492063492063	3.746031746031746	939.9489	83.92450010390132	1023.8734001039013	8.392450010390133e-08	939.9489000839245	0.0	0
19	60	1.2063492063492063	3.8095238095238093	918.51575	96.93095009697113	1015.4467000969712	9.693095009697112e-08	918.515750096931	0.0	0
19	61	1.2063492063492063	3.8730158730158726	903.43451	108.46409010575029	1011.8986001057503	1.0846409010575028e-07	903.4345101084641	0.0	0
19	62	1.2063492063492063	3.9365079365079363	883.44655	117.36215009482815	1000.8087000948282	1.1736215009482815e-07	883.4465501173621	0.0	0
19	63	1.2063492063492063	4.0	879.7665	114.56769008997065	994.3341900899707	1.1456769008997066e-07	879.7665001145676	0.0	0
20	0	1.2698412698412698	0.0	1330.5564	0.0	1330.5564	0	1330.5564	14.098500001517612	1.4098500001517612e-08
20	1	1.2698412698412698	0.06349206349206349	1364.6893	0.0	1364.6893	0	1364.6893	15.770000013738777	1.5770000013738777e-08
20	2	1.2698412698412698	0.12698412698412698	1384.5606	17.62580001758015	1402.1864000175801	1.762580001758015e-08	1384.5606000176258	0.0	0
20	3	1.2698412698412698	0.19047619047619047	1396.7365	0.0	1396.7365	0	1396.7365	0.0	0
20	4	1.2698412698412698	0.25396825396825395	1394.2094	0.0	1394.2094	0	1394.2094	0.0	0
20	5	1.2698412698412698	0.31746031746031744	1389.5483000000002	0.0	1389.5483000000002	0	1389.5483000000002	0.0	0
20	6	1.2698412698412698	0.38095238095238093	1373.7094000000002	0.0	1373.7094000000002	0	1373.7094000000002	11.51860003393175	1.151860003393175e-08
20	7	1.2698412698412698	0.4444444444444444	1350.1456	0.0	1350.1456	0	1350.1456	0.0	0
20	8	1.2698412698412698	0.5079365079365079	1336.1775	0.0	1336.1775	0	1336.1775	0.0	0
20	9	1.2698412698412698	0.5714285714285714	1307.2688	0.0	1307.2688	0	1307.2688	0.0	0
20	10	1.2698412698412698	0.6349206349206349	1275.5252	22.15960001435883	1297.6848000143589	2.215960001435883e-08	1275.5252000221597	0.0	0
20	11	1.2698412698412698	0.6984126984126984	1238.845	39.025100080931644	1277.8701000809317	3.902510008093164e-08	1238.845000039025	0.0	0
20	12	1.2698412698412698	0.7619047619047619	1189.4672	79.74490008653711	1269.2121000865372	7.974490008653712e-08	1189.467200079745	0.0	0
20	13	1.2698412698412698	0.8253968253968254	1164.6514	96.10970009295245	1260.7611000929523	9.610970009295244e-08	1164.6514000961097	0.0	0
20	14	1.2698412698412698	0.8888888888888888	1144.0898	108.3738000928898	1252.4636000928897	1.0837380009288979e-07	1144.0898001083738	0.0	0
20	15	1.2698412698412698	0.9523809523809523	1129.4003	115.78090011823213	1245.181200118232	1.1578090011823212e-07	1129.400300115781	0.0	0
20	16	1.2698412698412698	1.0158730158730158	1123.9735999999998	114.29270013733738	1238.266300137337	1.1429270013733738e-07	1123.9736001142926	0.0	0
20	17	1.2698412698412698	1.0793650793650793	1149.5933	87.87450008235187	1237.467800082352	8.787450008235188e-08	1149.5933000878745	0.0	0
20	18	1.2698412698412698	1.1428571428571428	1171.0357999999999	62.07260008764226	1233.1084000876422	6.207260008764226e-08	1171.0358000620724	0.0	0
20	19	1.2698412698412698	1.2063492063492063	1178.3543	54.03420009244066	1232.3885000924406	5.4034200092440666e-08	1178.3543000540342	0.0	0
20	20	1.2698412698412698	1.2698412698412698	1175.4717	54.80290009796081	1230.274600097961	5.480290009796081e-08	1175.471700054803	0.0	0
20	21	1.2698412698412698	1.3333333333333333	1159.2908	69.6048001017649	1228.8956001017648	6.960480010176489e-08	1159.2908000696048	0.0	0
20	22	1.2698412698412698	1.3968253968253967	1155.782	69.80600009889794	1225.588000098898	6.980600009889794e-08	1155.782000069806	0.0	0
20	23	1.2698412698412698	1.4603174603174602	1215.2698	24.860600050522706	1240.1304000505227	2.4860600050522704e-08	1215.2698000248606	0.0	0
20	24	1.2698412698412698	1.5238095238095237	1256.9561999999999	0.0	1256.9561999999999	0	1256.9561999999999	0.0	0
20	25	1.2698412698412698	1.5873015873015872	1275.9689999999998	0.0	1275.9689999999998	0	1275.9689999999998	0.0	0
20	26	1.2698412698412698	1.6507936507936507	1274.2819	0.0	1274.2819	0	1274.2819	0.0	0
20	27	1.2698412698412698	1.7142857142857142	1259.1524000000002	37.03240003717478	1296.184800037175	3.703240003717478e-08	1259.1524000370325	0.0	0
20	28	1.2698412698412698	1.7777777777777777	1240.3136	42.661000043135466	1282.9746000431355	4.2661000043135465e-08	1240.313600042661	0.0	0
20	29	1.2698412698412698	1.8412698412698412	1226.4961	40.64580004072258	1267.1419000407227	4.064580004072258e-08	1226.4961000406458	0.0	0
20	30	1.2698412698412698	1.9047619047619047	1201.387	49.85970003106395	1251.246700031064	4.985970003106395e-08	1201.3870000498596	0.0	0
20	31	1.2698412698412698	1.9682539682539681	1186.0759	52.65070002971514	1238.7266000297152	5.2650700029715136e-08	1186.0759000526507	0.0	0
20	32	1.2698412698412698	2.0317460317460316	1163.3977	71.5683000480544	1234.9660000480544	7.15683000480544e-08	1163.3977000715684	0.0	0
20	33	1.2698412698412698	2.095238095238095	1181.9625	47.43860006257843	1229.4011000625785	4.7438600062578434e-08	1181.9625000474387	0.0	0
20	34	1.2698412698412698	2.1587301587301586	1210.3762	18.51850003346168	1228.8947000334615	1.851850003346168e-08	1210.3762000185184	0.0	0
20	35	1.2698412698412698	2.2222222222222223	1221.237	11.453700039933931	1232.690700039934	1.145370003993393e-08	1221.2370000114538	0.0	0
20	36	1.2698412698412698	2.2857142857142856	1221.6080000000002	0.0	1221.6080000000002	0	1221.6080000000002	0.0	0
20	37	1.2698412698412698	2.349206349206349	1219.9248	0.0	1219.9248	0	1219.9248	10.584500028526222	1.0584500028526221e-08
20	38	1.2698412698412698	2.4126984126984126	1207.4288	22.423100031486516	1229.8519000314864	2.2423100031486518e-08	1207.428800022423	0.0	0
20	39	1.2698412698412698	2.4761904761904763	1195.6133	28.23370005366931	1223.8470000536693	2.823370005366931e-08	1195.6133000282337	0.0	0
20	40	1.2698412698412698	2.5396825396825395	1207.2765	0.0	1207.2765	0	1207.2765	15.021900012635133	1.5021900012635133e-08
20	41	1.2698412698412698	2.603174603174603	1208.9436	14.537500038833777	1223.4811000388338	1.4537500038833776e-08	1208.9436000145377	0.0	0
20	42	1.2698412698412698	2.6666666666666665	1186.6859000000002	35.85710005044171	1222.5430000504418	3.5857100050441706e-08	1186.6859000358572	0.0	0
20	43	1.2698412698412698	2.7301587301587302	1170.1004	42.97680005415239	1213.0772000541524	4.2976800054152395e-08	1170.1004000429768	0.0	0
20	44	1.2698412698412698	2.7936507936507935	1145.8499000000002	44.37130006958731	1190.2212000695874	4.4371300069587314e-08	1145.8499000443715	0.0	0
20	45	1.2698412698412698	2.8571428571428568	1127.7868	43.41640007116474	1171.203200071165	4.3416400071164735e-08	1127.7868000434164	0.0	0
20	46	1.2698412698412698	2.9206349206349205	1112.5339000000001	47.06550009723438	1159.5994000972346	4.706550009723438e-08	1112.5339000470656	0.0	0
20	47	1.2698412698412698	2.984126984126984	1096.3026000000002	49.857200109782	1146.1598001097823	4.9857200109782e-08	1096.3026000498573	0.0	0
20	48	1.2698412698412698	3.0476190476190474	1071.6262	62.99710010889628	1134.6233001088963	6.299710010889627e-08	1071.626200062997	0.0	0
20	49	1.2698412698412698	3.1111111111111107	1053.4468000000002	70.35370009135508	1123.8005000913552	7.035370009135508e-08	1053.446800070354	0.0	0
20	50	1.2698412698412698	3.1746031746031744	1038.5054	74.80250009634113	1113.3079000963412	7.480250009634113e-08	1038.5054000748025	0.0	0
20	51	1.2698412698412698	3.238095238095238	1015.3324	87.48540010429356	1102.8178001042936	8.748540010429357e-08	1015.3324000874854	0.0	0
20	52	1.2698412698412698	3.3015873015873014	1003.7338	85.54550011405782	1089.2793001140578	8.554550011405782e-08	1003.7338000855455	0.0	0
20	53	1.2698412698412698	3.3650793650793647	1008.9777	71.55630010204408	1080.534000102044	7.155630010204408e-08	1008.9777000715563	0.0	0
20	54	1.2698412698412698	3.4285714285714284	1008.0087	66.85100006303541	1074.8597000630355	6.685100006303542e-08	1008.008700066851	0.0	0
20	55	1.2698412698412698	3.492063492063492	1000.207	66.10940007786294	1066.316400077863	6.610940007786294e-08	1000.2070000661093	0.0	0
20	56	1.2698412698412698	3.5555555555555554	990.21759	62.10011010748671	1052.3177001074866	6.21001101074867e-08	990.2175900621	0.0	0
20	57	1.2698412698412698	3.6190476190476186	973.0338199999999	68.6820801083885	1041.7159001083883	6.86820801083885e-08	973.033820068682	0.0	0
20	58	1.2698412698412698	3.6825396825396823	955.4580599999999	77.73204009876903	1033.1901000987689	7.773204009876903e-08	955.458060077732	0.0	0
20	59	1.2698412698412698	3.746031746031746	942.88453	82.51207010335308	1025.3966001033532	8.251207010335309e-08	942.8845300825121	0.0	0
20	60	1.2698412698412698	3.8095238095238093	924.5391099999999	93.7172901018143	1018.2564001018143	9.37172901018143e-08	924.5391100937172	0.0	0
20	61	1.2698412698412698	3.8730158730158726	905.7980600000001	103.51824009525588	1009.316300095256	1.0351824009525588e-07	905.7980601035183	0.0	0
20	62	1.2698412698412698	3.9365079365079363	884.77896	124.08714008565028	1008.8661000856503	1.2408714008565027e-07	884.7789601240871	0.0	0
20	63	1.2698412698412698	4.0	883.7248500000001	117.35005009364404	1001.0749000936441	1.1735005009364404e-07	883.7248501173501	0.0	0
21	0	1.3333333333333333	0.0	1319.9987999999998	38.557299993972904	1358.5560999939728	3.8557299993972906e-08	1319.9988000385572	0.0	0
21	1	1.3333333333333333	0.06349206349206349	1352.7565	28.796400012009343	1381.5529000120093	2.8796400012009343e-08	1352.7565000287964	0.0	0
21	2	1.3333333333333333	0.12698412698412698	1370.6237	27.465400017716128	1398.0891000177162	2.7465400017716127e-08	1370.6237000274655	0.0	0
21	3	1.3333333333333333	0.19047619047619047	1374.7017	0.0	1374.7017	0	1374.7017	15.337299999533847	1.5337299999533847e-08
21	4	1.3333333333333333	0.25396825396825395	1374.9348	0.0	1374.9348	0	1374.9348	10.242500015055246	1.0242500015055245e-08
21	5	1.3333333333333333	0.31746031746031744	1362.597	17.28310003976747	1379.8801000397675	1.7283100039767468e-08	1362.597000017283	0.0	0
21	6	1.3333333333333333	0.38095238095238093	1349.3727000000001	18.86040004754925	1368.2331000475494	1.8860400047549247e-08	1349.3727000188605	0.0	0
21	7	1.3333333333333333	0.4444444444444444	1316.125	29.97760003973046	1346.1026000397305	2.997760003973046e-08	1316.1250000299776	0.0	0
21	8	1.3333333333333333	0.5079365079365079	1293.6184	34.943900050280256	1328.5623000502803	3.494390005028025e-08	1293.618400034944	0.0	0
21	9	1.3333333333333333	0.5714285714285714	1272.8876	39.09030007016925	1311.9779000701692	3.9090300070169246e-08	1272.8876000390903	0.0	0
21	10	1.3333333333333333	0.6349206349206349	1243.3852	52.62110007428482	1296.0063000742848	5.262110007428482e-08	1243.385200052621	0.0	0
21	11	1.3333333333333333	0.6984126984126984	1208.228	76.07240009754514	1284.3004000975452	7.607240009754514e-08	1208.2280000760725	0.0	0
21	12	1.3333333333333333	0.7619047619047619	1181.2713	97.10580008292425	1278.3771000829242	9.710580008292425e-08	1181.271300097106	0.0	0
21	13	1.3333333333333333	0.8253968253968254	1171.4747	98.78650008686877	1270.2612000868687	9.878650008686877e-08	1171.4747000987866	0.0	0
21	14	1.3333333333333333	0.8888888888888888	1150.8621	104.22990007495397	1255.092000074954	1.0422990007495398e-07	1150.86210010423	0.0	0
21	15	1.3333333333333333	0.9523809523809523	1133.1706000000001	120.12920011741262	1253.2998001174128	1.2012920011741262e-07	1133.1706001201294	0.0	0
21	16	1.3333333333333333	1.0158730158730158	1151.2536	96.13520012181392	1247.388800121814	9.613520012181392e-08	1151.2536000961352	0.0	0
21	17	1.3333333333333333	1.0793650793650793	1176.4412	39.70080003747656	1216.1420000374765	3.9700800037476564e-08	1176.4412000397008	0.0	0
21	18	1.3333333333333333	1.1428571428571428	1195.5717000000002	40.71220009197064	1236.2839000919707	4.071220009197064e-08	1195.5717000407124	0.0	0
21	19	1.3333333333333333	1.2063492063492063	1197.1026000000002	39.40160008421619	1236.5042000842163	3.9401600084216194e-08	1197.1026000394018	0.0	0
21	20	1.3333333333333333	1.2698412698412698	1189.7855	44.03570008111755	1233.8212000811175	4.403570008111755e-08	1189.7855000440356	0.0	0
21	21	1.3333333333333333	1.3333333333333333	1166.1102	64.6976000361125	1230.8078000361127	6.46976000361125e-08	1166.1102000646977	0.0	0
21	22	1.3333333333333333	1.3968253968253967	1182.8934	50.3278000367555	1233.2212000367554	5.03278000367555e-08	1182.8934000503277	0.0	0
21	23	1.3333333333333333	1.4603174603174602	1230.6687000000002	0.0	1230.6687000000002	0	1230.6687000000002	0.0	0
21	24	1.3333333333333333	1.5238095238095237	1266.6064	0.0	1266.6064	0	1266.6064	0.0	0
21	25	1.3333333333333333	1.5873015873015872	1278.8507	0.0	1278.8507	0	1278.8507	0.0	0
21	26	1.3333333333333333	1.6507936507936507	1275.3278	0.0	1275.3278	0	1275.3278	0.0	0
21	27	1.3333333333333333	1.7142857142857142	1264.365	24.420600023724543	1288.7856000237246	2.442060002372454e-08	1264.3650000244206	0.0	0
21	28	1.3333333333333333	1.7777777777777777	1245.3913	39.83950004505996	1285.23080004506	3.9839500045059953e-08	1245.3913000398395	0.0	0
21	29	1.3333333333333333	1.8412698412698412	1227.3586	46.063600034691916	1273.422200034692	4.6063600034691915e-08	1227.3586000460637	0.0	0
21	30	1.3333333333333333	1.9047619047619047	1209.3903	43.62620003608213	1253.016500036082	4.362620003608213e-08	1209.3903000436262	0.0	0
21	31	1.3333333333333333	1.9682539682539681	1189.6379000000002	47.657100032551014	1237.2950000325511	4.765710003255101e-08	1189.6379000476572	0.0	0
21	32	1.3333333333333333	2.0317460317460316	1178.4052	54.90120005394674	1233.3064000539466	5.4901200053946735e-08	1178.4052000549011	0.0	0
21	33	1.3333333333333333	2.095238095238095	1162.359	68.00790003769163	1230.3669000376915	6.800790003769162e-08	1162.3590000680078	0.0	0
21	34	1.3333333333333333	2.1587301587301586	1189.9917	36.560800051187904	1226.552500051188	3.65608000511879e-08	1189.9917000365608	0.0	0
21	35	1.3333333333333333	2.2222222222222223	1193.7384	32.07040003631747	1225.8088000363175	3.2070400036317474e-08	1193.7384000320703	0.0	0
21	36	1.3333333333333333	2.2857142857142856	1196.9867	28.31050004020217	1225.2972000402021	2.8310500040202173e-08	1196.9867000283105	0.0	0
21	37	1.3333333333333333	2.349206349206349	1191.1766	35.16830006136299	1226.344900061363	3.516830006136299e-08	1191.1766000351683	0.0	0
21	38	1.3333333333333333	2.4126984126984126	1182.3934000000002	42.2849000554113	1224.6783000554115	4.22849000554113e-08	1182.393400042285	0.0	0
21	39	1.3333333333333333	2.4761904761904763	1192.9001	26.567400039837796	1219.467500039838	2.6567400039837797e-08	1192.9001000265675	0.0	0
21	40	1.3333333333333333	2.5396825396825395	1214.0085000000001	0.0	1214.0085000000001	0	1214.0085000000001	11.554700018803851	1.1554700018803852e-08
21	41	1.3333333333333333	2.603174603174603	1210.4726	14.206800025520897	1224.6794000255209	1.4206800025520896e-08	1210.4726000142068	0.0	0
21	42	1.3333333333333333	2.6666666666666665	1190.2603000000001	34.32500003360161	1224.5853000336017	3.432500003360161e-08	1190.2603000343252	0.0	0
21	43	1.3333333333333333	2.7301587301587302	1169.7546	44.80240001073098	1214.557000010731	4.4802400010730976e-08	1169.7546000448024	0.0	0
21	44	1.3333333333333333	2.7936507936507935	1151.5897	44.222100063557875	1195.811800063558	4.4222100063557874e-08	1151.5897000442221	0.0	0
21	45	1.3333333333333333	2.8571428571428568	1130.9735	45.24440006257863	1176.2179000625788	4.524440006257863e-08	1130.9735000452445	0.0	0
21	46	1.3333333333333333	2.9206349206349205	1115.9442999999999	45.08160007368169	1161.0259000736817	4.508160007368169e-08	1115.9443000450815	0.0	0
21	47	1.3333333333333333	2.984126984126984	1100.0905	48.76050010936566	1148.8510001093657	4.876050010936566e-08	1100.0905000487605	0.0	0
21	48	1.3333333333333333	3.0476190476190474	1066.9544	68.45970011170878	1135.4141001117089	6.845970011170879e-08	1066.9544000684598	0.0	0
21	49	1.3333333333333333	3.1111111111111107	1035.8169	92.40790010597297	1128.224800105973	9.240790010597298e-08	1035.8169000924079	0.0	0
21	50	1.3333333333333333	3.1746031746031744	1010.4316	104.21440009746135	1114.6460000974614	1.0421440009746135e-07	1010.4316001042145	0.0	0
21	51	1.3333333333333333	3.238095238095238	987.156	116.54040009811972	1103.6964000981197	1.1654040009811972e-07	987.1560001165403	0.0	0
21	52	1.3333333333333333	3.3015873015873014	984.45093	108.27967009758042	1092.7306000975805	1.0827967009758043e-07	984.4509301082796	0.0	0
21	53	1.3333333333333333	3.3650793650793647	991.27328	92.4003201005607	1083.6736001005606	9.240032010056071e-08	991.2732800924003	0.0	0
21	54	1.3333333333333333	3.4285714285714284	1000.5615000000001	70.75050010258238	1071.3120001025825	7.075050010258238e-08	1000.5615000707506	0.0	0
21	55	1.3333333333333333	3.492063492063492	1002.7909	55.79570010801056	1058.5866001080105	5.5795700108010554e-08	1002.7909000557956	0.0	0
21	56	1.3333333333333333	3.5555555555555554	988.84357	62.92383008734664	1051.7674000873467	6.292383008734664e-08	988.8435700629238	0.0	0
21	57	1.3333333333333333	3.6190476190476186	976.68362	66.490880109458	1043.174500109458	6.6490880109458e-08	976.6836200664909	0.0	0
21	58	1.3333333333333333	3.6825396825396823	958.38004	50.30116004072634	1008.6812000407264	5.0301160040726336e-08	958.3800400503012	0.0	0
21	59	1.3333333333333333	3.746031746031746	947.1014	76.40010010347923	1023.5015001034792	7.640010010347924e-08	947.1014000764001	0.0	0
21	60	1.3333333333333333	3.8095238095238093	929.81486	86.34244009314327	1016.1573000931432	8.634244009314326e-08	929.8148600863424	0.0	0
21	61	1.3333333333333333	3.8730158730158726	905.6514	104.6308000767491	1010.2822000767491	1.046308000767491e-07	905.6514001046307	0.0	0
21	62	1.3333333333333333	3.9365079365079363	916.5019000000001	84.92160009181534	1001.4235000918154	8.492160009181533e-08	916.5019000849217	0.0	0
21	63	1.3333333333333333	4.0	936.86799	56.21564009763852	993.0836300976384	5.6215640097638516e-08	936.8679900562156	0.0	0
22	0	1.3968253968253967	0.0	1304.2502	16.43090003018383	1320.6811000301839	1.6430900030183832e-08	1304.2502000164309	0.0	0
22	1	1.3968253968253967	0.06349206349206349	1332.3975	0.0	1332.3975	0	1332.3975	0.0	0
22	2	1.3968253968253967	0.12698412698412698	1350.4475	34.96370001091804	1385.411200010918	3.496370001091804e-08	1350.4475000349637	0.0	0
22	3	1.3968253968253967	0.19047619047619047	1361.534	22.08460000916617	1383.6186000091664	2.208460000916617e-08	1361.5340000220847	0.0	0
22	4	1.3968253968253967	0.25396825396825395	1363.4060000000002	0.0	1363.4060000000002	0	1363.4060000000002	0.0	0
22	5	1.3968253968253967	0.31746031746031744	1349.8588	19.684200051565554	1369.5430000515655	1.9684200051565553e-08	1349.8588000196842	0.0	0
22	6	1.3968253968253967	0.38095238095238093	1326.8999999999999	31.451500042332658	1358.3515000423324	3.145150004233266e-08	1326.9000000314513	0.0	0
22	7	1.3968253968253967	0.4444444444444444	1306.8297	32.480600041751266	1339.3103000417514	3.248060004175127e-08	1306.8297000324806	0.0	0
22	8	1.3968253968253967	0.5079365079365079	1293.3947	25.650900042415007	1319.0456000424151	2.5650900042415007e-08	1293.394700025651	0.0	0
22	9	1.3968253968253967	0.5714285714285714	1267.5449999999998	38.208100071250875	1305.7531000712506	3.8208100071250875e-08	1267.545000038208	0.0	0
22	10	1.3968253968253967	0.6349206349206349	1245.9568	48.04430008132205	1294.001100081322	4.804430008132205e-08	1245.9568000480442	0.0	0
22	11	1.3968253968253967	0.6984126984126984	1212.6568	69.69410009737014	1282.3509000973702	6.969410009737014e-08	1212.656800069694	0.0	0
22	12	1.3968253968253967	0.7619047619047619	1173.6824	96.9410001000557	1270.6234001000557	9.694100010005571e-08	1173.682400096941	0.0	0
22	13	1.3968253968253967	0.8253968253968254	1159.1767	103.95360009881226	1263.1303000988123	1.0395360009881225e-07	1159.1767001039536	0.0	0
22	14	1.3968253968253967	0.8888888888888888	1148.8696	105.5914001191143	1254.4610001191143	1.0559140011911429e-07	1148.8696001055914	0.0	0
22	15	1.3968253968253967	0.9523809523809523	1137.4332	112.80910014501178	1250.2423001450118	1.1280910014501178e-07	1137.4332001128091	0.0	0
22	16	1.3968253968253967	1.0158730158730158	1164.3274000000001	85.3306001122902	1249.6580001122902	8.53306001122902e-08	1164.3274000853307	0.0	0
22	17	1.3968253968253967	1.0793650793650793	1188.5692999999999	57.23110008011341	1245.8004000801134	5.7231100080113405e-08	1188.569300057231	0.0	0
22	18	1.3968253968253967	1.1428571428571428	1202.5798	39.34320009117975	1241.9230000911798	3.9343200091179756e-08	1202.5798000393431	0.0	0
22	19	1.3968253968253967	1.2063492063492063	1202.4814	35.929800087477815	1238.4112000874777	3.592980008747782e-08	1202.4814000359297	0.0	0
22	20	1.3968253968253967	1.2698412698412698	1192.8339	41.81540007311227	1234.6493000731123	4.1815400073112274e-08	1192.8339000418155	0.0	0
22	21	1.3968253968253967	1.3333333333333333	1180.392	52.42080010728479	1232.8128001072848	5.242080010728479e-08	1180.3920000524208	0.0	0
22	22	1.3968253968253967	1.3968253968253967	1193.4162	40.013900085926515	1233.4301000859264	4.0013900085926514e-08	1193.4162000400138	0.0	0
22	23	1.3968253968253967	1.4603174603174602	1230.2421	0.0	1230.2421	0	1230.2421	0.0	0
22	24	1.3968253968253967	1.5238095238095237	1259.0693999999999	0.0	1259.0693999999999	0	1259.0693999999999	0.0	0
22	25	1.3968253968253967	1.5873015873015872	1272.0654	0.0	1272.0654	0	1272.0654	0.0	0
22	26	1.3968253968253967	1.6507936507936507	1276.4992	0.0	1276.4992	0	1276.4992	0.0	0
22	27	1.3968253968253967	1.7142857142857142	1271.9674	0.0	1271.9674	0	1271.9674	0.0	0
22	28	1.3968253968253967	1.7777777777777777	1253.256	0.0	1253.256	0	1253.256	0.0	0
22	29	1.3968253968253967	1.8412698412698412	1231.9823999999999	42.606700021073095	1274.589100021073	4.26067000210731e-08	1231.9824000426065	0.0	0
22	30	1.3968253968253967	1.9047619047619047	1211.6675	44.2983000129695	1255.9658000129696	4.42983000129695e-08	1211.6675000442983	0.0	0
22	31	1.3968253968253967	1.9682539682539681	1201.3525	46.600200054586914	1247.9527000545868	4.660020005458691e-08	1201.3525000466002	0.0	0
22	32	1.3968253968253967	2.0317460317460316	1182.1521	58.247200063757205	1240.3993000637572	5.8247200063757205e-08	1182.1521000582472	0.0	0
22	33	1.3968253968253967	2.095238095238095	1159.9002	74.20860010406419	1234.1088001040641	7.42086001040642e-08	1159.9002000742087	0.0	0
22	34	1.3968253968253967	2.1587301587301586	1168.3396	62.34410004088638	1230.6837000408864	6.234410004088638e-08	1168.339600062344	0.0	0
22	35	1.3968253968253967	2.2222222222222223	1175.1679	51.89350006679172	1227.0614000667915	5.189350006679172e-08	1175.1679000518934	0.0	0
22	36	1.3968253968253967	2.2857142857142856	1181.696	47.55880007475152	1229.2548000747515	4.7558800074751516e-08	1181.6960000475588	0.0	0
22	37	1.3968253968253967	2.349206349206349	1187.3315	32.834500039665166	1220.1660000396653	3.2834500039665165e-08	1187.3315000328346	0.0	0
22	38	1.3968253968253967	2.4126984126984126	1184.3472	41.42040006661936	1225.7676000666193	4.142040006661936e-08	1184.3472000414204	0.0	0
22	39	1.3968253968253967	2.4761904761904763	1201.3452000000002	24.760300042667645	1226.105500042668	2.4760300042667645e-08	1201.3452000247605	0.0	0
22	40	1.3968253968253967	2.5396825396825395	1215.7377000000001	0.0	1215.7377000000001	0	1215.7377000000001	0.0	0
22	41	1.3968253968253967	2.603174603174603	1213.25	0.0	1213.25	0	1213.25	12.87530002017411	1.287530002017411e-08
22	42	1.3968253968253967	2.6666666666666665	1198.7158	32.89870003745216	1231.6145000374522	3.2898700037452157e-08	1198.7158000328986	0.0	0
22	43	1.3968253968253967	2.7301587301587302	1173.426	47.904200025094035	1221.330200025094	4.7904200025094034e-08	1173.4260000479042	0.0	0
22	44	1.3968253968253967	2.7936507936507935	1157.7031	45.7587000654763	1203.4618000654762	4.57587000654763e-08	1157.7031000457587	0.0	0
22	45	1.3968253968253967	2.8571428571428568	1137.9993	41.61900004613879	1179.6183000461388	4.161900004613879e-08	1137.9993000416189	0.0	0
22	46	1.3968253968253967	2.9206349206349205	1119.5359	47.38490005015018	1166.9208000501503	4.738490005015018e-08	1119.535900047385	0.0	0
22	47	1.3968253968253967	2.984126984126984	1106.8002999999999	42.92470007034601	1149.725000070346	4.292470007034601e-08	1106.8003000429246	0.0	0
22	48	1.3968253968253967	3.0476190476190474	1069.1698999999999	67.00480011184453	1136.1747001118445	6.700480011184453e-08	1069.1699000670046	0.0	0
22	49	1.3968253968253967	3.1111111111111107	1044.2145	85.52800009238928	1129.7425000923893	8.552800009238928e-08	1044.214500085528	0.0	0
22	50	1.3968253968253967	3.1746031746031744	1023.3509	93.9440000979256	1117.2949000979256	9.39440000979256e-08	1023.350900093944	0.0	0
22	51	1.3968253968253967	3.238095238095238	999.7370400000001	108.62546009052215	1108.3625000905222	1.0862546009052216e-07	999.7370401086256	0.0	0
22	52	1.3968253968253967	3.3015873015873014	997.0538	95.16930009777428	1092.2231000977742	9.516930009777428e-08	997.0538000951693	0.0	0
22	53	1.3968253968253967	3.3650793650793647	1001.2268	85.88610009987558	1087.1129000998756	8.588610009987557e-08	1001.2268000858861	0.0	0
22	54	1.3968253968253967	3.4285714285714284	999.99784	79.75066010732755	1079.7485001073276	7.975066010732755e-08	999.9978400797506	0.0	0
22	55	1.3968253968253967	3.492063492063492	992.4222000000001	75.98850010568071	1068.410700105681	7.598850010568072e-08	992.4222000759886	0.0	0
22	56	1.3968253968253967	3.5555555555555554	990.04819	65.43611010925147	1055.4843001092515	6.543611010925147e-08	990.0481900654361	0.0	0
22	57	1.3968253968253967	3.6190476190476186	979.6795000000001	70.76550010804787	1050.445000108048	7.076550010804788e-08	979.6795000707656	0.0	0
22	58	1.3968253968253967	3.6825396825396823	961.0007499999999	78.42775010080246	1039.4285001008025	7.842775010080245e-08	961.0007500784277	0.0	0
22	59	1.3968253968253967	3.746031746031746	943.9093	90.95830009875527	1034.8676000987552	9.095830009875527e-08	943.9093000909584	0.0	0
22	60	1.3968253968253967	3.8095238095238093	924.96134	112.06996009131774	1037.0313000913177	1.1206996009131773e-07	924.9613401120699	0.0	0
22	61	1.3968253968253967	3.8730158730158726	907.82896	115.2129401010616	1023.0419001010616	1.152129401010616e-07	907.828960115213	0.0	0
22	62	1.3968253968253967	3.9365079365079363	946.20691	63.28719010526408	1009.4941001052641	6.328719010526408e-08	946.2069100632872	0.0	0
22	63	1.3968253968253967	4.0	956.2984399999999	49.03316008735886	1005.3316000873588	4.903316008735886e-08	956.298440049033	0.0	0
23	0	1.4603174603174602	0.0	1292.5095000000001	28.032700040472445	1320.5422000404726	2.8032700040472446e-08	1292.5095000280328	0.0	0
23	1	1.4603174603174602	0.06349206349206349	1321.5763	0.0	1321.5763	0	1321.5763	15.265399984259835	1.5265399984259835e-08
23	2	1.4603174603174602	0.12698412698412698	1339.5397	0.0	1339.5397	0	1339.5397	14.441400014578527	1.4441400014578527e-08
23	3	1.4603174603174602	0.19047619047619047	1349.4218	0.0	1349.4218	0	1349.4218	0.0	0
23	4	1.4603174603174602	0.25396825396825395	1349.8743	0.0	1349.8743	0	1349.8743	0.0	0
23	5	1.4603174603174602	0.31746031746031744	1345.0508	0.0	1345.0508	0	1345.0508	0.0	0
23	6	1.4603174603174602	0.38095238095238093	1326.2678999999998	16.894300042312377	1343.1622000423122	1.6894300042312378e-08	1326.2679000168941	0.0	0
23	7	1.4603174603174602	0.4444444444444444	1304.7243	21.038600024249178	1325.7629000242493	2.103860002424918e-08	1304.7243000210387	0.0	0
23	8	1.4603174603174602	0.5079365079365079	1284.234	27.962000049218048	1312.196000049218	2.796200004921805e-08	1284.2340000279619	0.0	0
23	9	1.4603174603174602	0.5714285714285714	1259.6076	39.84360006810278	1299.451200068103	3.984360006810278e-08	1259.6076000398436	0.0	0
23	10	1.4603174603174602	0.6349206349206349	1233.4656	57.76840009314439	1291.2340000931445	5.7768400093144395e-08	1233.4656000577684	0.0	0
23	11	1.4603174603174602	0.6984126984126984	1203.0641	66.11960006232646	1269.1837000623266	6.611960006232646e-08	1203.0641000661196	0.0	0
23	12	1.4603174603174602	0.7619047619047619	1164.1559	112.0252000921543	1276.1811000921543	1.120252000921543e-07	1164.1559001120252	0.0	0
23	13	1.4603174603174602	0.8253968253968254	1131.8647999999998	134.6680001532775	1266.5328001532773	1.346680001532775e-07	1131.8648001346678	0.0	0
23	14	1.4603174603174602	0.8888888888888888	1120.5567999999998	136.90310013977012	1257.45990013977	1.369031001397701e-07	1120.556800136903	0.0	0
23	15	1.4603174603174602	0.9523809523809523	1134.8036	117.30050012461533	1252.1041001246153	1.1730050012461533e-07	1134.8036001173004	0.0	0
23	16	1.4603174603174602	1.0158730158730158	1166.884	83.64300008376247	1250.5270000837625	8.364300008376247e-08	1166.884000083643	0.0	0
23	17	1.4603174603174602	1.0793650793650793	1190.0663	56.88480008304667	1246.9511000830466	5.688480008304667e-08	1190.0663000568848	0.0	0
23	18	1.4603174603174602	1.1428571428571428	1202.8745	40.67120009438618	1243.5457000943861	4.0671200094386177e-08	1202.8745000406711	0.0	0
23	19	1.4603174603174602	1.2063492063492063	1202.9650000000001	39.25720009226522	1242.2222000922654	3.9257200092265224e-08	1202.9650000392573	0.0	0
23	20	1.4603174603174602	1.2698412698412698	1206.2289	34.29850007930589	1240.527400079306	3.429850007930589e-08	1206.2289000342985	0.0	0
23	21	1.4603174603174602	1.3333333333333333	1203.8256	39.12940009253083	1242.9550000925308	3.9129400092530826e-08	1203.8256000391293	0.0	0
23	22	1.4603174603174602	1.3968253968253967	1191.4558	18.645100035219688	1210.1009000352196	1.8645100035219687e-08	1191.455800018645	0.0	0
23	23	1.4603174603174602	1.4603174603174602	1222.4386	0.0	1222.4386	0	1222.4386	0.0	0
23	24	1.4603174603174602	1.5238095238095237	1241.1242	0.0	1241.1242	0	1241.1242	0.0	0
23	25	1.4603174603174602	1.5873015873015872	1254.8717000000001	0.0	1254.8717000000001	0	1254.8717000000001	0.0	0
23	26	1.4603174603174602	1.6507936507936507	1255.4085	0.0	1255.4085	0	1255.4085	0.0	0
23	27	1.4603174603174602	1.7142857142857142	1247.8718	0.0	1247.8718	0	1247.8718	0.0	0
23	28	1.4603174603174602	1.7777777777777777	1255.2873	10.935800027334059	1266.223100027334	1.093580002733406e-08	1255.2873000109357	0.0	0
23	29	1.4603174603174602	1.8412698412698412	1238.2757	17.40320003453912	1255.678900034539	1.740320003453912e-08	1238.275700017403	0.0	0
23	30	1.4603174603174602	1.9047619047619047	1216.0485	34.591300062385606	1250.6398000623858	3.459130006238561e-08	1216.0485000345914	0.0	0
23	31	1.4603174603174602	1.9682539682539681	1198.8996	44.299800057651545	1243.1994000576515	4.4299800057651546e-08	1198.8996000442999	0.0	0
23	32	1.4603174603174602	2.0317460317460316	1174.1811	63.34810005632864	1237.5292000563286	6.334810005632864e-08	1174.1811000633481	0.0	0
23	33	1.4603174603174602	2.095238095238095	1148.0297	83.83470009807473	1231.8644000980748	8.383470009807474e-08	1148.0297000838348	0.0	0
23	34	1.4603174603174602	2.1587301587301586	1133.6904	96.47100010083292	1230.161400100833	9.647100010083292e-08	1133.690400096471	0.0	0
23	35	1.4603174603174602	2.2222222222222223	1160.3003999999999	69.6318000724508	1229.9322000724505	6.96318000724508e-08	1160.3004000696317	0.0	0
23	36	1.4603174603174602	2.2857142857142856	1187.2179999999998	39.86700006826421	1227.085000068264	3.9867000068264214e-08	1187.2180000398669	0.0	0
23	37	1.4603174603174602	2.349206349206349	1194.9512	28.546300049694686	1223.4975000496947	2.8546300049694688e-08	1194.9512000285463	0.0	0
23	38	1.4603174603174602	2.4126984126984126	1192.4151	28.545200066440927	1220.9603000664408	2.8545200066440926e-08	1192.415100028545	0.0	0
23	39	1.4603174603174602	2.4761904761904763	1204.2283	18.113900024895987	1222.3422000248959	1.8113900024895986e-08	1204.228300018114	0.0	0
23	40	1.4603174603174602	2.5396825396825395	1217.3659	0.0	1217.3659	0	1217.3659	0.0	0
23	41	1.4603174603174602	2.603174603174603	1216.1579000000002	0.0	1216.1579000000002	0	1216.1579000000002	13.56170001955664	1.356170001955664e-08
23	42	1.4603174603174602	2.6666666666666665	1207.206	23.597300041929245	1230.803300041929	2.3597300041929245e-08	1207.2060000235972	0.0	0
23	43	1.4603174603174602	2.7301587301587302	1183.3577	37.29200003981685	1220.649700039817	3.729200003981685e-08	1183.357700037292	0.0	0
23	44	1.4603174603174602	2.7936507936507935	1162.2069	40.51870004215699	1202.7256000421569	4.051870004215699e-08	1162.2069000405186	0.0	0
23	45	1.4603174603174602	2.8571428571428568	1147.4588	34.99120005190592	1182.450000051906	3.499120005190592e-08	1147.4588000349913	0.0	0
23	46	1.4603174603174602	2.9206349206349205	1128.5181	36.735800068949175	1165.2539000689492	3.673580006894917e-08	1128.5181000367359	0.0	0
23	47	1.4603174603174602	2.984126984126984	1107.9699	48.579900076730375	1156.5498000767304	4.8579900076730376e-08	1107.96990004858	0.0	0
23	48	1.4603174603174602	3.0476190476190474	1076.9768	65.12960010431266	1142.1064001043126	6.512960010431266e-08	1076.9768000651295	0.0	0
23	49	1.4603174603174602	3.1111111111111107	1056.0339000000001	72.06690010397598	1128.100800103976	7.206690010397598e-08	1056.0339000720671	0.0	0
23	50	1.4603174603174602	3.1746031746031744	1034.8183	86.41700009107005	1121.23530009107	8.641700009107006e-08	1034.818300086417	0.0	0
23	51	1.4603174603174602	3.238095238095238	1017.0047000000001	94.72620008787672	1111.7309000878768	9.472620008787673e-08	1017.0047000947262	0.0	0
23	52	1.4603174603174602	3.3015873015873014	1021.6016999999999	72.7953001030109	1094.397000103011	7.279530010301091e-08	1021.6017000727952	0.0	0
23	53	1.4603174603174602	3.3650793650793647	1016.4853999999999	70.49420008747661	1086.9796000874765	7.049420008747662e-08	1016.4854000704942	0.0	0
23	54	1.4603174603174602	3.4285714285714284	1010.9643	67.74370010086875	1078.7080001008687	6.774370010086874e-08	1010.9643000677437	0.0	0
23	55	1.4603174603174602	3.492063492063492	997.5733500000001	71.8696501041766	1069.4430001041767	7.18696501041766e-08	997.5733500718698	0.0	0
23	56	1.4603174603174602	3.5555555555555554	978.31639	78.66011010454764	1056.9765001045475	7.866011010454764e-08	978.3163900786601	0.0	0
23	57	1.4603174603174602	3.6190476190476186	960.53691	87.61459009744021	1048.1515000974402	8.761459009744021e-08	960.5369100876146	0.0	0
23	58	1.4603174603174602	3.6825396825396823	939.96368	101.14192009360374	1041.1056000936037	1.0114192009360374e-07	939.9636801011419	0.0	0
23	59	1.4603174603174602	3.746031746031746	920.45957	109.92013009769539	1030.3797000976954	1.0992013009769539e-07	920.4595701099202	0.0	0
23	60	1.4603174603174602	3.8095238095238093	904.1534700000001	122.19693009935806	1026.3504000993582	1.2219693009935805e-07	904.1534701221971	0.0	0
23	61	1.4603174603174602	3.8730158730158726	929.4813	88.69820010685164	1018.1795001068517	8.869820010685165e-08	929.4813000886983	0.0	0
23	62	1.4603174603174602	3.9365079365079363	968.9194899999999	46.20321008332045	1015.1227000833203	4.620321008332045e-08	968.9194900462031	0.0	0
23	63	1.4603174603174602	4.0	976.6799799999999	29.757120063293677	1006.4371000632935	2.9757120063293675e-08	976.679980029757	0.0	0
24	0	1.5238095238095237	0.0	1276.9503	40.331400100898165	1317.2817001008982	4.033140010089817e-08	1276.9503000403313	0.0	0
24	1	1.5238095238095237	0.06349206349206349	1305.1144	15.710600019524437	1320.8250000195244	1.5710600019524436e-08	1305.1144000157105	0.0	0
24	2	1.5238095238095237	0.12698412698412698	1322.8491000000001	0.0	1322.8491000000001	0	1322.8491000000001	14.092700021749366	1.4092700021749365e-08
24	3	1.5238095238095237	0.19047619047619047	1331.2559999999999	0.0	1331.2559999999999	0	1331.2559999999999	0.0	0
24	4	1.5238095238095237	0.25396825396825395	1326.993	0.0	1326.993	0	1326.993	0.0	0
24	5	1.5238095238095237	0.31746031746031744	1321.1438	14.812700031913145	1335.9565000319133	1.4812700031913146e-08	1321.1438000148128	0.0	0
24	6	1.5238095238095237	0.38095238095238093	1305.1576	20.582600033581212	1325.7402000335812	2.058260003358121e-08	1305.1576000205825	0.0	0
24	7	1.5238095238095237	0.4444444444444444	1287.8401999999999	30.244300061083177	1318.084500061083	3.024430006108318e-08	1287.8402000302442	0.0	0
24	8	1.5238095238095237	0.5079365079365079	1272.8428	35.38980007365339	1308.2326000736532	3.538980007365339e-08	1272.8428000353897	0.0	0
24	9	1.5238095238095237	0.5714285714285714	1243.2897	49.95610009050864	1293.2458000905087	4.995610009050864e-08	1243.289700049956	0.0	0
24	10	1.5238095238095237	0.6349206349206349	1209.6023	70.03260007247813	1279.634900072478	7.003260007247813e-08	1209.6023000700327	0.0	0
24	11	1.5238095238095237	0.6984126984126984	1182.9559000000002	100.34250009704685	1283.298400097047	1.0034250009704685e-07	1182.9559001003427	0.0	0
24	12	1.5238095238095237	0.7619047619047619	1151.5942	120.63950015632534	1272.2337001563253	1.2063950015632534e-07	1151.5942001206395	0.0	0
24	13	1.5238095238095237	0.8253968253968254	1106.3478	168.30060016912367	1274.6484001691238	1.6830060016912368e-07	1106.3478001683006	0.0	0
24	14	1.5238095238095237	0.8888888888888888	1097.5214	162.82480016166855	1260.3462001616685	1.6282480016166854e-07	1097.5214001628249	0.0	0
24	15	1.5238095238095237	0.9523809523809523	1129.6870000000001	129.2767001523687	1258.9637001523688	1.292767001523687e-07	1129.6870001292768	0.0	0
24	16	1.5238095238095237	1.0158730158730158	1156.9477	96.96150012067757	1253.9092001206775	9.696150012067757e-08	1156.9477000969614	0.0	0
24	17	1.5238095238095237	1.0793650793650793	1176.4096	71.5495000905622	1247.959100090562	7.154950009056221e-08	1176.4096000715494	0.0	0
24	18	1.5238095238095237	1.1428571428571428	1200.2205999999999	45.85900008890815	1246.0796000889081	4.5859000088908146e-08	1200.2206000458589	0.0	0
24	19	1.5238095238095237	1.2063492063492063	1221.6499000000001	22.896300050092606	1244.5462000500927	2.2896300050092607e-08	1221.6499000228964	0.0	0
24	20	1.5238095238095237	1.2698412698412698	1218.5665000000001	24.51810004628375	1243.0846000462839	2.451810004628375e-08	1218.5665000245183	0.0	0
24	21	1.5238095238095237	1.3333333333333333	1207.0948	35.75900007221095	1242.853800072211	3.575900007221095e-08	1207.0948000357591	0.0	0
24	22	1.5238095238095237	1.3968253968253967	1189.7008999999998	44.216700094688626	1233.9176000946884	4.4216700094688624e-08	1189.7009000442165	0.0	0
24	23	1.5238095238095237	1.4603174603174602	1206.7726	34.52670004299732	1241.2993000429974	3.452670004299732e-08	1206.7726000345267	0.0	0
24	24	1.5238095238095237	1.5238095238095237	1231.4231	13.674500063131822	1245.0976000631317	1.3674500063131822e-08	1231.4231000136745	0.0	0
24	25	1.5238095238095237	1.5873015873015872	1239.2361	0.0	1239.2361	0	1239.2361	0.0	0
24	26	1.5238095238095237	1.6507936507936507	1246.0457	14.68240002346173	1260.7281000234616	1.468240002346173e-08	1246.0457000146823	0.0	0
24	27	1.5238095238095237	1.7142857142857142	1238.1000999999999	23.027300046541324	1261.1274000465412	2.3027300046541325e-08	1238.1001000230272	0.0	0
24	28	1.5238095238095237	1.7777777777777777	1228.4511	31.07790004152113	1259.5290000415212	3.107790004152113e-08	1228.4511000310779	0.0	0
24	29	1.5238095238095237	1.8412698412698412	1223.6753	28.46290006299368	1252.1382000629937	2.8462900062993678e-08	1223.675300028463	0.0	0
24	30	1.5238095238095237	1.9047619047619047	1202.1598999999999	44.900400050765526	1247.0603000507654	4.4900400050765524e-08	1202.1599000449003	0.0	0
24	31	1.5238095238095237	1.9682539682539681	1184.9552	58.230200049029655	1243.1854000490298	5.823020004902965e-08	1184.9552000582303	0.0	0
24	32	1.5238095238095237	2.0317460317460316	1160.6644	76.6483000943161	1237.312700094316	7.66483000943161e-08	1160.6644000766482	0.0	0
24	33	1.5238095238095237	2.095238095238095	1130.5241999999998	102.64670012080138	1233.1709001208012	1.0264670012080138e-07	1130.5242001026465	0.0	0
24	34	1.5238095238095237	2.1587301587301586	1121.4863	108.98500011886506	1230.4713001188652	1.0898500011886507e-07	1121.486300108985	0.0	0
24	35	1.5238095238095237	2.2222222222222223	1159.8204	69.09700008117697	1228.917400081177	6.909700008117698e-08	1159.820400069097	0.0	0
24	36	1.5238095238095237	2.2857142857142856	1185.7205	42.75310005542539	1228.4736000554253	4.2753100055425394e-08	1185.720500042753	0.0	0
24	37	1.5238095238095237	2.349206349206349	1199.079	23.165200053313924	1222.2442000533138	2.3165200053313925e-08	1199.0790000231652	0.0	0
24	38	1.5238095238095237	2.4126984126984126	1206.1516	18.81320003072372	1224.9648000307236	1.881320003072372e-08	1206.151600018813	0.0	0
24	39	1.5238095238095237	2.4761904761904763	1201.8183	17.357100043386335	1219.1754000433862	1.7357100043386334e-08	1201.818300017357	0.0	0
24	40	1.5238095238095237	2.5396825396825395	1211.1598	0.0	1211.1598	0	1211.1598	14.05390000619318	1.405390000619318e-08
24	41	1.5238095238095237	2.603174603174603	1219.2107999999998	10.289800030554957	1229.5006000305548	1.0289800030554957e-08	1219.2108000102896	0.0	0
24	42	1.5238095238095237	2.6666666666666665	1211.3792	17.69010004138894	1229.069300041389	1.7690100041388942e-08	1211.3792000176902	0.0	0
24	43	1.5238095238095237	2.7301587301587302	1185.9081	33.43640004297021	1219.3445000429704	3.343640004297021e-08	1185.9081000334365	0.0	0
24	44	1.5238095238095237	2.7936507936507935	1164.8533	36.06620003648007	1200.91950003648	3.606620003648007e-08	1164.8533000360662	0.0	0
24	45	1.5238095238095237	2.8571428571428568	1147.5704	36.26540003978184	1183.8358000397818	3.626540003978184e-08	1147.5704000362655	0.0	0
24	46	1.5238095238095237	2.9206349206349205	1130.7832	39.19830006904431	1169.9815000690444	3.919830006904431e-08	1130.7832000391984	0.0	0
24	47	1.5238095238095237	2.984126984126984	1110.2211	45.02930007154111	1155.250400071541	4.5029300071541106e-08	1110.2211000450293	0.0	0
24	48	1.5238095238095237	3.0476190476190474	1086.8332	58.563300106127286	1145.3965001061274	5.856330010612729e-08	1086.8332000585633	0.0	0
24	49	1.5238095238095237	3.1111111111111107	1068.7705999999998	65.19560010832063	1133.9662001083204	6.519560010832064e-08	1068.7706000651954	0.0	0
24	50	1.5238095238095237	3.1746031746031744	1052.771	73.45790010476536	1126.2289001047652	7.345790010476535e-08	1052.7710000734578	0.0	0
24	51	1.5238095238095237	3.238095238095238	1033.4038	82.85970009851862	1116.2635000985188	8.285970009851861e-08	1033.4038000828598	0.0	0
24	52	1.5238095238095237	3.3015873015873014	1035.6482	69.34900010196391	1104.997200101964	6.934900010196391e-08	1035.648200069349	0.0	0
24	53	1.5238095238095237	3.3650793650793647	1029.2952	65.35220010342157	1094.6474001034217	6.535220010342157e-08	1029.2952000653522	0.0	0
24	54	1.5238095238095237	3.4285714285714284	1015.5354	66.21310008282472	1081.7485000828246	6.621310008282473e-08	1015.5354000662131	0.0	0
24	55	1.5238095238095237	3.492063492063492	1002.7103999999999	74.56670005403709	1077.277100054037	7.456670005403708e-08	1002.7104000745667	0.0	0
24	56	1.5238095238095237	3.5555555555555554	985.25175	83.08395008425421	1068.3357000842543	8.308395008425422e-08	985.251750083084	0.0	0
24	57	1.5238095238095237	3.6190476190476186	970.5049700000001	90.25823009837964	1060.7632000983797	9.025823009837965e-08	970.5049700902583	0.0	0
24	58	1.5238095238095237	3.6825396825396823	949.51156	103.19624010008741	1052.7078001000875	1.031962401000874e-07	949.5115601031963	0.0	0
24	59	1.5238095238095237	3.746031746031746	928.4733600000001	114.67294009283016	1043.1463000928302	1.1467294009283016e-07	928.473360114673	0.0	0
24	60	1.5238095238095237	3.8095238095238093	923.64689	113.83171008567298	1037.478600085673	1.1383171008567298e-07	923.6468901138317	0.0	0
24	61	1.5238095238095237	3.8730158730158726	961.44254	69.2948601039903	1030.7374001039902	6.929486010399031e-08	961.4425400692949	0.0	0
24	62	1.5238095238095237	3.9365079365079363	992.9549400000001	27.93036005245085	1020.8853000524509	2.7930360052450853e-08	992.9549400279304	0.0	0
24	63	1.5238095238095237	4.0	1000.1065	14.547600038016766	1014.6541000380167	1.4547600038016767e-08	1000.1065000145476	0.0	0
25	0	1.5873015873015872	0.0	1265.4657000000002	52.25620009606972	1317.72190009607	5.225620009606972e-08	1265.4657000522564	0.0	0
25	1	1.5873015873015872	0.06349206349206349	1288.6485	34.51010010475801	1323.158600104758	3.451010010475801e-08	1288.64850003451	0.0	0
25	2	1.5873015873015872	0.12698412698412698	1301.7193000000002	25.96450005173297	1327.6838000517332	2.5964500051732968e-08	1301.7193000259647	0.0	0
25	3	1.5873015873015872	0.19047619047619047	1318.9334999999999	8.544700021439745	1327.4782000214395	8.544700021439746e-09	1318.9335000085446	0.0	0
25	4	1.5873015873015872	0.25396825396825395	1303.7388	20.583300040870018	1324.32210004087	2.0583300040870017e-08	1303.7388000205833	0.0	0
25	5	1.5873015873015872	0.31746031746031744	1292.6698000000001	31.182500076589218	1323.8523000765892	3.118250007658922e-08	1292.6698000311826	0.0	0
25	6	1.5873015873015872	0.38095238095238093	1277.9788	40.58460008365772	1318.5634000836578	4.058460008365772e-08	1277.9788000405847	0.0	0
25	7	1.5873015873015872	0.4444444444444444	1251.655	60.434100090341666	1312.0891000903416	6.043410009034166e-08	1251.655000060434	0.0	0
25	8	1.5873015873015872	0.5079365079365079	1235.2662	72.12830009073325	1307.3945000907333	7.212830009073324e-08	1235.2662000721284	0.0	0
25	9	1.5873015873015872	0.5714285714285714	1215.5233	72.64320009312445	1288.1665000931246	7.264320009312445e-08	1215.5233000726432	0.0	0
25	10	1.5873015873015872	0.6349206349206349	1186.2071	105.03440009738874	1291.2415000973888	1.0503440009738875e-07	1186.2071001050344	0.0	0
25	11	1.5873015873015872	0.6984126984126984	1151.2104	128.25150016690802	1279.461900166908	1.2825150016690802e-07	1151.2104001282514	0.0	0
25	12	1.5873015873015872	0.7619047619047619	1118.5107	157.52650016574106	1276.037200165741	1.5752650016574105e-07	1118.5107001575266	0.0	0
25	13	1.5873015873015872	0.8253968253968254	1069.6433	200.79890017865452	1270.4422001786545	2.0079890017865453e-07	1069.6433002007989	0.0	0
25	14	1.5873015873015872	0.8888888888888888	1083.7678	181.96640015991133	1265.7342001599113	1.8196640015991132e-07	1083.7678001819665	0.0	0
25	15	1.5873015873015872	0.9523809523809523	1119.4252	140.5472001403688	1259.9724001403688	1.405472001403688e-07	1119.425200140547	0.0	0
25	16	1.5873015873015872	1.0158730158730158	1146.713	109.2755001211033	1255.9885001211032	1.0927550012110331e-07	1146.7130001092755	0.0	0
25	17	1.5873015873015872	1.0793650793650793	1187.0018	65.86830008764288	1252.8701000876429	6.586830008764288e-08	1187.0018000658683	0.0	0
25	18	1.5873015873015872	1.1428571428571428	1227.4413	22.092600061313554	1249.5339000613135	2.2092600061313555e-08	1227.4413000220925	0.0	0
25	19	1.5873015873015872	1.2063492063492063	1234.3164	15.157400022323934	1249.4738000223238	1.5157400022323934e-08	1234.3164000151573	0.0	0
25	20	1.5873015873015872	1.2698412698412698	1237.5230999999999	8.84780002268934	1246.3709000226893	8.84780002268934e-09	1237.5231000088477	0.0	0
25	21	1.5873015873015872	1.3333333333333333	1216.6372	27.46990006286064	1244.1071000628606	2.746990006286064e-08	1216.6372000274698	0.0	0
25	22	1.5873015873015872	1.3968253968253967	1203.5707	37.811100086832646	1241.3818000868325	3.781110008683265e-08	1203.570700037811	0.0	0
25	23	1.5873015873015872	1.4603174603174602	1192.3972999999999	47.80830009912662	1240.2056000991265	4.780830009912662e-08	1192.3973000478081	0.0	0
25	24	1.5873015873015872	1.5238095238095237	1216.3514	23.947700051987123	1240.2991000519871	2.3947700051987124e-08	1216.3514000239477	0.0	0
25	25	1.5873015873015872	1.5873015873015872	1239.8953000000001	0.0	1239.8953000000001	0	1239.8953000000001	0.0	0
25	26	1.5873015873015872	1.6507936507936507	1245.5578	0.0	1245.5578	0	1245.5578	0.0	0
25	27	1.5873015873015872	1.7142857142857142	1235.8778	23.737999983253342	1259.6157999832533	2.3737999983253342e-08	1235.877800023738	0.0	0
25	28	1.5873015873015872	1.7777777777777777	1221.5984999999998	35.87270004049895	1257.4712000404988	3.587270004049895e-08	1221.5985000358726	0.0	0
25	29	1.5873015873015872	1.8412698412698412	1204.9929	44.24510005002672	1249.2380000500266	4.424510005002672e-08	1204.992900044245	0.0	0
25	30	1.5873015873015872	1.9047619047619047	1189.9856	51.36440005105027	1241.3500000510503	5.136440005105027e-08	1189.9856000513644	0.0	0
25	31	1.5873015873015872	1.9682539682539681	1170.8771	67.00500009283488	1237.882100092835	6.700500009283487e-08	1170.877100067005	0.0	0
25	32	1.5873015873015872	2.0317460317460316	1153.403	77.79700009977084	1231.200000099771	7.779700009977084e-08	1153.403000077797	0.0	0
25	33	1.5873015873015872	2.095238095238095	1130.8575	98.96460011413122	1229.8221001141312	9.896460011413121e-08	1130.8575000989647	0.0	0
25	34	1.5873015873015872	2.1587301587301586	1113.1269	115.8242001084486	1228.9511001084486	1.158242001084486e-07	1113.1269001158241	0.0	0
25	35	1.5873015873015872	2.2222222222222223	1151.7135999999998	76.4048000844268	1228.1184000844266	7.64048000844268e-08	1151.7136000764046	0.0	0
25	36	1.5873015873015872	2.2857142857142856	1179.5298	42.671500083450354	1222.2013000834504	4.2671500083450354e-08	1179.5298000426715	0.0	0
25	37	1.5873015873015872	2.349206349206349	1200.0564	17.444600045717564	1217.5010000457175	1.7444600045717564e-08	1200.0564000174445	0.0	0
25	38	1.5873015873015872	2.4126984126984126	1209.6816	0.0	1209.6816	0	1209.6816	13.61970001568955	1.3619700015689549e-08
25	39	1.5873015873015872	2.4761904761904763	1215.1588000000002	0.0	1215.1588000000002	0	1215.1588000000002	12.209100011958201	1.22091000119582e-08
25	40	1.5873015873015872	2.5396825396825395	1215.707	0.0	1215.707	0	1215.707	13.753200018340268	1.3753200018340267e-08
25	41	1.5873015873015872	2.603174603174603	1215.1529	0.0	1215.1529	0	1215.1529	14.060800019319311	1.4060800019319311e-08
25	42	1.5873015873015872	2.6666666666666665	1206.4747	14.976700036864214	1221.4514000368642	1.4976700036864213e-08	1206.4747000149766	0.0	0
25	43	1.5873015873015872	2.7301587301587302	1184.3169	26.18490002748978	1210.5018000274897	2.618490002748978e-08	1184.3169000261848	0.0	0
25	44	1.5873015873015872	2.7936507936507935	1161.4426999999998	35.480700037911404	1196.9234000379113	3.5480700037911404e-08	1161.4427000354806	0.0	0
25	45	1.5873015873015872	2.8571428571428568	1144.7657	46.54710004306427	1191.3128000430643	4.654710004306427e-08	1144.765700046547	0.0	0
25	46	1.5873015873015872	2.9206349206349205	1126.8132	44.67420006048094	1171.487400060481	4.467420006048094e-08	1126.8132000446742	0.0	0
25	47	1.5873015873015872	2.984126984126984	1104.826	51.23360007480704	1156.0596000748071	5.1233600074807044e-08	1104.8260000512337	0.0	0
25	48	1.5873015873015872	3.0476190476190474	1089.8623	49.589700114410725	1139.4520001144108	4.9589700114410725e-08	1089.8623000495897	0.0	0
25	49	1.5873015873015872	3.1111111111111107	1074.2647000000002	57.03420009441212	1131.2989000944124	5.703420009441212e-08	1074.2647000570344	0.0	0
25	50	1.5873015873015872	3.1746031746031744	1053.7901000000002	67.91150010234396	1121.7016001023442	6.791150010234397e-08	1053.7901000679117	0.0	0
25	51	1.5873015873015872	3.238095238095238	1033.1701	80.19580009621673	1113.3659000962168	8.019580009621672e-08	1033.1701000801959	0.0	0
25	52	1.5873015873015872	3.3015873015873014	1034.0761	65.97680010502062	1100.0529001050206	6.597680010502061e-08	1034.0761000659768	0.0	0
25	53	1.5873015873015872	3.3650793650793647	1024.7036	68.86280009663155	1093.5664000966317	6.886280009663155e-08	1024.703600068863	0.0	0
25	54	1.5873015873015872	3.4285714285714284	1016.0364999999999	69.92150009945729	1085.9580000994572	6.99215000994573e-08	1016.0365000699214	0.0	0
25	55	1.5873015873015872	3.492063492063492	1003.039	71.30070009145508	1074.3397000914551	7.130070009145508e-08	1003.0390000713007	0.0	0
25	56	1.5873015873015872	3.5555555555555554	988.8901799999999	82.7376201002755	1071.6278001002754	8.27376201002755e-08	988.8901800827375	0.0	0
25	57	1.5873015873015872	3.6190476190476186	967.1423400000001	88.74626009872864	1055.8886000987288	8.874626009872863e-08	967.1423400887463	0.0	0
25	58	1.5873015873015872	3.6825396825396823	943.38338	105.19782008495584	1048.5812000849558	1.0519782008495584e-07	943.3833801051978	0.0	0
25	59	1.5873015873015872	3.746031746031746	940.2708700000001	99.22363009279904	1039.4945000927992	9.922363009279905e-08	940.2708700992237	0.0	0
25	60	1.5873015873015872	3.8095238095238093	964.4620600000001	68.76894011023674	1033.231000110237	6.876894011023674e-08	964.462060068769	0.0	0
25	61	1.5873015873015872	3.8730158730158726	976.2798099999999	53.30299010810237	1029.5828001081022	5.330299010810237e-08	976.2798100533029	0.0	0
25	62	1.5873015873015872	3.9365079365079363	993.0565700000001	28.298430038671206	1021.3550000386713	2.8298430038671208e-08	993.0565700282986	0.0	0
25	63	1.5873015873015872	4.0	1005.7812999999999	10.764300034003684	1016.5456000340035	1.0764300034003684e-08	1005.7813000107642	0.0	0
26	0	1.6507936507936507	0.0	1269.2201	42.63120009233242	1311.8513000923324	4.263120009233242e-08	1269.2201000426312	0.0	0
26	1	1.6507936507936507	0.06349206349206349	1276.796	33.94680006577441	1310.7428000657744	3.394680006577441e-08	1276.796000033947	0.0	0
26	2	1.6507936507936507	0.12698412698412698	1286.7279	31.09580009124907	1317.823700091249	3.109580009124907e-08	1286.727900031096	0.0	0
26	3	1.6507936507936507	0.19047619047619047	1284.5476	29.484000074249483	1314.0316000742496	2.9484000074249483e-08	1284.547600029484	0.0	0
26	4	1.6507936507936507	0.25396825396825395	1279.4509999999998	32.921000086121474	1312.3720000861213	3.2921000086121474e-08	1279.4510000329208	0.0	0
26	5	1.6507936507936507	0.31746031746031744	1264.8482000000001	49.330300097995924	1314.178500097996	4.9330300097995924e-08	1264.8482000493304	0.0	0
26	6	1.6507936507936507	0.38095238095238093	1248.377	60.880900095641756	1309.2579000956416	6.088090009564175e-08	1248.3770000608808	0.0	0
26	7	1.6507936507936507	0.4444444444444444	1222.3556	75.45540008160957	1297.8110000816096	7.545540008160956e-08	1222.3556000754554	0.0	0
26	8	1.6507936507936507	0.5079365079365079	1203.6436999999999	94.97380010227712	1298.617500102277	9.497380010227713e-08	1203.6437000949736	0.0	0
26	9	1.6507936507936507	0.5714285714285714	1184.4752	107.23330009630375	1291.7085000963039	1.0723330009630375e-07	1184.4752001072334	0.0	0
26	10	1.6507936507936507	0.6349206349206349	1156.9493	123.29020016652363	1280.2395001665236	1.2329020016652363e-07	1156.9493001232902	0.0	0
26	11	1.6507936507936507	0.6984126984126984	1130.3247999999999	144.65060017274592	1274.9754001727458	1.4465060017274593e-07	1130.3248001446505	0.0	0
26	12	1.6507936507936507	0.7619047619047619	1097.8731	168.92640016581703	1266.799500165817	1.6892640016581703e-07	1097.8731001689264	0.0	0
26	13	1.6507936507936507	0.8253968253968254	1068.9948	190.28470015912467	1259.2795001591246	1.9028470015912468e-07	1068.9948001902846	0.0	0
26	14	1.6507936507936507	0.8888888888888888	1068.8898	193.8146001763333	1262.7044001763331	1.938146001763333e-07	1068.8898001938146	0.0	0
26	15	1.6507936507936507	0.9523809523809523	1106.072	153.28020016852528	1259.352200168525	1.5328020016852527e-07	1106.07200015328	0.0	0
26	16	1.6507936507936507	1.0158730158730158	1150.7639	102.86790009033442	1253.6318000903343	1.0286790009033442e-07	1150.7639001028679	0.0	0
26	17	1.6507936507936507	1.0793650793650793	1196.6893	56.70950008224193	1253.398800082242	5.670950008224193e-08	1196.6893000567095	0.0	0
26	18	1.6507936507936507	1.1428571428571428	1225.1228	23.914000057339923	1249.03680005734	2.3914000057339923e-08	1225.1228000239141	0.0	0
26	19	1.6507936507936507	1.2063492063492063	1235.4353	0.0	1235.4353	0	1235.4353	13.95280001207746	1.395280001207746e-08
26	20	1.6507936507936507	1.2698412698412698	1234.3703	14.19810003650039	1248.5684000365004	1.419810003650039e-08	1234.3703000141982	0.0	0
26	21	1.6507936507936507	1.3333333333333333	1221.8029000000001	24.847200048410897	1246.650100048411	2.4847200048410896e-08	1221.8029000248473	0.0	0
26	22	1.6507936507936507	1.3968253968253967	1207.1873	36.206600046606724	1243.3939000466069	3.6206600046606723e-08	1207.1873000362066	0.0	0
26	23	1.6507936507936507	1.4603174603174602	1188.748	53.65400009735494	1242.402000097355	5.3654000097354935e-08	1188.748000053654	0.0	0
26	24	1.6507936507936507	1.5238095238095237	1210.1623	31.577600055717102	1241.739900055717	3.1577600055717104e-08	1210.1623000315776	0.0	0
26	25	1.6507936507936507	1.5873015873015872	1233.1534000000001	0.0	1233.1534000000001	0	1233.1534000000001	0.0	0
26	26	1.6507936507936507	1.6507936507936507	1240.2213	0.0	1240.2213	0	1240.2213	0.0	0
26	27	1.6507936507936507	1.7142857142857142	1245.0171	13.229900019384738	1258.2470000193848	1.3229900019384737e-08	1245.01710001323	0.0	0
26	28	1.6507936507936507	1.7777777777777777	1228.3813	33.178100047487916	1261.559400047488	3.3178100047487916e-08	1228.3813000331781	0.0	0
26	29	1.6507936507936507	1.8412698412698412	1208.1184	39.736800050237285	1247.8552000502373	3.973680005023728e-08	1208.1184000397368	0.0	0
26	30	1.6507936507936507	1.9047619047619047	1193.5381	48.04090005189612	1241.5790000518962	4.8040900051896115e-08	1193.5381000480409	0.0	0
26	31	1.6507936507936507	1.9682539682539681	1175.5099	62.29870006146426	1237.8086000614642	6.229870006146426e-08	1175.5099000622988	0.0	0
26	32	1.6507936507936507	2.0317460317460316	1158.6433	81.14030009193563	1239.7836000919356	8.114030009193563e-08	1158.6433000811403	0.0	0
26	33	1.6507936507936507	2.095238095238095	1140.9543	95.82410009918972	1236.7784000991899	9.582410009918972e-08	1140.9543000958242	0.0	0
26	34	1.6507936507936507	2.1587301587301586	1121.5983999999999	111.4770001011702	1233.07540010117	1.1147700010117021e-07	1121.5984001114768	0.0	0
26	35	1.6507936507936507	2.2222222222222223	1144.9013	85.24420008873312	1230.1455000887331	8.524420008873312e-08	1144.9013000852442	0.0	0
26	36	1.6507936507936507	2.2857142857142856	1172.1938	58.91910008413577	1231.1129000841358	5.891910008413577e-08	1172.1938000589191	0.0	0
26	37	1.6507936507936507	2.349206349206349	1197.6331	33.7127000547255	1231.3458000547255	3.3712700054725504e-08	1197.6331000337127	0.0	0
26	38	1.6507936507936507	2.4126984126984126	1218.0833	0.0	1218.0833	0	1218.0833	13.634000015596968	1.3634000015596967e-08
26	39	1.6507936507936507	2.4761904761904763	1225.9254	0.0	1225.9254	0	1225.9254	0.0	0
26	40	1.6507936507936507	2.5396825396825395	1237.097	0.0	1237.097	0	1237.097	0.0	0
26	41	1.6507936507936507	2.603174603174603	1230.5761	24.016100038990437	1254.5922000389905	2.4016100038990436e-08	1230.5761000240161	0.0	0
26	42	1.6507936507936507	2.6666666666666665	1214.3787	32.611300038698715	1246.9900000386988	3.2611300038698715e-08	1214.3787000326113	0.0	0
26	43	1.6507936507936507	2.7301587301587302	1198.7095	31.519200031178677	1230.2287000311785	3.151920003117868e-08	1198.7095000315192	0.0	0
26	44	1.6507936507936507	2.7936507936507935	1172.253	35.28630003889609	1207.539300038896	3.528630003889609e-08	1172.2530000352863	0.0	0
26	45	1.6507936507936507	2.8571428571428568	1155.4075	34.17340004328279	1189.5809000432828	3.417340004328279e-08	1155.4075000341734	0.0	0
26	46	1.6507936507936507	2.9206349206349205	1131.2775	43.20890005468787	1174.4864000546877	4.320890005468787e-08	1131.2775000432089	0.0	0
26	47	1.6507936507936507	2.984126984126984	1115.3428999999999	47.71230007699015	1163.05520007699	4.771230007699015e-08	1115.3429000477122	0.0	0
26	48	1.6507936507936507	3.0476190476190474	1098.7901000000002	50.35960008731108	1149.1497000873112	5.035960008731108e-08	1098.7901000503598	0.0	0
26	49	1.6507936507936507	3.1111111111111107	1081.74	59.599000096389865	1141.3390000963898	5.9599000096389864e-08	1081.740000059599	0.0	0
26	50	1.6507936507936507	3.1746031746031744	1053.9495	76.45100009831235	1130.4005000983122	7.645100009831235e-08	1053.949500076451	0.0	0
26	51	1.6507936507936507	3.238095238095238	1034.5279	82.75970010058228	1117.2876001005823	8.275970010058228e-08	1034.5279000827597	0.0	0
26	52	1.6507936507936507	3.3015873015873014	1032.319	78.42410009507968	1110.7431000950796	7.842410009507968e-08	1032.319000078424	0.0	0
26	53	1.6507936507936507	3.3650793650793647	1025.0096	72.07480008007937	1097.0844000800794	7.207480008007937e-08	1025.0096000720748	0.0	0
26	54	1.6507936507936507	3.4285714285714284	1020.5851999999999	67.06450010368238	1087.6497001036823	6.706450010368238e-08	1020.5852000670644	0.0	0
26	55	1.6507936507936507	3.492063492063492	1007.3888	76.4142001036046	1083.8030001036045	7.641420010360459e-08	1007.3888000764141	0.0	0
26	56	1.6507936507936507	3.5555555555555554	987.08915	83.78405009537714	1070.8732000953771	8.378405009537714e-08	987.089150083784	0.0	0
26	57	1.6507936507936507	3.6190476190476186	966.9165599999999	99.16154009774111	1066.078100097741	9.916154009774111e-08	966.9165600991614	0.0	0
26	58	1.6507936507936507	3.6825396825396823	948.46837	109.31623008818535	1057.7846000881855	1.0931623008818535e-07	948.4683701093163	0.0	0
26	59	1.6507936507936507	3.746031746031746	981.9189	68.72230011345093	1050.6412001134509	6.872230011345093e-08	981.9189000687223	0.0	0
26	60	1.6507936507936507	3.8095238095238093	990.85105	50.21975011293592	1041.070800112936	5.021975011293592e-08	990.8510500502198	0.0	0
26	61	1.6507936507936507	3.8730158730158726	990.3049000000001	43.546100091752386	1033.8510000917524	4.3546100091752386e-08	990.3049000435462	0.0	0
26	62	1.6507936507936507	3.9365079365079363	995.3942	36.80160005118291	1032.195800051183	3.680160005118291e-08	995.3942000368015	0.0	0
26	63	1.6507936507936507	4.0	1013.0293	15.667200033006102	1028.696500033006	1.5667200033006103e-08	1013.0293000156672	0.0	0
27	0	1.7142857142857142	0.0	1272.5856999999999	43.30440009399874	1315.8901000939986	4.330440009399874e-08	1272.5857000433043	0.0	0
27	1	1.7142857142857142	0.06349206349206349	1282.6654	31.737300068771933	1314.402700068772	3.173730006877193e-08	1282.6654000317374	0.0	0
27	2	1.7142857142857142	0.12698412698412698	1298.4576000000002	11.828200034048349	1310.2858000340486	1.1828200034048348e-08	1298.4576000118284	0.0	0
27	3	1.7142857142857142	0.19047619047619047	1297.2141	0.0	1297.2141	0	1297.2141	18.324300001305495	1.8324300001305495e-08
27	4	1.7142857142857142	0.25396825396825395	1285.224	22.330800075963726	1307.5548000759636	2.2330800075963727e-08	1285.2240000223308	0.0	0
27	5	1.7142857142857142	0.31746031746031744	1267.6182000000001	39.12740009843391	1306.7456000984341	3.912740009843391e-08	1267.6182000391275	0.0	0
27	6	1.7142857142857142	0.38095238095238093	1247.6536999999998	26.247100038935468	1273.9008000389354	2.6247100038935466e-08	1247.653700026247	0.0	0
27	7	1.7142857142857142	0.4444444444444444	1228.3854	70.83690008364519	1299.222300083645	7.083690008364519e-08	1228.3854000708368	0.0	0
27	8	1.7142857142857142	0.5079365079365079	1216.9201	70.58610009998363	1287.5062000999837	7.058610009998362e-08	1216.9201000705862	0.0	0
27	9	1.7142857142857142	0.5714285714285714	1192.185	90.99860009564001	1283.18360009564	9.099860009564001e-08	1192.1850000909985	0.0	0
27	10	1.7142857142857142	0.6349206349206349	1170.7858999999999	110.22600009669743	1281.0119000966972	1.1022600009669744e-07	1170.7859001102258	0.0	0
27	11	1.7142857142857142	0.6984126984126984	1146.1175	125.82240009469733	1271.9399000946974	1.2582240009469733e-07	1146.1175001258225	0.0	0
27	12	1.7142857142857142	0.7619047619047619	1119.9470000000001	150.11960014734953	1270.0666001473496	1.5011960014734954e-07	1119.9470001501197	0.0	0
27	13	1.7142857142857142	0.8253968253968254	1067.6231	196.30250013837082	1263.9256001383708	1.9630250013837082e-07	1067.6231001963026	0.0	0
27	14	1.7142857142857142	0.8888888888888888	1056.6196	209.28700016896778	1265.9066001689678	2.0928700016896779e-07	1056.619600209287	0.0	0
27	15	1.7142857142857142	0.9523809523809523	1108.0504	152.7091001288841	1260.7595001288842	1.527091001288841e-07	1108.0504001527092	0.0	0
27	16	1.7142857142857142	1.0158730158730158	1158.7721999999999	96.9201000816132	1255.692300081613	9.69201000816132e-08	1158.77220009692	0.0	0
27	17	1.7142857142857142	1.0793650793650793	1195.8301999999999	58.56990007698283	1254.4001000769827	5.8569900076982836e-08	1195.8302000585697	0.0	0
27	18	1.7142857142857142	1.1428571428571428	1216.4542	33.120400045346265	1249.5746000453462	3.312040004534626e-08	1216.4542000331203	0.0	0
27	19	1.7142857142857142	1.2063492063492063	1231.853	19.18170003497625	1251.0347000349764	1.918170003497625e-08	1231.8530000191818	0.0	0
27	20	1.7142857142857142	1.2698412698412698	1234.926	16.333600038404004	1251.259600038404	1.6333600038404005e-08	1234.9260000163335	0.0	0
27	21	1.7142857142857142	1.3333333333333333	1226.9356	19.681000040273663	1246.6166000402736	1.9681000040273663e-08	1226.935600019681	0.0	0
27	22	1.7142857142857142	1.3968253968253967	1212.2709	32.80420008965578	1245.0751000896557	3.280420008965578e-08	1212.270900032804	0.0	0
27	23	1.7142857142857142	1.4603174603174602	1188.0552	56.65310006901993	1244.70830006902	5.665310006901993e-08	1188.0552000566531	0.0	0
27	24	1.7142857142857142	1.5238095238095237	1201.9848	39.9966000361929	1241.9814000361928	3.99966000361929e-08	1201.9848000399966	0.0	0
27	25	1.7142857142857142	1.5873015873015872	1224.8688	14.746800053756152	1239.6156000537562	1.4746800053756152e-08	1224.8688000147467	0.0	0
27	26	1.7142857142857142	1.6507936507936507	1240.4719	0.0	1240.4719	0	1240.4719	0.0	0
27	27	1.7142857142857142	1.7142857142857142	1240.7568	0.0	1240.7568	0	1240.7568	10.896600014738215	1.0896600014738216e-08
27	28	1.7142857142857142	1.7777777777777777	1232.3220999999999	16.806800024663605	1249.1289000246634	1.6806800024663606e-08	1232.3221000168066	0.0	0
27	29	1.7142857142857142	1.8412698412698412	1206.8888000000002	33.49550003708844	1240.3843000370887	3.349550003708844e-08	1206.8888000334957	0.0	0
27	30	1.7142857142857142	1.9047619047619047	1194.1852000000001	45.72370004188075	1239.9089000418808	4.5723700041880747e-08	1194.1852000457238	0.0	0
27	31	1.7142857142857142	1.9682539682539681	1181.8433	52.86490004838529	1234.7082000483854	5.2864900048385287e-08	1181.8433000528648	0.0	0
27	32	1.7142857142857142	2.0317460317460316	1160.5039	69.52270009222791	1230.026600092228	6.95227000922279e-08	1160.5039000695226	0.0	0
27	33	1.7142857142857142	2.095238095238095	1140.3956	88.12530008108834	1228.5209000810885	8.812530008108834e-08	1140.3956000881253	0.0	0
27	34	1.7142857142857142	2.1587301587301586	1121.2592	107.63840008668208	1228.8976000866821	1.0763840008668208e-07	1121.2592001076384	0.0	0
27	35	1.7142857142857142	2.2222222222222223	1128.3889000000001	63.68220003025992	1192.0711000302601	6.368220003025992e-08	1128.3889000636823	0.0	0
27	36	1.7142857142857142	2.2857142857142856	1162.3993	30.647000033572294	1193.0463000335724	3.064700003357229e-08	1162.399300030647	0.0	0
27	37	1.7142857142857142	2.349206349206349	1193.0639999999999	38.1740000923728	1231.2380000923727	3.81740000923728e-08	1193.0640000381738	0.0	0
27	38	1.7142857142857142	2.4126984126984126	1214.1195	0.0	1214.1195	0	1214.1195	0.0	0
27	39	1.7142857142857142	2.4761904761904763	1236.7755	0.0	1236.7755	0	1236.7755	0.0	0
27	40	1.7142857142857142	2.5396825396825395	1246.8292	0.0	1246.8292	0	1246.8292	0.0	0
27	41	1.7142857142857142	2.603174603174603	1242.3003999999999	18.348800029125204	1260.649200029125	1.8348800029125205e-08	1242.3004000183487	0.0	0
27	42	1.7142857142857142	2.6666666666666665	1218.6744999999999	41.61280003025755	1260.2873000302575	4.161280003025755e-08	1218.6745000416126	0.0	0
27	43	1.7142857142857142	2.7301587301587302	1206.0582	40.9309000339041	1246.9891000339042	4.09309000339041e-08	1206.0582000409308	0.0	0
27	44	1.7142857142857142	2.7936507936507935	1183.3874	36.37390005454592	1219.761300054546	3.637390005454592e-08	1183.387400036374	0.0	0
27	45	1.7142857142857142	2.8571428571428568	1166.0476999999998	27.28640004960919	1193.334100049609	2.7286400049609187e-08	1166.0477000272863	0.0	0
27	46	1.7142857142857142	2.9206349206349205	1143.5147	30.71480006121965	1174.2295000612196	3.071480006121965e-08	1143.5147000307147	0.0	0
27	47	1.7142857142857142	2.984126984126984	1121.2655	39.852300057876995	1161.117800057877	3.9852300057876995e-08	1121.2655000398522	0.0	0
27	48	1.7142857142857142	3.0476190476190474	1097.9313	53.41990008497806	1151.351200084978	5.341990008497806e-08	1097.9313000534198	0.0	0
27	49	1.7142857142857142	3.1111111111111107	1075.1189	64.77080009896943	1139.8897000989693	6.477080009896943e-08	1075.1189000647707	0.0	0
27	50	1.7142857142857142	3.1746031746031744	1049.8465999999999	78.49660009129451	1128.3432000912944	7.84966000912945e-08	1049.8466000784965	0.0	0
27	51	1.7142857142857142	3.238095238095238	1022.7800000000001	0.0	1022.7800000000001	0	1022.7800000000001	97.31159999833261	9.731159999833261e-08
27	52	1.7142857142857142	3.3015873015873014	1012.2171	92.9722000837611	1105.189300083761	9.29722000837611e-08	1012.2171000929721	0.0	0
27	53	1.7142857142857142	3.3650793650793647	1013.311	88.73650009048582	1102.0475000904858	8.873650009048583e-08	1013.3110000887366	0.0	0
27	54	1.7142857142857142	3.4285714285714284	1007.0182	85.55510010068048	1092.5733001006804	8.555510010068047e-08	1007.0182000855551	0.0	0
27	55	1.7142857142857142	3.492063492063492	989.12187	92.93493009554281	1082.0568000955427	9.293493009554282e-08	989.1218700929348	0.0	0
27	56	1.7142857142857142	3.5555555555555554	980.5191899999999	98.3375100980049	1078.8567000980047	9.83375100980049e-08	980.5191900983374	0.0	0
27	57	1.7142857142857142	3.6190476190476186	961.27792	108.20528009297406	1069.4832000929741	1.0820528009297406e-07	961.2779201082053	0.0	0
27	58	1.7142857142857142	3.6825396825396823	982.79634	79.19656009776338	1061.9929000977634	7.919656009776337e-08	982.7963400791965	0.0	0
27	59	1.7142857142857142	3.746031746031746	1009.468	48.52790009119801	1057.9959000911979	4.852790009119801e-08	1009.4680000485279	0.0	0
27	60	1.7142857142857142	3.8095238095238093	1003.845	40.57620005267833	1044.4212000526784	4.057620005267833e-08	1003.8450000405762	0.0	0
27	61	1.7142857142857142	3.8730158730158726	1004.5778	34.04400006570742	1038.6218000657075	3.404400006570742e-08	1004.577800034044	0.0	0
27	62	1.7142857142857142	3.9365079365079363	985.0066400000001	45.088660031437165	1030.0953000314373	4.508866003143716e-08	985.0066400450887	0.0	0
27	63	1.7142857142857142	4.0	1003.8495	19.858400025476428	1023.7079000254764	1.9858400025476428e-08	1003.8495000198584	0.0	0
28	0	1.7777777777777777	0.0	1265.2633	48.8447000951356	1314.1080000951356	4.88447000951356e-08	1265.2633000488447	0.0	0
28	1	1.7777777777777777	0.06349206349206349	1286.9398	18.832700081505486	1305.7725000815055	1.8832700081505485e-08	1286.9398000188328	0.0	0
28	2	1.7777777777777777	0.12698412698412698	1294.8990000000001	0.0	1294.8990000000001	0	1294.8990000000001	0.0	0
28	3	1.7777777777777777	0.19047619047619047	1299.049	0.0	1299.049	0	1299.049	12.45920000887947	1.2459200008879471e-08
28	4	1.7777777777777777	0.25396825396825395	1288.1436999999999	22.67399997980102	1310.8176999798009	2.2673999979801022e-08	1288.1437000226738	0.0	0
28	5	1.7777777777777777	0.31746031746031744	1275.7384000000002	21.815900064692368	1297.5543000646926	2.181590006469237e-08	1275.738400021816	0.0	0
28	6	1.7777777777777777	0.38095238095238093	1259.2127	30.176100091264793	1289.3888000912648	3.017610009126479e-08	1259.2127000301762	0.0	0
28	7	1.7777777777777777	0.4444444444444444	1237.9234999999999	53.62830008559977	1291.5518000855996	5.362830008559977e-08	1237.9235000536282	0.0	0
28	8	1.7777777777777777	0.5079365079365079	1215.9252999999999	68.68500009398653	1284.6103000939863	6.868500009398653e-08	1215.925300068685	0.0	0
28	9	1.7777777777777777	0.5714285714285714	1202.4907	78.00170009018166	1280.4924000901817	7.800170009018166e-08	1202.4907000780017	0.0	0
28	10	1.7777777777777777	0.6349206349206349	1182.1162	98.707200093524	1280.823400093524	9.8707200093524e-08	1182.1162000987072	0.0	0
28	11	1.7777777777777777	0.6984126984126984	1149.2815999999998	124.42390008971634	1273.7055000897162	1.2442390008971634e-07	1149.2816001244237	0.0	0
28	12	1.7777777777777777	0.7619047619047619	1115.3534000000002	132.8480000968359	1248.201400096836	1.328480000968359e-07	1115.3534001328483	0.0	0
28	13	1.7777777777777777	0.8253968253968254	1067.6037999999999	193.75460016542593	1261.3584001654258	1.9375460016542594e-07	1067.6038001937545	0.0	0
28	14	1.7777777777777777	0.8888888888888888	1047.1947	212.75650017709768	1259.9512001770977	2.1275650017709767e-07	1047.1947002127565	0.0	0
28	15	1.7777777777777777	0.9523809523809523	1103.8120999999999	156.45460015373612	1260.266700153736	1.5645460015373612e-07	1103.8121001564546	0.0	0
28	16	1.7777777777777777	1.0158730158730158	1149.4877999999999	102.61560009569311	1252.103400095693	1.0261560009569311e-07	1149.4878001026154	0.0	0
28	17	1.7777777777777777	1.0793650793650793	1182.2305999999999	66.70500009543969	1248.9356000954394	6.670500009543969e-08	1182.230600066705	0.0	0
28	18	1.7777777777777777	1.1428571428571428	1200.8848	49.73230009106314	1250.617100091063	4.973230009106314e-08	1200.8848000497323	0.0	0
28	19	1.7777777777777777	1.2063492063492063	1213.0005999999998	36.694000099055756	1249.6946000990556	3.6694000099055756e-08	1213.0006000366939	0.0	0
28	20	1.7777777777777777	1.2698412698412698	1219.8766	32.31270008754141	1252.1893000875414	3.231270008754141e-08	1219.8766000323128	0.0	0
28	21	1.7777777777777777	1.3333333333333333	1214.2852	31.479000081038496	1245.7642000810386	3.1479000081038494e-08	1214.285200031479	0.0	0
28	22	1.7777777777777777	1.3968253968253967	1201.432	44.26290009497516	1245.694900094975	4.4262900094975156e-08	1201.4320000442628	0.0	0
28	23	1.7777777777777777	1.4603174603174602	1183.4754	54.644300101253506	1238.1197001012536	5.4644300101253504e-08	1183.4754000546443	0.0	0
28	24	1.7777777777777777	1.5238095238095237	1187.2091	51.51340007983002	1238.72250007983	5.151340007983002e-08	1187.2091000515134	0.0	0
28	25	1.7777777777777777	1.5873015873015872	1208.2090999999998	30.716900053450498	1238.9260000534503	3.0716900053450496e-08	1208.2091000307166	0.0	0
28	26	1.7777777777777777	1.6507936507936507	1227.9006	6.61140002495619	1234.512000024956	6.611400024956189e-09	1227.9006000066113	0.0	0
28	27	1.7777777777777777	1.7142857142857142	1224.5653	16.037100023171043	1240.602400023171	1.603710002317104e-08	1224.565300016037	0.0	0
28	28	1.7777777777777777	1.7777777777777777	1220.2074	0.0	1220.2074	0	1220.2074	15.430700008996116	1.5430700008996117e-08
28	29	1.7777777777777777	1.8412698412698412	1202.9529	30.36560005016719	1233.3185000501671	3.036560005016719e-08	1202.9529000303655	0.0	0
28	30	1.7777777777777777	1.9047619047619047	1185.5423	39.57390004890948	1225.1162000489096	3.957390004890948e-08	1185.542300039574	0.0	0
28	31	1.7777777777777777	1.9682539682539681	1167.7857000000001	58.24270008532716	1226.0284000853273	5.824270008532716e-08	1167.7857000582428	0.0	0
28	32	1.7777777777777777	2.0317460317460316	1142.7919	85.14400009509659	1227.9359000950965	8.514400009509659e-08	1142.7919000851439	0.0	0
28	33	1.7777777777777777	2.095238095238095	1123.5643	96.1386000896706	1219.7029000896705	9.61386000896706e-08	1123.5643000961386	0.0	0
28	34	1.7777777777777777	2.1587301587301586	1094.4855	123.87000010382867	1218.3555001038287	1.2387000010382867e-07	1094.48550012387	0.0	0
28	35	1.7777777777777777	2.2222222222222223	1112.963	107.69670009402165	1220.6597000940217	1.0769670009402165e-07	1112.9630001076966	0.0	0
28	36	1.7777777777777777	2.2857142857142856	1144.0529	69.41490007693817	1213.4678000769381	6.941490007693817e-08	1144.0529000694148	0.0	0
28	37	1.7777777777777777	2.349206349206349	1176.8632	41.686900086963796	1218.5501000869638	4.1686900086963797e-08	1176.863200041687	0.0	0
28	38	1.7777777777777777	2.4126984126984126	1207.0643	17.31790003849749	1224.3822000384976	1.731790003849749e-08	1207.064300017318	0.0	0
28	39	1.7777777777777777	2.4761904761904763	1237.2250000000001	0.0	1237.2250000000001	0	1237.2250000000001	0.0	0
28	40	1.7777777777777777	2.5396825396825395	1245.7983	0.0	1245.7983	0	1245.7983	0.0	0
28	41	1.7777777777777777	2.603174603174603	1245.9418	0.0	1245.9418	0	1245.9418	0.0	0
28	42	1.7777777777777777	2.6666666666666665	1224.4524999999999	41.299700043381826	1265.7522000433817	4.129970004338183e-08	1224.4525000412996	0.0	0
28	43	1.7777777777777777	2.7301587301587302	1209.6784	41.46590004491044	1251.1443000449106	4.1465900044910445e-08	1209.678400041466	0.0	0
28	44	1.7777777777777777	2.7936507936507935	1185.7635	43.31580003625903	1229.0793000362592	4.331580003625903e-08	1185.7635000433158	0.0	0
28	45	1.7777777777777777	2.8571428571428568	1166.0584000000001	39.11440004293439	1205.1728000429346	3.911440004293439e-08	1166.0584000391145	0.0	0
28	46	1.7777777777777777	2.9206349206349205	1154.3309	26.039500048320054	1180.3704000483199	2.6039500048320053e-08	1154.3309000260394	0.0	0
28	47	1.7777777777777777	2.984126984126984	1134.2065	30.930800061848675	1165.1373000618487	3.0930800061848675e-08	1134.2065000309308	0.0	0
28	48	1.7777777777777777	3.0476190476190474	1100.6016	48.463800088577955	1149.065400088578	4.846380008857795e-08	1100.6016000484638	0.0	0
28	49	1.7777777777777777	3.1111111111111107	1065.9644	72.85190009757773	1138.8163000975778	7.285190009757772e-08	1065.964400072852	0.0	0
28	50	1.7777777777777777	3.1746031746031744	1044.3709000000001	79.45850009374965	1123.8294000937499	7.945850009374964e-08	1044.3709000794586	0.0	0
28	51	1.7777777777777777	3.238095238095238	1024.7118	94.64180009111739	1119.3536000911174	9.464180009111738e-08	1024.7118000946418	0.0	0
28	52	1.7777777777777777	3.3015873015873014	1012.9862999999999	94.57750009966038	1107.5638000996603	9.457750009966039e-08	1012.9863000945774	0.0	0
28	53	1.7777777777777777	3.3650793650793647	1016.5776999999999	80.65810009216383	1097.2358000921638	8.065810009216384e-08	1016.577700080658	0.0	0
28	54	1.7777777777777777	3.4285714285714284	1008.1064	92.08340009769026	1100.1898000976903	9.208340009769026e-08	1008.1064000920834	0.0	0
28	55	1.7777777777777777	3.492063492063492	1002.9864	84.62240009034434	1087.6088000903444	8.462240009034435e-08	1002.9864000846225	0.0	0
28	56	1.7777777777777777	3.5555555555555554	992.94994	82.49866009743909	1075.448600097439	8.249866009743908e-08	992.9499400824986	0.0	0
28	57	1.7777777777777777	3.6190476190476186	983.30315	92.76075008229107	1076.063900082291	9.276075008229106e-08	983.3031500927607	0.0	0
28	58	1.7777777777777777	3.6825396825396823	1015.5502	50.18270009466103	1065.732900094661	5.018270009466103e-08	1015.5502000501828	0.0	0
28	59	1.7777777777777777	3.746031746031746	1026.7217	34.734100064594585	1061.4558000645945	3.4734100064594584e-08	1026.721700034734	0.0	0
28	60	1.7777777777777777	3.8095238095238093	1029.3419999999999	23.503600064869104	1052.845600064869	2.3503600064869103e-08	1029.3420000235035	0.0	0
28	61	1.7777777777777777	3.8730158730158726	1017.2678000000001	25.635200055643008	1042.9030000556431	2.563520005564301e-08	1017.2678000256353	0.0	0
28	62	1.7777777777777777	3.9365079365079363	997.66521	39.61649005654349	1037.2817000565435	3.961649005654349e-08	997.6652100396165	0.0	0
28	63	1.7777777777777777	4.0	993.4874500000001	39.18765001660655	1032.6751000166066	3.9187650016606545e-08	993.4874500391877	0.0	0
29	0	1.8412698412698412	0.0	1259.2348	31.456200034518247	1290.6910000345183	3.1456200034518245e-08	1259.2348000314562	0.0	0
29	1	1.8412698412698412	0.06349206349206349	1278.0685999999998	31.106300031392287	1309.174900031392	3.110630003139229e-08	1278.0686000311061	0.0	0
29	2	1.8412698412698412	0.12698412698412698	1297.5738	13.832700019303802	1311.4065000193036	1.3832700019303802e-08	1297.5738000138326	0.0	0
29	3	1.8412698412698412	0.19047619047619047	1300.6579000000002	0.0	1300.6579000000002	0	1300.6579000000002	14.266299995359136	1.4266299995359136e-08
29	4	1.8412698412698412	0.25396825396825395	1299.2182	16.078000015061782	1315.296200015062	1.607800001506178e-08	1299.218200016078	0.0	0
29	5	1.8412698412698412	0.31746031746031744	1284.1299	21.60870005003494	1305.7386000500348	2.160870005003494e-08	1284.1299000216086	0.0	0
29	6	1.8412698412698412	0.38095238095238093	1264.7247	35.91820009318657	1300.6429000931867	3.591820009318657e-08	1264.7247000359182	0.0	0
29	7	1.8412698412698412	0.4444444444444444	1246.432	49.63750008765226	1296.0695000876524	4.9637500087652263e-08	1246.4320000496375	0.0	0
29	8	1.8412698412698412	0.5079365079365079	1229.5759	61.55010009205791	1291.126000092058	6.155010009205791e-08	1229.57590006155	0.0	0
29	9	1.8412698412698412	0.5714285714285714	1209.369	74.02600009679395	1283.3950000967939	7.402600009679395e-08	1209.369000074026	0.0	0
29	10	1.8412698412698412	0.6349206349206349	1190.6895	67.72310003572234	1258.4126000357223	6.772310003572234e-08	1190.689500067723	0.0	0
29	11	1.8412698412698412	0.6984126984126984	1176.6542	105.25790009196642	1281.9121000919663	1.0525790009196641e-07	1176.6542001052578	0.0	0
29	12	1.8412698412698412	0.7619047619047619	1191.9470999999999	86.98650009272069	1278.9336000927206	8.69865000927207e-08	1191.9471000869864	0.0	0
29	13	1.8412698412698412	0.8253968253968254	1070.8493	174.4581001070487	1245.3074001070488	1.744581001070487e-07	1070.8493001744582	0.0	0
29	14	1.8412698412698412	0.8888888888888888	1065.7959	204.69070016708548	1270.4866001670855	2.046907001670855e-07	1065.7959002046907	0.0	0
29	15	1.8412698412698412	0.9523809523809523	1096.4108999999999	177.55770013431393	1273.9686001343139	1.7755770013431394e-07	1096.4109001775576	0.0	0
29	16	1.8412698412698412	1.0158730158730158	1140.3886	124.01230008856646	1264.4009000885665	1.2401230008856647e-07	1140.3886001240123	0.0	0
29	17	1.8412698412698412	1.0793650793650793	1173.7111	91.04180009434188	1264.7529000943418	9.104180009434189e-08	1173.7111000910418	0.0	0
29	18	1.8412698412698412	1.1428571428571428	1193.4267	39.02530004150662	1232.4520000415066	3.9025300041506616e-08	1193.4267000390253	0.0	0
29	19	1.8412698412698412	1.2063492063492063	1199.7645	56.04300009090995	1255.80750009091	5.604300009090995e-08	1199.764500056043	0.0	0
29	20	1.8412698412698412	1.2698412698412698	1195.8305	60.92450009020959	1256.7550000902097	6.092450009020959e-08	1195.8305000609246	0.0	0
29	21	1.8412698412698412	1.3333333333333333	1185.9254	68.65840009271687	1254.583800092717	6.865840009271688e-08	1185.9254000686585	0.0	0
29	22	1.8412698412698412	1.3968253968253967	1172.6659	73.92600009000437	1246.5919000900044	7.392600009000437e-08	1172.665900073926	0.0	0
29	23	1.8412698412698412	1.4603174603174602	1146.5856	103.00670009087152	1249.5923000908717	1.0300670009087152e-07	1146.5856001030068	0.0	0
29	24	1.8412698412698412	1.5238095238095237	1171.7286	69.36470009155225	1241.0933000915522	6.936470009155225e-08	1171.7286000693646	0.0	0
29	25	1.8412698412698412	1.5873015873015872	1198.1831	40.30080003790052	1238.4839000379004	4.030080003790052e-08	1198.1831000403008	0.0	0
29	26	1.8412698412698412	1.6507936507936507	1205.769	32.65170007485844	1238.4207000748584	3.265170007485844e-08	1205.7690000326518	0.0	0
29	27	1.8412698412698412	1.7142857142857142	1202.0407	43.98520004365162	1246.0259000436517	4.398520004365162e-08	1202.0407000439852	0.0	0
29	28	1.8412698412698412	1.7777777777777777	1193.8355	41.359500043542305	1235.1950000435422	4.1359500043542305e-08	1193.8355000413594	0.0	0
29	29	1.8412698412698412	1.8412698412698412	1175.0324	55.41840003230535	1230.4508000323053	5.541840003230535e-08	1175.0324000554185	0.0	0
29	30	1.8412698412698412	1.9047619047619047	1159.7438	69.4531000878592	1229.1969000878591	6.945310008785919e-08	1159.743800069453	0.0	0
29	31	1.8412698412698412	1.9682539682539681	1136.5157	88.61120008399219	1225.126900083992	8.86112000839922e-08	1136.515700088611	0.0	0
29	32	1.8412698412698412	2.0317460317460316	1107.3341	113.9599001237423	1221.2940001237423	1.139599001237423e-07	1107.33410011396	0.0	0
29	33	1.8412698412698412	2.095238095238095	1069.8573000000001	150.38290011119025	1220.2402001111905	1.5038290011119027e-07	1069.857300150383	0.0	0
29	34	1.8412698412698412	2.1587301587301586	1058.3908	162.8710001262258	1221.2618001262258	1.628710001262258e-07	1058.3908001628708	0.0	0
29	35	1.8412698412698412	2.2222222222222223	1095.8884	127.20080009972476	1223.0892000997248	1.2720080009972475e-07	1095.8884001272008	0.0	0
29	36	1.8412698412698412	2.2857142857142856	1126.5599	100.92460008182773	1227.4845000818277	1.0092460008182773e-07	1126.5599001009246	0.0	0
29	37	1.8412698412698412	2.349206349206349	1163.7271	67.22080007242313	1230.9479000724232	6.722080007242314e-08	1163.7271000672208	0.0	0
29	38	1.8412698412698412	2.4126984126984126	1198.3975	15.391400025166647	1213.7889000251666	1.5391400025166646e-08	1198.3975000153914	0.0	0
29	39	1.8412698412698412	2.4761904761904763	1226.7838	0.0	1226.7838	0	1226.7838	0.0	0
29	40	1.8412698412698412	2.5396825396825395	1242.8604	0.0	1242.8604	0	1242.8604	0.0	0
29	41	1.8412698412698412	2.603174603174603	1241.958	0.0	1241.958	0	1241.958	0.0	0
29	42	1.8412698412698412	2.6666666666666665	1229.0748	24.32780003501414	1253.4026000350143	2.432780003501414e-08	1229.074800024328	0.0	0
29	43	1.8412698412698412	2.7301587301587302	1210.1486	26.543600046681465	1236.6922000466814	2.6543600046681466e-08	1210.1486000265436	0.0	0
29	44	1.8412698412698412	2.7936507936507935	1191.4567	21.815600041137845	1213.272300041138	2.1815600041137846e-08	1191.4567000218155	0.0	0
29	45	1.8412698412698412	2.8571428571428568	1173.8473	18.57730004103251	1192.4246000410324	1.857730004103251e-08	1173.8473000185772	0.0	0
29	46	1.8412698412698412	2.9206349206349205	1157.1807999999999	22.813500057997253	1179.9943000579972	2.2813500057997254e-08	1157.1808000228134	0.0	0
29	47	1.8412698412698412	2.984126984126984	1132.9557	30.970100059011592	1163.9258000590116	3.097010005901159e-08	1132.95570003097	0.0	0
29	48	1.8412698412698412	3.0476190476190474	1099.9336	48.418300055264766	1148.3519000552649	4.8418300055264764e-08	1099.9336000484184	0.0	0
29	49	1.8412698412698412	3.1111111111111107	1063.2871	75.47760009875296	1138.7647000987529	7.547760009875296e-08	1063.2871000754776	0.0	0
29	50	1.8412698412698412	3.1746031746031744	1043.16	84.31060009392571	1127.470600093926	8.431060009392572e-08	1043.1600000843107	0.0	0
29	51	1.8412698412698412	3.238095238095238	1028.2768	90.23140009113543	1118.5082000911354	9.023140009113543e-08	1028.2768000902315	0.0	0
29	52	1.8412698412698412	3.3015873015873014	1023.5220999999999	85.5649000894403	1109.0870000894402	8.55649000894403e-08	1023.5221000855648	0.0	0
29	53	1.8412698412698412	3.3650793650793647	1019.125	85.30170009404429	1104.4267000940442	8.53017000940443e-08	1019.1250000853017	0.0	0
29	54	1.8412698412698412	3.4285714285714284	1019.4477999999999	74.2539001043024	1093.7017001043023	7.42539001043024e-08	1019.4478000742538	0.0	0
29	55	1.8412698412698412	3.492063492063492	1007.8234000000001	78.7665000951759	1086.589900095176	7.87665000951759e-08	1007.8234000787666	0.0	0
29	56	1.8412698412698412	3.5555555555555554	1003.4291000000001	76.994000104892	1080.423100104892	7.6994000104892e-08	1003.429100076994	0.0	0
29	57	1.8412698412698412	3.6190476190476186	997.07859	77.37411009820407	1074.452700098204	7.737411009820408e-08	997.0785900773741	0.0	0
29	58	1.8412698412698412	3.6825396825396823	1036.3776	33.83120005937165	1070.2088000593717	3.3831200059371654e-08	1036.3776000338312	0.0	0
29	59	1.8412698412698412	3.746031746031746	1042.6422	21.988400049394496	1064.6306000493944	2.1988400049394495e-08	1042.6422000219884	0.0	0
29	60	1.8412698412698412	3.8095238095238093	1037.4031	19.817600037391887	1057.220700037392	1.9817600037391886e-08	1037.4031000198177	0.0	0
29	61	1.8412698412698412	3.8730158730158726	1022.4612000000001	31.9215000180724	1054.3827000180725	3.19215000180724e-08	1022.4612000319215	0.0	0
29	62	1.8412698412698412	3.9365079365079363	1004.7966	34.616700011855414	1039.4133000118554	3.461670001185541e-08	1004.7966000346167	0.0	0
29	63	1.8412698412698412	4.0	985.9586500000001	40.75405001798651	1026.7127000179867	4.0754050017986505e-08	985.9586500407542	0.0	0
30	0	1.9047619047619047	0.0	1275.9522	15.255800045980347	1291.2080000459803	1.5255800045980347e-08	1275.9522000152558	0.0	0
30	1	1.9047619047619047	0.06349206349206349	1267.2858	50.11770009242852	1317.4035000924287	5.011770009242852e-08	1267.2858000501178	0.0	0
30	2	1.9047619047619047	0.12698412698412698	1278.2282	30.602200031364184	1308.8304000313642	3.0602200031364183e-08	1278.2282000306022	0.0	0
30	3	1.9047619047619047	0.19047619047619047	1288.432	22.657100024213015	1311.089100024213	2.2657100024213014e-08	1288.4320000226571	0.0	0
30	4	1.9047619047619047	0.25396825396825395	1291.0102	0.0	1291.0102	0	1291.0102	13.60880000306182	1.360880000306182e-08
30	5	1.9047619047619047	0.31746031746031744	1285.3054	21.362900025631095	1306.668300025631	2.1362900025631097e-08	1285.3054000213629	0.0	0
30	6	1.9047619047619047	0.38095238095238093	1265.731	35.49190004673168	1301.2229000467316	3.549190004673168e-08	1265.731000035492	0.0	0
30	7	1.9047619047619047	0.4444444444444444	1244.2332999999999	52.87370009097837	1297.1070000909783	5.2873700090978364e-08	1244.2333000528736	0.0	0
30	8	1.9047619047619047	0.5079365079365079	1230.0416	62.027000094123366	1292.0686000941234	6.202700009412336e-08	1230.041600062027	0.0	0
30	9	1.9047619047619047	0.5714285714285714	1211.1416000000002	72.20660008886627	1283.3482000888664	7.220660008886626e-08	1211.1416000722068	0.0	0
30	10	1.9047619047619047	0.6349206349206349	1180.8793	104.41110008801418	1285.2904000880142	1.0441110008801417e-07	1180.8793001044112	0.0	0
30	11	1.9047619047619047	0.6984126984126984	1199.6322	84.50020009021836	1284.1324000902184	8.450020009021836e-08	1199.6322000845003	0.0	0
30	12	1.9047619047619047	0.7619047619047619	1226.7383	58.999600095296906	1285.737900095297	5.899960009529691e-08	1226.7383000589996	0.0	0
30	13	1.9047619047619047	0.8253968253968254	1227.5765999999999	52.93810009309142	1280.5147000930913	5.293810009309142e-08	1227.576600052938	0.0	0
30	14	1.9047619047619047	0.8888888888888888	1089.2386	185.78129979178385	1275.0198997917837	1.8578129979178386e-07	1089.2386001857813	0.0	0
30	15	1.9047619047619047	0.9523809523809523	1125.8040999999998	157.24880009698438	1283.052900096984	1.5724880009698437e-07	1125.8041001572487	0.0	0
30	16	1.9047619047619047	1.0158730158730158	1124.8487	140.49240009069794	1265.3411000906979	1.4049240009069794e-07	1124.8487001404924	0.0	0
30	17	1.9047619047619047	1.0793650793650793	1153.9852999999998	111.17370008627181	1265.1590000862716	1.1117370008627181e-07	1153.9853001111735	0.0	0
30	18	1.9047619047619047	1.1428571428571428	1168.4522	89.31260009393809	1257.764800093938	8.931260009393809e-08	1168.4522000893126	0.0	0
30	19	1.9047619047619047	1.2063492063492063	1179.4468	74.87300009446352	1254.3198000944635	7.487300009446352e-08	1179.446800074873	0.0	0
30	20	1.9047619047619047	1.2698412698412698	1171.5623999999998	82.17810008748842	1253.7405000874883	8.217810008748842e-08	1171.5624000821779	0.0	0
30	21	1.9047619047619047	1.3333333333333333	1157.222	100.01210009584776	1257.2341000958477	1.0001210009584776e-07	1157.222000100012	0.0	0
30	22	1.9047619047619047	1.3968253968253967	1134.0226	0.0	1134.0226	0	1134.0226	87.68140003597254	8.768140003597255e-08
30	23	1.9047619047619047	1.4603174603174602	1126.0363	0.0	1126.0363	0	1126.0363	87.55180002357832	8.755180002357832e-08
30	24	1.9047619047619047	1.5238095238095237	1155.5644	84.91630009012547	1240.4807000901255	8.491630009012548e-08	1155.5644000849163	0.0	0
30	25	1.9047619047619047	1.5873015873015872	1177.4406999999999	70.8637000950919	1248.3044000950918	7.08637000950919e-08	1177.4407000708636	0.0	0
30	26	1.9047619047619047	1.6507936507936507	1187.037	47.286000095312886	1234.3230000953129	4.728600009531288e-08	1187.037000047286	0.0	0
30	27	1.9047619047619047	1.7142857142857142	1179.3927	60.040100094716195	1239.4328000947162	6.00401000947162e-08	1179.3927000600402	0.0	0
30	28	1.9047619047619047	1.7777777777777777	1167.8594	71.29420008712229	1239.1536000871224	7.129420008712229e-08	1167.8594000712942	0.0	0
30	29	1.9047619047619047	1.8412698412698412	1147.6425	84.06120008640337	1231.7037000864034	8.406120008640337e-08	1147.642500084061	0.0	0
30	30	1.9047619047619047	1.9047619047619047	1117.0523	107.19760009070679	1224.249900090707	1.0719760009070678e-07	1117.0523001071977	0.0	0
30	31	1.9047619047619047	1.9682539682539681	1094.0241	127.6226001146304	1221.6467001146304	1.276226001146304e-07	1094.0241001276227	0.0	0
30	32	1.9047619047619047	2.0317460317460316	1055.2726	158.40350012004345	1213.6761001200434	1.5840350012004345e-07	1055.2726001584035	0.0	0
30	33	1.9047619047619047	2.095238095238095	1018.0790000000001	197.1551001392592	1215.2341001392592	1.971551001392592e-07	1018.0790001971552	0.0	0
30	34	1.9047619047619047	2.1587301587301586	1017.2919	195.41820014041193	1212.710100140412	1.9541820014041193e-07	1017.2919001954183	0.0	0
30	35	1.9047619047619047	2.2222222222222223	1076.0846	135.58440013617582	1211.6690001361758	1.3558440013617582e-07	1076.0846001355842	0.0	0
30	36	1.9047619047619047	2.2857142857142856	1117.3113	92.28160009767602	1209.5929000976762	9.228160009767602e-08	1117.3113000922817	0.0	0
30	37	1.9047619047619047	2.349206349206349	1151.8505	62.378800089367054	1214.2293000893671	6.237880008936705e-08	1151.8505000623788	0.0	0
30	38	1.9047619047619047	2.4126984126984126	1193.8075000000001	21.915400052503298	1215.7229000525035	2.1915400052503297e-08	1193.8075000219155	0.0	0
30	39	1.9047619047619047	2.4761904761904763	1217.285	0.0	1217.285	0	1217.285	12.539400011509857	1.2539400011509857e-08
30	40	1.9047619047619047	2.5396825396825395	1231.4958	0.0	1231.4958	0	1231.4958	0.0	0
30	41	1.9047619047619047	2.603174603174603	1234.6457	0.0	1234.6457	0	1234.6457	0.0	0
30	42	1.9047619047619047	2.6666666666666665	1234.102	0.0	1234.102	0	1234.102	0.0	0
30	43	1.9047619047619047	2.7301587301587302	1207.2035	0.0	1207.2035	0	1207.2035	15.06259999086985	1.506259999086985e-08
30	44	1.9047619047619047	2.7936507936507935	1192.8362	14.944800029979485	1207.7810000299794	1.4944800029979485e-08	1192.8362000149448	0.0	0
30	45	1.9047619047619047	2.8571428571428568	1177.5496	15.463700034077608	1193.0133000340777	1.5463700034077607e-08	1177.5496000154637	0.0	0
30	46	1.9047619047619047	2.9206349206349205	1153.7576999999999	26.752300036828533	1180.5100000368284	2.6752300036828533e-08	1153.7577000267522	0.0	0
30	47	1.9047619047619047	2.984126984126984	1122.6464	47.49950004781458	1170.1459000478146	4.749950004781458e-08	1122.6464000474996	0.0	0
30	48	1.9047619047619047	3.0476190476190474	1089.4109	65.89860008110406	1155.309500081104	6.589860008110406e-08	1089.4109000658987	0.0	0
30	49	1.9047619047619047	3.1111111111111107	1069.7033	70.52680009941399	1140.230100099414	7.052680009941399e-08	1069.7033000705267	0.0	0
30	50	1.9047619047619047	3.1746031746031744	1051.8231	79.86730008624309	1131.6904000862432	7.98673000862431e-08	1051.8231000798673	0.0	0
30	51	1.9047619047619047	3.238095238095238	1037.6223	90.8799000949274	1128.5022000949275	9.087990009492739e-08	1037.62230009088	0.0	0
30	52	1.9047619047619047	3.3015873015873014	1034.1757	82.35210009111908	1116.5278000911192	8.235210009111908e-08	1034.175700082352	0.0	0
30	53	1.9047619047619047	3.3650793650793647	1026.1351	79.10790008803048	1105.2430000880304	7.910790008803047e-08	1026.1351000791078	0.0	0
30	54	1.9047619047619047	3.4285714285714284	1020.0961	81.56350008416312	1101.659600084163	8.156350008416313e-08	1020.0961000815635	0.0	0
30	55	1.9047619047619047	3.492063492063492	1023.6836000000001	76.14970008953635	1099.8333000895364	7.614970008953635e-08	1023.6836000761498	0.0	0
30	56	1.9047619047619047	3.5555555555555554	1016.4560999999999	78.68490009423067	1095.1410000942305	7.868490009423067e-08	1016.4561000786848	0.0	0
30	57	1.9047619047619047	3.6190476190476186	1018.7803	73.10740008048258	1091.8877000804825	7.310740008048257e-08	1018.7803000731074	0.0	0
30	58	1.9047619047619047	3.6825396825396823	1059.7973	25.025700050817356	1084.8230000508172	2.5025700050817357e-08	1059.7973000250256	0.0	0
30	59	1.9047619047619047	3.746031746031746	1059.6486	18.477300014356494	1078.1259000143564	1.8477300014356494e-08	1059.6486000184773	0.0	0
30	60	1.9047619047619047	3.8095238095238093	1056.5122	24.102300037313576	1080.6145000373135	2.4102300037313577e-08	1056.5122000241022	0.0	0
30	61	1.9047619047619047	3.8730158730158726	1035.3566999999998	32.38280002235693	1067.7395000223567	3.2382800022356934e-08	1035.3567000323826	0.0	0
30	62	1.9047619047619047	3.9365079365079363	1020.1354000000001	40.506900037409395	1060.6423000374095	4.0506900037409397e-08	1020.135400040507	0.0	0
30	63	1.9047619047619047	4.0	1001.4350999999999	39.66480003181784	1041.0999000318177	3.966480003181784e-08	1001.4351000396647	0.0	0
31	0	1.9682539682539681	0.0	1285.7565	13.47580008059716	1299.232300080597	1.347580008059716e-08	1285.7565000134757	0.0	0
31	1	1.9682539682539681	0.06349206349206349	1265.5441	37.428700075184324	1302.9728000751843	3.7428700075184326e-08	1265.5441000374287	0.0	0
31	2	1.9682539682539681	0.12698412698412698	1260.7143	44.202800080739095	1304.9171000807391	4.420280008073909e-08	1260.714300044203	0.0	0
31	3	1.9682539682539681	0.19047619047619047	1270.8692	31.6379000699208	1302.5071000699209	3.16379000699208e-08	1270.869200031638	0.0	0
31	4	1.9682539682539681	0.25396825396825395	1270.2821999999999	19.03930005609194	1289.3215000560917	1.903930005609194e-08	1270.2822000190392	0.0	0
31	5	1.9682539682539681	0.31746031746031744	1259.3289	33.35730004819397	1292.686200048194	3.335730004819397e-08	1259.3289000333573	0.0	0
31	6	1.9682539682539681	0.38095238095238093	1245.4739	17.389500040366638	1262.8634000403665	1.7389500040366637e-08	1245.4739000173895	0.0	0
31	7	1.9682539682539681	0.4444444444444444	1228.3099	35.474800038412816	1263.784700038413	3.547480003841281e-08	1228.3099000354748	0.0	0
31	8	1.9682539682539681	0.5079365079365079	1210.05	77.99300008928323	1288.0430000892832	7.799300008928323e-08	1210.050000077993	0.0	0
31	9	1.9682539682539681	0.5714285714285714	1174.9628	102.0392000611111	1277.0020000611112	1.020392000611111e-07	1174.9628001020392	0.0	0
31	10	1.9682539682539681	0.6349206349206349	1196.3890999999999	78.97780007685078	1275.3669000768507	7.897780007685078e-08	1196.3891000789777	0.0	0
31	11	1.9682539682539681	0.6984126984126984	1236.1297	46.90930006339436	1283.0390000633943	4.6909300063394364e-08	1236.1297000469092	0.0	0
31	12	1.9682539682539681	0.7619047619047619	1249.7434999999998	27.709600082397255	1277.453100082397	2.7709600082397254e-08	1249.7435000277094	0.0	0
31	13	1.9682539682539681	0.8253968253968254	1251.8478	25.263500040669552	1277.1113000406694	2.5263500040669552e-08	1251.8478000252635	0.0	0
31	14	1.9682539682539681	0.8888888888888888	1232.2255	43.97910007783914	1276.2046000778391	4.397910007783914e-08	1232.225500043979	0.0	0
[truncated: 2,097 more rows]
